# Supplementary material for: A well supported multi gene phylogeny of 52 dictyostelia
Source: Mol Phylogenet Evol. 2019 May;134:66–73. doi: 10.1016/j.ympev.2019.01.017 (PMC6430600; doi:10.1016/j.ympev.2019.01.017)
Supplement: Supplementary Data 2 AAPPRS_full_align.21 [file mmc3.txt]

>D_discoideum
IYTITLVGNGSEPPFNAKGLVLPSLGTLRIIIPAGLEVASYNPQIYTNYHHGTDSSFQRD
KFYIFHKIIGYNGNNDLIFEQKIEKYGCFDYYVEWEEVASKNVKCGQIGTFQINPMLKIN
QQVIPSESICLQTFLTKCMGSIDQWEKHIETASKLGFNMIHYTPVQEIGESGSSYSIYDQ
QSISSKIFEGGEDEKLLALSSFISDAEKKYGVLGMIDLVWNHTANNSAWLNQHPEAGYNT
DNSPHLKSAVQLDQALQDYGKTLYGKEINNIDQLNDVINDVKTKVLPPLKLWEYYVLDIE
KEVEIFKNTFFSSGRVKEQPSSCSTFSPSFLKNIIEKHEQIKSISKNGIIRAPSYERYSL
HINLDYTYKVLDTSVTFSNSSPEEQIQKYRDILSIVNLEIYKDFDHDTEAILKNIFERIK
YERVSDHGPKLGKITKSKPLLTSYFTIVQYRDPREIPLANNGWIFNHNPTVDFASSESRA
YLRRDVIVWGDCVKMRYGQSPSDNQWLWNHMKTYTQNMARIFHAIRIDNCHSTPIHLAQY
LLDAAREIRPDIYITCELFTGSEEIDYFFVKKLGINSLIREAMQCGDSSEFTRVLYRYGG
RPIGSIQEPISPNDYASKSLKPSLPPALFMDCTHDNETPHQKRTIADTLSNAAIVAMSAC
AIGSTRGYDEIFPKTIDLVNETRVYNTNVNLSSGILPIRSLLSKIHLELSCNGFDEIHIH
QDGNLIFIQRYSPKLNESIFMVAHCSFSNQQQQDKELHVPCKISQFLFGAKITNTHIWNT
NTTKLNGIEVDCEIHYHDKVLNQFCQIHEYNNENGALKLNNFKAGSILFFRGEIPKPNIE
SIRKIEQLILDENQLCKSFDNVDLIDMNVLLFRINEEEKQVIGHGAYHVQPVGELSFCGL
QGFVTELNQIAKHNDLGNQLCGNLRKGNWAIDYIVNRLDQRVALKSVKQWLTQCFDQLKQ
LPRHLIPMYFYQIIMTTYRFATNKSIEKMGNSFVSDSWFSRALALTSIQFFGVSTPLI-S
NPNVLEGVKDREASLAAGFPHFATGYMRSWGRDTFISLRGILLVTNRYREAINIIVGFGS
CLRFGLIPNLLDCGTKPRFNSRDSVWWYLRSIQDTYNCLPTEKEKDQFLNQTKVYRLFPP
TNISPISTIAEIIQEILQAHASGIHFREPNAGREIDDRMRDEGFNISIDLNLTNGFLYGG
NRSNCGTWMDKMGESTKANNYGEPATPRDGAPIEITAMLYSTLSWISDLYKLDKFKHGGV
EILTDILTYQDWSKLIETNFEKYYYVPSSGDDKKYIINSNYVHRRFIYKDVVGSANVFSD
YQLRPNICVAMSFAPKLFNDQHANKCIDIIRNSLVGPIGMKTLDPNDPNYHGNYDNSSDS
GYKPTSRGFNYHNGPEWVWCYGFFLESIVQFKQFPSSTKNHLINSLLIKHKLYIQNDKRF
SLPELTNREGSFCKDSCDSQAWSIATILASPYQL??MSTPLRGSSPQSFYESE--DASHF
TYRNYMED-DINSFTFNMAR-DQTQLFQRIILTNE-ESEIEEYAEVAEQLLDAINLREKY
VFHPK-IWKAD-PVGEKPPYSPFESDE-CATEHMFKEVNGVYFVYSNETDMKSNKALFSV
PHTLASYYKDINNLMMLSSYGPAKTFTFKRLQLLESKFNMHTLLNDSLELFQQK-TPHRD
FYNVRKVDTHVHHSSSMNQKHLLKFIKRKLKENPN-IVIFRDDKYLTLAEVFKSL-LDVD
ELSVDTLDVH-DNNTFHRFDKFNLKYNPCGQSRLREIFLKTDNLIKGKYLAEISKEVFTD
LESSKYQCAEYRLSIYGRKMSEWDTLASWIVDNDLFSTKVRWLIQVPRLYDVYRETS-TT
FQDFLNNVFHPLFEVTKDPSSHPKLHLFLQQVVGIDCVDDESKFEKKFTEK-PVPGEWSS
EHNPPYTYYLYYLYANLYTLNQFREEKGLNIL-LRPHSGEAGEVDHMGAAFYLAHGINHG
INLRKTPVLQYLY-LTQIGIAMSPLSNNSLFLTYNRNPFPAFFARGLNVSISTDDPLQFH
YTKEPLMEEYSIATQVWRLSVCDICEIARNSVLQSGFEHNVKSHWLGPDYANSGGNDIKK
TNISDIRVCFRNETLIEELHLILKSLQTLPNFKNLNINFLLDKLPSEITTGNDY??IKNN
ILVIGSGSREHAITWKLLESNQVDKVILVPGNASSSTMER-VTVECSKIDAESISNICKE
HNVEYVFVGPEVPLVDGIVDGLKRKGISCFGPTKKAAQLEGSKVFCKDFMARNNIPSARY
QTFTDYNKAKQYIESNYKIVLKASGCAAGKGVLIPNN-KEEELEGLKRIMVDKEFGSAGD
EIVIEEFLDGEECSLMCFSDGYSLVVMPPAQDHKRIFDGDKGANTGGMGAYAPAPFIVDC
SKSKSSFGTIIDRCVETILKPTINGMRKEGKPFVGVLFAGLMVSSSKVINVLEFNCRMGD
PETQVVLPLLETDLFEIVLACIEGRLDGLDVKWSNKFAVTVVAASKGYPDSYPKGLKING
LLENTNDNIIFQAGTTVGSNDIVTNGGRVLSCTSVSESLEDAIKNSYKLIETISFEGMQY
RKDIGQKALNHLERSKQSVSYSESGVDIERGDAVVDNIGPLAKATTRLGCVSDLGGFGAL
FDTKAAGFRDPILVSGTDGVGTKLKIAQELGIHDSIGIDLVAMCVNDVVVQGAEPLFFLD
YFATGRIHVDVATQVVSGIARGCKESGCALIGGETAEMPGMYKDGEYDLAGFSVGAVERD
QMLPSNIQEGNILLGLASSGVHSNGYSLVRYLIETKSGLTYNSIAPFDSSKTLGQVLLTP
TKLYVLSCLAAIKSGGVNGLAHITGGGITENLPRVIPDGLDCEVELGSWEILPIFKYLVE
LGNMETEELLKTFNSGIGMILIVSPDKVDSITKSLESNNEKVYKIGKIINSKTS-KKSKV
IYK??MTIQQFYRKPAISEYEIKLLKNNLKKQHNIDIESIETEYCFNVQYPDNHKLNESE
QSTLVWLLSETFEPKNFSIDKSFLKTNEIIIEVGPRMNFTTTYSSNATSICKSCNLSIID
RIERSRRYLVKSVKLSEKQIDQFLELIHDRMTECLYPTPIKSFDTGIIPKAVVYIPVVEE
GRAALERVNKEMGLAFDEQDLALYTDLFQNQLKRNPSDVECFDIGQSNSEHSRHWFFNGK
LIVDGNMSDKTLFQIVKNTLKANPQNSLIAFSDNSSSIKGFK-TKVLIPKSQIEASEYLE
GEREQPIIFTAETHNFPTGIAPFEGAETGTGGRLRDTHATGRGSLVVAGTVGYCVGNLNI
PGYELPWENKEYNYPDNMANPLKIEIEASNGASDYGNKFGEPVIIGFTRSYGNTLPNGER
REWIKPIMFSGGIGFMDERHLKKEQPEIGMVVVKAGGPAYRIGMGGGSASSMVGGDNKHE
LDFSAVQRGDAEMGQKLNRIVRSCVESEIHGGCNPIVSVHDQGAGGAGNVLKEIVDPLGA
KIYLDRIISGDPTLSAMEIWGAEYQENDALLIKAEHKDYLKKVSERERLPIAFVGDVTGD
GIAQLITDGETPVNLPLDKVLQKMPPKTFVLDHVEKQLKPFTLPKELLVECLNRVLRLLS
VGSKRFLINKVDRAVTGLVARQQCVGPLHTPVSNVAVISSGYFGKSGAATSIGEQPIKGF
ISAKSMAYLTVGEALTNLMWASITDLGDVKCSGNWMWAAKLKGEGVELYDAAIEMHDVMV
ELGIAIDGGKDSLSMAAKAPKQELVKAPGALVVSTYVPCDDITLTVTPDLKLSSKDDSVI
LYLDLGCANNFIGGSALTQVFNQVGNDEPHHNTPLLKNTFMAIQKLVKQQLISAGHDRSD
GGLITTLIEMSLSGNRGLEINLPDTHNSSPLSIIKLLFSEELGAVLEIKKSNQQIVLDIL
KQFNVPTQVIGNTSCNNDEDLFIVKVGDKLIYNIKLSQLSKQWEETSYQLELLQANPTFV
ESEMKNLLKR-ATGKGKGPNYNMTYKISPISKEALLANKAPKVAVIREEGSNGDREMAAA
FHFAGFQAFDVTMSDLLNGNIQLD-ERFKGVAFVGGFSYGDVMDSAKGWAGSIRFNQQVS
KQFDHFYGRNDTFSLGLCNGCQLMALLGWVPYRGIEQTHQPRFIHNASGRFESRWVNVKI
MP-SPALLLKGMEGSVLGVWSQHGEGRFWSEDQSIVNDIKANNLSPIRYVDDDGEITESY
PFNPSGTQEGFASLCSKDGRHLAIMPHPERSFLSWQWPFMPENIKQNVGGLDQPSPWIKI
FQNAKSFCDS??MSMSQSALIKEEISSVSFQFYTSDDVRKLSVKQIVEIESFDM-LGGPV
PGGLHDPALGP-TGPAERCATCSLDFIECPGHFGHIELAIPCYNPVSFQTIFKLLKNKCF
HCHHFKHGKPIINQFIEELTLLFKGDVVKARNLRERNVLLRGYEEKKKICDGVFNAKEIY
SGKATHIEDFKREVFKEFFGSFSGYAIPCGNCGAYSPRLRNGDASKSKLFIMPLHDKYAT
KNSLPTNFSSVKEQTEHGTWFAPWEVLDNMKKLFENEKEILDMLLGHLVPIGRQFTKESN
VDSLFMRVFPVTPARYRPPNFVNGRRSEHPQNSHYKGMVKSNKMIRQSIDA-G-KAKFLV
NSVCDLQMHVNNMYDNSKSNS-NNEVANGIKQILEKKEGLFRKHMMGKRVNYAARTVISP
DISLETNEMGVPQYFAKTLTFPQPVTSFNYNQLAQAVINGPEQYPGANFIEDENGHLINL
SKESQEKRIALSKTLLTSHPHAPRGVNKKVYRHLLSGDYVLANRQPTLHKPGIMGHRVKV
LGKNEKTLRMHYSNCSTYNADFDGDEMNIHFPQSLLASAEIREICANNYQYLVPRNGAPL
RGLIQDHILTGVLLT-RDTLFTKADFQAILYASCWSV-TKHPIVTPPPCILKPVPLWSGK
QLISAALNQLTIGRAPLNLEAPSKIPTKMWGTKGLEITRDSHVIIRQNEMVAGILDKGHF
GASSYGLVHTCYELYDPDVAGSLLTLLGRMFTNYLQSRGFTCGVDDLLMKNKEEKFRVET
LKKANEEGYTVAAKFADLSKYDEQKARDFFSKALQSEREVARLDGLLKKGLNQYTSKVID
TLIPGGQQKPFPKNNFSLMTVSGAKGSVVNFSQVSCLLGQQELEGKRVPRMVSGKTLPSF
QAYDASARAGGFVMDRFLTGVRPQDYFFHCMAGREGLIDTAVKTSRSGYLQRCLIKHLEG
LSVQYDNTVRESDGSVIQFNYGEDSLEIGKTPYLTKFPIIAENYELFKSQFPMEQL-IEQ
LKNQEVVEYNRSIKTQPELDPVMSKFNPSSDLGCVSESFMNQLNHYIESNPQKLIKTTSN
RDGKINEKDFRNLMYLYYSRSMVSPGESVGLLCAQSIGEPSTQMTLNTFHLAGRGEANVT
LGIPRLRELIMTATTKPITPLMEFQINDSTNKVETEKMAKYLEILKLSDIIKDITVQEYF
QDTNRNYDIEIEFIPTLQQVLSLHRIKEKQLNKLFGEFNKVIKRQVKSQGKLKDIGLGSK
VRGSDLVFSDESIEFDQKKLTFTISVASDSKKVLMLGIVETEASKFVLKSCKGITRCFVN
EVGGKTHYSIQSEGVNLSEIFELRDKLKIDEIYTNDIYAILQKYGVEACRQAVTSEISNV
FAAYGISVDKRHLILLGDYMTFEGGYRALNRIGIENNTSPFQKMSFETTFSFLSKASLMG
DYDTVTSPSSRIVLGQIVKNGTGSFTIVAPVK??FYFNDIQDFDFNPWIEVKSVSEKGRC
VFSKKFIPKGTMVFRDIPYAAIVDNQFKRNICTTCFKILLESNRHNFQTCPSCFQVNYCS
NYCKQYSKIETKHTELECKWIQDFTVSFKHQMAEDDRNIVLLVLKILARRIHEKQSTIFH
NKPLLPMIPNDIPDLIDHLDDYFINSKNNNKKFNKIWKNDFKRLINIAKVIQIIIDDSID
SVDNQGDTEMVDNSIDPKGLDKLVDNLSSSDLNILRLLCKIRANYFGLWNSAPNNDYLWC
GSGVYLKLSLFNHSCFPNCTTLIEYNINKKNSYGDTNQLTISIITLRDIEENQELLITYI
PLNQKINDRVKSLKSNWLFQCDCKRCHFEKINTEKIYKDSCCTNQKCSGGLLIPLEQNST
QGICRVCKNTYTLPTV
>D_citrinum
IYSITLVGNGAEPPFNAKGLVLPTLGTLRIIIPAGLEVASYNPQIYTNYHHGTDSSFQRD
KFYIFHKITGYNGNNDLIFEQKIEKYGCFDYYVEWEEVLSKDVKRGELGTFQINPMLKIN
QQAIPSESICLQTFLTKCMGPIDQWEKHIENASKLGFNMIHYTPVQEIGESGSSYSIYDQ
QSISSKIFEGMENEKLLALSSFISEAERKYGVLGMIDLVWNHTANNSAWLNQHPEAGYNT
DNSPHLKSAVQLDQALQEYGKTLYGKEINTIDQLNDVINDVKTKVLPPLKLWEYYVLDIE
KEVEIFKNTYFSSGRAKEQPSSCSTFSPSFLKNIIEKHEQIKSISKNGIIRAPSYERYSL
HINLDYTYRILDTSVTFSNTTPEEQIQKYRDILSIVNLEIYKDFDHDTEAILKNLFERIK
YERVSDHGPKLGKITKSKPLLTSYFTMVQYRDPREIPLANNGWIFNHNPTIDFASSESRA
YLRRDVIVWGDCVKMRYGQSPSDNQWLWNHMKTYTQNMARIFHAIRIDNCHSTPIHLAQY
LLDAAREIRPDIYITCELFTGSEEIDYFFVKKLGINSLIREAMQCGDSSEFTRVLYRYGG
KPIGSIQEPISPNDYSSRSLKPSLPPALFMDCTHDNETPYQKRTIADTLSNAAIVAMSVC
AIGSTRGYDEIFPRTIDLVNETRVYNTNVNLSSGILPIRSLLSKIHLELSCNSYDEIHIH
QDGNLIFIQRYSPKLNESIFMVAHCSFSIQQQDDKELHVPCKISQFLFGAKITNAHIWNT
NTTKLNGIDVDCEVHYYDKVLNQFCQIHEYNNENGALKLTNFKPGSILLFRGEIPKSNIQ
SIRSIERLILDEKQLCESFDNVDLIDMNVLLFRINEEEKQVIGHGAYHVEPVGELSFCGL
QGFVTELNQIAKYNNLGNQLCENLRKGNWAMDYIITRLDQRVALKSVKQWLNQCFDQLKQ
LPRHLIPMYFYQIIITLYRFATNKSIEKMGNSFVNDSWFSRALAVTSIQFFGISTPLI-S
NPNVLEGVKDREASLAAGFPHFATGYMRSWGRDTFISLRGILLVTNRYREAINIIVGFGS
CLRFGLIPNLLDCGTKPRFNSRDSVWWYLRSIQDTYNCLPTEKEKDEFLNQTKVYRLFPP
TNISPISTIAEIIQEILQAHASGIHFREPNAGREIDDRMRDEGFNIDIDLNLTNGFLYGG
NRSNCGTWMDKMGESTKANNYGEPATPRDGAPIEITAMLYSTLSWISDLYKLDKFKHGGV
EIIIDILTYQDWSQLIESNFEKYYYIPPSGDDKKHVINSNYVHRRYIYKDVVGSANVFSD
YQLRPNICVAMSFAPKLFNEQHASKCIDVIRNSLVGPIGMKTLDPNDPNYHGNYDNSSDS
GYKPTSKGFNYHNGPEWVWCYGFFLESIVQFKHFPSSTKNHLINSLLIKHKLYIQNDKRF
SLPELTNREGSYCRDSCDSQAWSIATILASLYQL??------------------------
------------------------------------------------------------
------------------------------------------------------------
------------------------------------------------------------
------------------------------------------------------------
---------------------FNLKYNPCGQSRLREIFLKTDNLIKGKYLAEISKEVFTD
LESSKYQCAEYRLSIYGRKMSEWDTLASWIVDNDLFSTKVRWLIQVPRLYDVYRETSTTT
FQDFLNNIFHPLFEVTKDPSSHPKLHLFLQQVVGIDCVDDESKFEKKFTEKFPVPGEWSS
EHNPPYTYYLYYLYANLYTLNQFREEKGLNILTLRPHSGEAGEVDHMGAAFYLAHGINHG
INLRKTPVLQYLYYLTQIGIAMSPLSNNSLFLTYHRNPFPAFFARGLNVSISTDDPLQFH
YTKEPLMEEYSIATQVWRLSVCDICEIARNSVLQSGFEHNVKSHWLGPDYANSCGNDIKK
TNISDIRVCFRNETLIEELHLILKSLQTLPNYKNLNISFLLDKLPSEITTGNDY??----
------------------------------------------------------------
------------------------------------------------------------
----------------------ASGCAAGKGVLIPNN-KEEELEGLKRIMIDKEFGSAGD
EIVIEEFLDGEECSLMCFSDGYSLVVMPPAQDHKRIFDGDKGANTGGMGAYAPAPFIVEG
TKSKSGFGTIIDRCVETILKPTVNGMRKEGKPFVGVLFAGLMVSKDNVVNVLEFNCRMGD
PETQVVLPLLETDLFEIVLACIEGRLDGLDVKWSNKFAVTVVAASKGYPDSYPKGLKING
LLENTADNIIFQAGTNVVGNDIVTSGGRVLSCTSVSDTLEDAIKKSYKLIETISFQGMQY
RKDIAQKALDHLERNKQSVSYSESGVDIERGDAVVDNIGPLAKATTRSGCVSDLGGFGAL
FDTKAAGFKDPILVSGTDGVGTKLKIAQELGIHDSIGIDLVAMCVNDVVVQGAEPLYFLD
YFATGRIHVNVATQVISGIARGCKESGCALIGGETAEMPGMYKDGEYDLAGFSVGAVERD
QMLPANIQEGNVLLGLASSGVHSNGYSLVRYLIETKSGLTYKSVAPFDSTKTLGEVLLTP
TKLYVLSCLAAIKSGGVNGLAHITGGGITENLPRVIPDGLDCEIQLGSWEILPIFKYLVE
LGNMETEELLRTFNSGIGMILIVSPDKVDSITKSLESNNEKVYKIGKLINSTTS-KKSKV
IYK??MTIQQFYRKPAISENEIKLLKNNLKKQHNIDIESIETEYCFNVQYPDGHKLSESE
QSTLVWLLSETFEPKNFSIDKSFLNINEIIIEVGPRMNFTTTYSSNATSICKSCNLSIID
RIERSRRYLVKSTKLSEKQIEQFLELIHDRMTECLYPTPIKSFDTGIIPKPVVYIPVVEE
GRAALERVNKEMGLAFDEQDLALYTDLFQNQLKRNPSDVECFDIGQSNSEHSRHWFFNGK
LIIDGNMSDKTLFQIVKNTLKANPQNSLIAFSDNSSSIKGFK-TKVLIPKSQIEASEYLE
GEREQPIIFTAETHNFPTGIAPFEGAETGTGGRLRDTHATGRGSLVVAGTVGYCVGNLNI
PGYELPWENKEYNYPENMANPLKIEIEASNGASDYGNKFGEPVIIGFTRSYGNTLPNGER
REWIKPIMFSGGIGFMDERHLKKEQPEIGMVVVKAGGPAYRIGMGGGSASSMVGGDNKHE
LDFSAVQRGDAEMGQKLNRIVRSCVESEIHGGCNPIVSVHDQGAGGAGNVLKEIVDPLGA
KIYLDRIISGDPTLSAMEIWGAEYQENDALLIKAEHKDYLKKVSERERLPIAFVGDVTGD
GIAQLITDGETPVNLPLDKVLQKMPPKTFVLDHIEKQLKPFTLPAQLN-ESLNRVLRLLS
VGSKRFLINKVDRAVTGLVARQQCVGPLHTPVSNVAVISSGYFGKSGAATSIGEQPIKGF
ISAKSMAYLTVGEALTNLMWASITDLGDVKCSGNWMWAAKLKGEGVELYDAAIEMHDVMV
ELGIAIDGGKDSLSMAAKAPKQELVKAPGALVVSTYVPCDDITLTVTPDLKLSSKDDSVI
LYLDLGCGNNFIGGSALTQVFNQVGNDEPHHNTPLLKNTFMAIQKLVKQQLISAGHDRSD
GGLITTLIEMSLSGNRGLEINLPSVGV-DQLSIIKLLFSEELGAVLEIKKSNQQMVLDIL
KQFNVPTHIIGNTSCNNEEDLFVVKVGDKFIYNIKLSQLSKQWEETSYQLELLQANPTFV
ESEMKNLLKR-ATGKGKGPNYKMTYKLSPISQEALLASKAPKVAVIREEGSNGDREMAAA
FHFAGFQAFDVTMSDLLNGNIQLD-ERFKGVAFVGGFSYGDVMDSAKGWAGSIRFNQQVS
KQFDHFYGRNDTFSLGLCNGCQLMALLGWVPYRGIEQTHQPRFIHNASGRFESRWVNVKI
MP-SPALLLKGMEGSVLGVWSQHGEGRFWTEDQSIVDDIKANNLSPIRYVDDDGEITESY
PFNPSGTQEGFASLCSKDGRHLAIMPHPERSFLSWQWPFMPENIKQNVGGLDQPSPWIKI
FQNAKSFCDS??MSMSQSALIKEEISSVSFQFYTSDDVRKLSVKQIVEIESFDM-LGGPV
PGGLHDPALGP-TGPAERCATCSLDFIECPGHFGHIELAIPCYNPVSFQTIFKLLKNKCF
HCHHFKHGKPIINQFIEELTLLFKGDVVKARNLRERNVLLRGYEEKKKICDGVFSGKEIY
SGKATHIEDFKKEVFKEFFGSFSGYAIPCGNCGAYSPRLRNGDASKSKLFIMPLHDKYAT
KNSLPTNFSSVKEQTEHGTWFAPWEVLDNMKKLFENEKEILDMLLGHLVPIGRQFTKESN
VDSLFMRVFPVTPARYRPPNFVNGRRSEHPQNSHYKGMVKANKMIRQSIDAEG-KAKFLV
NSVCDLQMHVNNMYDNSKSNSNTNEVANGIKQILEKKEGLFRKHMMGKRVNYAARTVISP
DISLETNEMGVPQYFAKTLTFPQPVTSFNYNQLAQAVINGPEQYPGANFIEDENGHLINL
SKESQEKRIALSKTLLTSHPHAPRGVNKKVYRHLLSGDYVLANRQPTLHKPGIMGHRVKV
LGKNEKTLRMHYSNCSTYNADFDGDEMNIHFPQSLLASAEIREICANNYQYLVPRNGAPL
RGLIQDHILTGVLLTKRDTLFSKADFQAILYASCWSVNTKHPIVTPPPCILKPVPLWSGK
QLISAALTHLTIGRAPLNLEAPSKIPTKMWGTKGTEITRDSHVIIRQNEMVAGILDKGHF
GASSYGLVHTCYELYDPDVAGSLLTLLGRMFTNYLQSRGFTCGVDDLLMKSKEEKFRVET
LKKANEEGFTVAAKFADLPKYDEQKARDFFSKALQSEREVARLDGLLKKGLNQYTSKVID
TLIPGGQQKPFPKNNFSLMTVSGAKGSVVNFSQVSCLLGQQELEGKRVPRMVSGKTLPSF
QAYDASARAGGFVMDRFLTGVRPQDYFFHCMAGREGLIDTAVKTSRSGYLQRCLIKHLEG
LSVQYDNTVRESDGSVIQFNYGEDSLEIGKTPYLTKFPIIAENYELFKSQFPMEQL-IEQ
LKNQEVTEYNRLIKTQPEMDPVMSKFNASSDLGCVSESFMNQLNHYIESNPQKLIKTSNN
RDGKINEKDFRNLMYLYYSRSMVSPGESVGLLCAQSIGEPSTQMTLNTFHLAGRGEANVT
LGIPRLRELIMTATTKPITPLMEFQINDSTNKAETEKMAKYLEILKLSDIIKDITVQEYF
QDTNRNYDIEIEFIPTLQQVLSLHKIKEKQLNKLFGEFNRVIKRQVKSQGKLKDIGLGSK
VRGSDLVFTDESIEFDQKKLTFTISVASDSKKVLMLGIVETEAAKFVLKSCKGITRCFVN
EVGGKTHYSIQSEGVNLSEIFELRDKLKIDEIYTNDIYAILQKYGVEACRQAITSEISNV
FAAYGISVDKRHLILLGDYMTFEGGYRALNRIGIENNTSPFQKMSFETTFSFLSKASLMG
DYDTVTSPSSRIVLGQIVKNGTGSFTIVAPV-??--------------------------
------------------------------------------------------------
------------------------------------------------------------
------------------------------------------------------------
------------------------------------------------------------
------------------------------------------------------------
------------------------------------------------------------
----------------
>D_firmibasis
VYTITLVGNGSEPPFNAKGLVLPSLGTLRIIIPAGLEVASYNPQIYTNYHHGIDSSFQRD
KFYIFHKITGYNGNNDLIFEQKIEKYGCFDYYVEWEEVVSKDVKRGELGTFQINPMLKIN
QQLIPSESICLQTFLTKCMGSINQWEKHIEMASKLGYNMIHYTPVQEIGESGSSYSIYDQ
QSISSKIFEGMEDEKLLALSSFISDAEKKYGVLGMIDLVWNHTANNSIWLSQHPEAGYNT
DNSPHLKSAVQLDQALQEYGKTLFGKEINSIEQLEQVINDVKAKVLPPLKLWEYYVLDVE
KEVEIFKNTYFSSGRSKEHSSSCSTFSPSFLKNIVERHEQIKSISKNGIIRAPSYERYSL
HINLDYTYKILDTSATFLNTTPEEQIQKYRDLLSIVNLEIYKEFDHDTEAILKNIFERIK
YERVSDHGPKLGKITKSKPLLTSYFTMVQYRDPREIPLANNGWIFNHNPTIDFASSESRA
YLRRDVIVWGDCVKMRYGQSPSDNQWLWNHMKTYTQNMARIFHAIRIDNCHSTPIHLAQY
LLDAAREIRPDIYITCELFTGSEEIDDIFVKKLGINSLIREAMQCGDSSELTRVLYRYGG
KSIGSMQEPTSSNNYSSKSLKPILPPALFMDCTHDNETPYQKRTIADTISNAAIVSMSVC
AIGSTRGYDEIFPKTIDLVNETRVYNTDVNLSTGILPIRSLLSKIHLELSCNGYDEIHIH
QDGNLIFIQRYSPKLNESIFMVAHCSFSIQQQDDKELHVPCKISQFLFGAKITNAHIWKT
NTSKLNGIDVDCEVHYNDKVLNQFCQTHEYINENGSLKLSNFRAGSILFFRGEIPKSNID
SIKKIESFILDEKQLSNSFDNVDLIDMNVLLFRINEEEKQVIGHGAYHIQPVGELAFCGL
QGFATVLNQIVKYNDLGNQLCENLRKGNWAMDYILGRLDQRVALKSVKQWLSQCFDQLKQ
LPRHLIPMYFYQIIITAYRVAVNKSIEKMGNSFVSDSWFSRALAVTGIQFFGVSTPLI-S
NPNVLEGVKDREASLAAGFPHFATGYMRSWGRDTFISLRGILLVTGRHQEAINIIVGFGS
CLRFGLIPNLLDCGTKPRFNSRDSVWWYLRSIQDTYNCLPTEKEKDEFLNQTKVYRLFPP
ANISPISTISEIIQEILQAHATGIHFREPNAGREIDDRMRDEGFNIDIDLNLTNGFLYGG
NRSNCGTWMDKMGESTKANNYGEPATPRDGAPIEITAMLYSTLSWISELYKLDKFKHGGV
EIKTDILTYQDWSQLIETNFEKYYYVPSSGDDKKYVINSNYVHRRYIYKDVVGSANIFSD
YQLRPNVCVAMSFAPKLFNEQHANKCIDIIRNSLVGPIGMKTLDPNDPNYHGNYDNSSDS
GYKPTSRGFNYHNGPEWVWCYGFFLESIVQFKHFPSSTKNHLINSLLTKHKLYIENDKRY
SLPELTNREGSYCRDSCDSQAWSIATILASLYQL??------------------------
-----------------------------IILTNESESEIEEYAEVAEQLLDAINLREKY
VFHPK-IWKADATVGEKPPYLPFETEENSATEHTFKEVNGVYFVYNNESEMKSDKPLFSV
THTLSSYYKDINNLMMLSSYGPAKTFTFKRLQLLESKFNMHTLLNDSLELFQQKTAPHRD
FYNVRKVDTHVHHSSSMNQKHLLKFIKRKLKENPNEIVIFRDDKYLTLAEVFKSLNLDVD
ELSVDTLDVHADNNTFHRFDKFNLKYNPCGQSRLREIFLKTDNLIKGKYLAEISKEVFTD
LESSKYQCAEYRLSIYGRKMSEWDTLASWIVDNDLFSTKVRWLIQVPRLYDVYRETSTTT
FQNFLNNIFHPLFEVTKDPSSHPKLHLFLQQVVGIDCVDDESKFEKKFTEKFPVPGEWSS
EHNPPYTYYLYYLYANLYTLNQFREEKGLNILTLRPHSGEAGEVDHMGAAFYLAHGINHG
INLRKTPVLQYLYYLTQIGIAMSPLSNNSLFLTYHRNPFPAFFARGLNVSISTDDPLQFH
YTKEPLMEEYSIATQVWRLSVCDICEIARNSVLQSGFEHNVKSHWLGPDYANTGGNDIKK
TNISDIRVCFRNETLIEELHLILKSLQTLPNFKNLNITFLLNKLPSEITTGNDY??IKNN
VLVIGSGSREHAITWKLLESKQIDKVILVPGNASSSTMER-VGVACSKIDAESISTICKE
HNVEYVFVGPEVPLVDGIVDGLKRKGIFCFGPTKKAAELEGSKVFCKDFMARNNIPTARY
QTFTDYNKAKQYIESNYKVVLKASGCAAGKGVLIPNN-KEEELEGLKRIMIDKEFGSAGD
EIVIEEFLDGEECSLMCFSDGYSLVVMPPAQDHKRIFDGDKGANTGGMGAYAPAPFIVDN
KKSKSGFGTIIDHCVETILKPTVNGMRKEGKPFVGVLFAGLMVSKN-VVNVLEFNCRMGD
PETQVVLPLLETDLFEIVLACIEGRLDGLDVKWSNKYAVTVVAASKGYPDSYPKGLKING
LEKTGVDSIIFQAGTTTANGDIVTSGGRVLSCTSVSSSLEDAIKNSYKLIGTISFEGIQY
RKDIGQKALNHLERKKQSVSYSESGVDIERGDAVVDNIGPLAKATTRSGCVSDLGGFGAL
FDTKAAGFKDPILVSGTDGVGTKLKIAQELGIHDSIGIDLVAMCVNDVVVQGAEPLYFLD
YFATGRIHVNVATQVVSGIARGCKESGCALIGGETAEMPGMYKDGEYDLAGFSVGAVERD
QMLPANIQEGNVLLGLASSGVHSNGYSLVRYLIETKSGLTYRSPAPFDSTKTLGEILLTP
TKLYVLSCLAAIKCGGVNGLAHITGGGITENLPRVIPDGLDCEIELGSWEILPIFKYLVE
LGNMETEELLKTFNSGIGMILIVSADKVDSITKSLESHNEKVYKIGKVINSTNS-KKSKV
VYK??MTIQQFYRKPAISEYEIKLLKNNLKKQHNIEIESIETEFCFNVQYPDGHKLSESE
QSTLVWLLSETFEPNNFSIDKSFLKTNDIIIEVGPRMNFTTTYSSNATSICKSCNLSIID
RIERSRRYLVKSVKLTEKQIEQFLESIHDRMTECLYPTPIKSFDTGVIPKPVVYIPVVEE
GRAALERVNKEMGLAFDEQDLALYTDLFQNQLKRNPSDVECFDIGQSNSEHSRHWFFNGK
LIIDGNMSDKTLFQIVKNTLKANPQNSLIAFSDNSSSIKGFK-TKVLIPKSQIEASEYLE
GEREQPIIFTAETHNFPTGIAPFEGAETGTGGRLRDTHATGRGSLVVAGTVGYCVGNLNI
PGYELPWENKEYNYPDNMANPLKIEIEASNGASDYGNKFGEPVIIGFTRSYGNTLPNGER
REWIKPIMFSGGIGFMDERHLKKEQPEIGMVVVKAGGPAYRIGMGGGSASSMVGGDNKHE
LDFSAVQRGDAEMGQKLNRIVRSCVESEIHGGCNPIVSVHDQGAGGAGNVLKEIVDPLGA
KIYLDRIISGDPTLSAMEIWGAEYQENDALLIKSEHKDYLKKVSERERLPIAFVGDVTGD
GIAQLITDGETPVNLPLDKVLQKMPPKTFVLDHVEKQLKPFILPMELSLECLNRVLRLLS
VGSKRFLINKVDRAVTGLVARQQCVGPLHTPVSNVAVISSGYFGKTGAATSIGEQPIKGF
ISAKSMAYLTVGEALTNLMWASITDLSDVKCSGNWMWAAKLKGEGVELYDAAIEMHDVMV
ELGIAIDGGKDSLSMAAKAPKQELVKAPGALVVSTYVPCDDITLTVTPDLKLSSKEDSVI
LYLDLGCGNNFIGGSALTQVFNQLGNDEPHHNTPLLKNTFNAIQKLVKQQLISAGHDRSD
GGLITTLIEMSLSGNRGLEINLPATNSSNQLSIIKLLFSEELGAVLEIKKSNQQIVLEIL
KQFNVPTHIIGNTSCNNEEDLFIVKVGDKLIYNIKLSQLSKQWEETSYQLELLQANPTFV
ESEMKNLQKR-AIGKGKGPNYKMTYRNSPISKEALLANKAHKVAVIREEGSNGDREMAAA
FHFAGFQAFDVTMSDLLNGNIQLD-ERFKGIAFVGGFSYGDVMDSAKGWAGSIRFNQQVS
KQFDHFYGREDTFSLGLCNGCQLMALLGWVPYRGIEQTRQPRFIHNASGRFESRWVNVKI
LQ-SPSLLLKGMEGSVLGVWSQHGEGRFWTEDQSIVNDIKLNNLSPIRYVDDDGEITESY
PFNPSGTQEGFASLCSKDGRHLAMMPHPERSFLSWQWPFMPENIKENVGGLDQPSPWIKI
FQNAKSFCDS??MSMSYSALIKEEISGVSFQFYTSDDIRKLSVKQIVEIESFDM-LGGPV
PGGLHDPALGP-TGPSERCSTCSLDFIECPGHFGHIELSIPCYNPVSFPTVFKLLKNKCF
HCHHFKHGKPVINQFIEELTLLYKGEVVKARNLRERNVLLRGFEEKKKVCDGIFGSKDVH
SGKATHIEDFKKEVYKEFFGSFSGYAIPCGNCQAYSPRLRNGDASKSKLFIMPLHEKWAT
KNRISTNFSSVKEQTEHGTWFAPWEVLDNMKKLFENEKEILDMLLGHLVPIGRLFTKQSN
VDSLFMRVFPVTPARYRPPNFVNGRRSEHPQNSHYKGMVKANKMIRQSIDAEG-KAKFLV
NSVCDLQLHVNNMYDNSKSNSNTNEVANGIKQILEKKEGLFRKHMMGKRVNYAARTVISP
DISLETNEMGVPQYFAKTLTFPQPVTSFNYNQLAQAVINGPENYPGANFIEDERGHLINL
SKESQEKRIALSKTLLTSPPHAPRGINKKVYRHLLTGDYVLANRQPTLHKPGIMGHRVKV
LGKNEKTLRMHYSNCSTYNADFDGDEMNIHFPQSLLASAEIREICANNYQYLVPRNGAPL
RGLIQDHILTGVLLTKRDTLFTKAEFQAILYASCWSVNTKHPIVTPTPCILKPVPLWSGK
QLISAALTHLTIGRDPLNLEAPSKIPTKMWGTRGLEITRDSHVIIRQNEMVAGILDKGHF
GASSYGLVHSCYELYDPDVAGSLLTVLGRMFTNYLQSRGFTCGVDDLLMRNKEEKFRVET
LKKANEEGFIAATKFADLPKYDEQKAREFFSKALQSEREVARLDGLLKKGLNQYTSKVID
TLIPGGQQKPFPKNNFSLMTVSGAKGSVVNFSQVSCLLGQQELEGKRVPRMVSGKTLPSF
QAYDASARAGGFVMDRFLTGVRPQDYFFHCMAGREGLIDTAVKTSRSGYLQRCLIKHLEG
LTIQYDNTVRESDGSVIQFNYGEDSLEIGKTPYLTKFPIIAENYDLFKSQFPMEQL-IEQ
LKNQEVTEYNRQIKTQPDMDPVMSKFNPSSDLGCVSESFMNQLNHYIESNPQKLIKSTTN
RDGKINEKDFRNLMYLYYSRSMVSPGESVGLLCAQSIGEPSTQMTLNTFHLAGRGEANVT
LGIPRLRELIMTATTKPITPLMEFQINDSSNKLETEKMAKYLEILKLSDIIKDITVQEYF
QGTNRNYDIEIEFIPTLQQVLSLHKIKDKQLTNLFNDFNKVIKRQVRFQGKSKDIGLGSK
VRGNDLVFKDESIEFDQKKLAFTISVASDSKKVLMLGIVETEAAKFVLKSCKGITRCFVN
EVGGKTQYSIQSEGVNLSEIFELRDKLKIDEIYTNDINAILHKYGVEACRQAITSEISNV
FAAYGISVDKRHLILLGDYMTFEGGYRALNRNGIENNTSPFQKMSFETTFSFLSKASLMG
DHDTVTSPSSRIVLGQIVKNGTGSFTIVAPVK??FYFNDIQDFDFNPWIEVKSVNEKGRC
IFSKKFIPKGTVVFRDIPYAAIVDNQFKRNICTTCFKILLESNRHNIQTCPSCCQVNYCS
NYCKQYSKIETKHTELECRWIQDFTISFKHQMAEDDRSIVLLVLKILARRIYEKQSIIFH
NKPLLPMIPNDIPDLIDHLDDYFLNSKNDNKKFKKIWRNDFKRLINIAKIIQIIIDDSIN
SIDNQGDTEMTDLSIDPKGLDTLVDSLSSSDLNILRLLCKIRSNYFGLWNSG--------
------------------------------------------------------------
------------------------------------------------------------
----------------
>D_intermedium
VYTITLVGNGSEPPFNAKGLVLPTLGTLRIIIPAGLEVASYNPQIYTNYHHGTDLSFQRD
KFYIFHKITGYNGNNDLIFEQKIEKYGCFDYYVEWEEVVSKDVKRGELGTFQISPMLKIN
QQVIPSESICLQTFLTKCMGSINQWEKHIEMASKLGYNMIHYTPVQEIGASGSSYSIFDQ
QSISSKIFEGMEDEKLLALSSFISDAEKKYGVLGMIDLVWNHTANNSEWLNQHPEAGYNT
DNSPHLKSAVQLDQALQDYGKTLYGKEINSIEQLNQLIDDIKTKVLPPLKLWEYYVLDIE
KEVEIFKNTYFSSGRAREQPSSCSTFSPSFLKNIIERHEQIKSISKNGIIRAPSYERYSL
HINLDYTYKVLDASVTFSNTTPEEQIQKYRDILSIVNLEIYRDFDHDTEAILKNIFERIK
YERVSDHGPKLGKITKNKPLLTSYFTVVQYRDPREIPLANNGWIFNHNPTIDFASSESRA
YLRRDVIVWGDCVKMRYGQSPSDNQWLWNHMKAYTQKMARIFHAIRIDNCHSTPIHLAQY
LLDAAREIRPDIYVTCELFTGSEEIDDIFVKKLGINSLIREAMQCGDSSEFTRVLYRYGG
KPIGSIQEPTSANDYSSKALKPTLPPALFMDCTHDNETPYQKRTIADTLSNAAIVSMSVC
AVGSTRGYDEIFPKTIDLVNETRVYNTDVNLSSGILPIRSLLSKIHLELSCNGYDETHIH
QDGNLIFIQRYSPKLNESIFMVAHCSFSIQQQDDKELQVPCKISQFLFGAKITNAHIWST
NGSKLNGIDVDCEVHYYEKVLNQFCQTNEYTNENGALKLINFKPGSILFFRGEIPKSNID
SIKKIESLILDEKQLSNSFDSVDLIDMNVLLFRINEEEKQVIGHGSYHVQPVGELSFCGL
QGFVTILTQIAKYNDLGNQLCENVRKGNWAMDYIVGRLDQRVGLKSVKQWLSQCFDQLKR
LPRHLIPMYFYQIIITAYRYAVNKSIEKMNGSFVNDSWFSRALAVTGIQFFGVSTPLI-S
NPNVLEGVKDREASLAAGFPHFATGYMRSWGRDTFISLRGILLVTGRHREAINIIVGFGS
CLRFGLIPNLLDCGTKPRFNSRDSVWWYLRSIQDTYNCLPTEKEKDEFLNQTKVYRLFPP
AQISPISTIAEIIQEILQAHATGIHFREPNAGREIDDRMRDEGFNIDIDLNLTNGFLYGG
NRSNCGTWMDKMGESTKANNYGEPATPRDGAPIEITAMLYSTLSWISELYKLDKFKHGGV
EIIVDILTYKDWSQLIETNFEKYYYVPSSGDDKKYVINSNYVHRRYIYKDVVGSANIFSD
YQLRPNVCVAMSFAPKLFNEQHANKCIDVIRNSLVGPIGMKTLDPNDPNYHGNYDNSSDS
GYKPTSRGFNYHNGPEWVWCYGFFLESIVQFKRFPSSTKNHLINSLLIKHKLYIQNDKRY
SLPELTNREGSHCRDSCDSQAWSIATILASLYQL??MSTPLRGSSPQVSFYESESDASHF
TYRNYMEDDKINSFTFNMARKDQTQLFQRIILTNESESEIEEYAEVAEQLLDAINLREKY
VFHPK-IWKADAPVGEKPPYLPFESEGNSATEHTFKEVNGVYFVYTNETDMKSDKPLYSV
SHTLSSYYKDINNLMMLSSYGPAKTFTFKRLQLLESKFNMHTLLNDSLELFQQKTAPHRD
FYNVRKVDTHVHHSSSMNQKHLLKFIKRKLKDNPNEIVIFRDDKYLTLAEVFKSLNLDVD
ELSVDTLDVHADNNTFHRFDKFNLKYNPCGQSRLREIFLKTDNLIKGKYLAEISKEVFSD
LESSKYQCAEYRLSIYGRKMSEWDTLASWIVDNDLFSTKVRWLIQVPRLYDVYRETSTTT
FQDFLNNIFHPLFEVTKDPSSHPKLHLFLQQVVGIDCVDDESKFEKKFTEKFPVPGEWSS
EHNPPYTYYLYYLYANLYTLNQFREEKGLNILTLRPHSGEAGEVDHMGAAFYLAHGINHG
INLRKTPVLQYLYYLTQIGIAMSPLSNNSLFLTYHRNPFPAFFARGLNVSISTDDPLQFH
YTKEPLMEEYSIATQVWRLSVCDICEIARNSVLQSGFEHNVKSHWLGPDYANSGGNDIKK
TNISDIRVCFRNETLIEELHLILKSLQTLPNFKNLNISFLLNKLPSEITTGNDY??IKNN
VLVIGSGSREHAITWKLLESKQVDKVILVPGNASSSTMER-VGIPCSKIDAESISAICKE
HNVEYVFVGPEVPLVDGIVDGLKRKGISCFGPTKKAAELEGSKVFCKDFMARNNIPTARY
QTFTDYNKAKQYIESNYKIVLKASGCAAGKGVLIPNN-KEEELEGLKRIMVDKEFGSAGD
EIVIEEFLEGEECSLMCFSDGYSLVVMPPAQDHKRIFDGDKGANTGGMGAYAPAPFIVDG
KKSKSGFGTIIDRCVETILKPTINGMRKEGKPFVGVLFAGLMVSPKSVVNVLEFNCRMGD
PETQVVLPLLETDLFEIILACIEGRLDGLDVKWSNKFAVTVVAASKGYPDSYPKGLKING
LEKSTNDNIIFQAGTTVGGSEIVTSGGRVLSCTSVSESLEDAIKNSYKLIGTINFEGMQY
RKDIGQKALNHLERQQQSVSYSESGVDIERGDAVVDNIGPLAKATTRSGCVSDLGGFGAL
FDTKAAGFKDPILVSGTDGVGTKLKIAQELGVHDTIGIDLVAMCVNDVVVQGAEPLYFLD
YFATGRIHVNVATQVISGIARGCKESGCALIGGETAEMPGMYKDGEYDLAGFSVGAVERD
QMLPANIQEGNILLGLASSGVHSNGYSLVRYLIETKSGLTYKSTAPFDSSKTLGEVLLTP
TKLYVLSCLAAIKCGGVNGLAHITGGGITENLPRVIPDGLDCEIQLGSWEILPIFKYLVE
LGNMQTDELLRTFNSGIGMILIVSPDKVDSITKSLESHNEKVYKIGKVINSTTS-KKSKV
VYK??MTIQQFYRKPAISEYEIKLLINNLKKQHNIEIEYIETEYCFNVQYPDNHKLSESE
QSTLVWLLSETFEPKNFSIDKSFLKTNEIIIEVGPRMNFTTTYSSNATSICKSCNLSVID
RIERSRRYLVKSSKLSEKQVEQFLELIHDRMTECLYPTPIKSFDTGVIPKPVVYIPVVEE
GRAALERVNKEMGLAFDEQDLALYTDLFQNQLKRNPSDVECFDIGQSNSEHSRHWFFNGK
LIIDGKMSDKTLFQIVKNTLKANPQNSLIAFSDNSSSIKGFK-TKVLIPKSQIEASEYLE
GEREQPIIFTAETHNFPTGIAPFEGAETGTGGRLRDTHATGRGSLVVAGTVGYCVGNLNI
PGYELPWENKEYTYPDNMANPLKIEIEASNGASDYGNKFGEPVIIGFTRSYGNTLPNGER
REWIKPIMFSGGIGFMDERHLKKEQPEIGMVVVKAGGPAYRIGMGGGSASSMVGGDNKHE
LDFSAVQRGDAEMGQKLNRIVRSCVESEIHGGCNPIVSVHDQGAGGAGNVLKEIVDPLGA
KIYLDRIISGDPTLSAMEIWGAEYQENDALLIRAEHKDYLKKVSERERLPIAFVGDVTGD
GIAQLITDGETPVNLPLDKVLQKMPPKTFALDHIEKQLKPFTLPMELSEESLNRVLRLLS
VGSKRFLINKVDRAVTGLVARQQCVGPLHTPVSNVAVISSGYFGKSGAATSIGEQPIKGF
ISAKSMAYLTVGEALTNLMWASITDLGDVKCSGNWMWAAKLKGEGVELYDAAIEMHDVMV
ELGIAIDGGKDSLSMAAKAPKQELVKAPGALVVSTYVPCDDITLTVTPDLKLSSKDDSVI
LYLDLGCGNNFIGGSALTQVFNQLGNDEPHHNTPLLKNTFMAIQKLVKQQLISAGHDRSD
GGLITTLIEMSLSGNRGLEINLPAVTTDQQLSIIKLLFSEELGAVLEIKKSNQQMVLDIL
KQYNVPTHIIGNTSCNNDEDLFIVKVGDKMIYNIKLSQLSKQWEETSYQLELLQANPTFV
ESEMKNLLKR-ATGKGKGPNYKMSYKISPISQEALLANKAPKVAVIREEGSNGDREMAAA
FHFAGFQAFDVTMSDLLNGNIQLD-ERFKGVAFVGGFSYGDVMDSAKGWAGSIRFNQQVS
KQFDHFYGRNDTFSLGLCNGCQLMALLGWVPYRGIEQTHQPRFIHNASGRFESRWVNVKI
MP-SPALLLKGMEGSVLGVWSQHGEGRFWTEDQSIVDDIKANNLSPVRYVDDDGEITESY
PFNPSGTQEGFASLCSKDGRHLAMMPHPERSFLSWQWPFMPENIKQNVGGLDQPSPWIKI
FQNAKSFCDS??MSMSQSALIKEEISGVSFQFYTSDDIRKLSVKQIVEIESFDM-LGGPV
PGGLHDPALGP-TGPAERCATCSLDFVECPGHFGHIELAIPCYNPVSFQTIFKLLKNKCF
HCHHFKHGKPIINQFIEELTLLFKGDVVKARNLRERNVLLRGFEEKKKVCDGVFSAKEIY
SGKATHIEDFKKEVFKEFFGSFSGYAVPCGNCQAFSPRLRNGDASKSKLFIMPLHEKYAT
KNRISTNFSSVKEQTEHGTWFAPWEVLDNMKKLFENEKEILDMLLGHLVPIGRQFTKESN
VDSLFMRVFPVTPARYRPPNFVNGRRSEHPQNSHYKGMVKANKMIRQSIDAEG-KAKFLV
NSVCDLQMHVNNMYDNSKSNSNTNEVANGIKQILEKKEGLFRKHMMGKRVNYAARTVISP
DISLETNEMGVPQYFAKTLTFPQPVTSFNYNQLAQAVINGPEQYPGANFIEDENGHLINL
SKESQEKRIALSKTLLTSHPHAPRGVNKKVYRHLLSGDYVLANRQPTLHKPGIMGHRVKV
LGKNEKTLRMHYSNCSTYNADFDGDEMNIHFPQSLLASAEIREICANNYQYLVPRNGAPL
RGLIQDHILTGVLLTKRDTLFTKADFQAILYASCWSVNTKHPIVTPPPCILKPVPLWSGK
QLISAALTHLTIGRAPLNLEAPSKIPTKMWGTKGMEITRDSHVIIRQNEMVAGILDKGHF
GASSYGLVHTCYELYDPDVAGSLLTLLGRMFTNYLQSRGFTCGVDDLLMKNKEEKFRVET
LKKANEEGFTVAAKFADLPKYDEQKARDFFSKALQSEREVARLDGLLKKGLNQYTSKVID
TLIPGGQQKPFPKNNFSLMTVSGAKGSVVNFSQVSCLLGQQELEGKRVPRMVSGKTLPSF
QAYDASARAGGFVMDRFLTGVRPQDYFFHCMAGREGLIDTAVKTSRSGYLQRCLIKHLEG
LSVQYDNTVRESDGSVIQFNYGEDSLEIGKTPYLTKFPIIAENYELFKSQFPMEQL-IEQ
LKNQEVSEYNRQIKTQPDMDPVMSKFNPSSDLGCVSESFMNQLNHYIESNPQKLIKTSAN
RDGKINEKDFRNLMYLYYSRSMVSPGESVGLLCAQSIGEPSTQMTLNTFHLAGRGEANVT
LGIPRLRELIMTATTKPITPLMEFQINDSTNKAETEKMAKYLEILKLSDIIKDITVQEYF
QDTNRNYDIEIEFIPTLSQVLSLHRIKEKQLNKLFGEFNRIIKRQVKSQSKLKDIGLGSK
VKGSDLVFTDESIEFDQKKLTFTISVASDSKKVLMLGIVETEASKFVLKSCKGITRCFVN
EVGGKTHYSIQSEGVNLSEIFELREKLKIDEIYTNDIYAILQKYGVEACRQAVTSEISNV
FAAYGISVDKRHLILLGDYMTFEGGYRALNRIGIENNTSPFQKMSFETTFSFLSKASLMG
DYDTVTSPSSRIVLGQIVKNGTGSFTIVAPVK??FYFNDIQDFDFNPWIEVKSVSEKGRC
VFSKQFIPKGTMIFRDIPYAAIVDNQFKRNICTTCFKILLESNRHNFQTCPSCCQVNFCS
NYCKQYSKIETRHTELECKWIQDFSISFKHQMAEDDRNIVLLVLKILARRSYEKQSTIFH
NKPVLPMIPNDIPDLIDHLDDYFINSKNNDKRFNKIWRNDFKRLISIAKVIQIIIDDSIN
SVDNQGDTEMIDVSNDPKGLDKLVDGLSSSDLNILRLLCKIRANYFGLWNSGNNNDYLWC
GSGVYLKLSLFNHSCFPNCTTLIEYNTSKKGCNGDSNPLTISIITLRDIEENQELLITYI
PLNQKKNDRVKSLKSNWLFQCDCKRCHFEMIDTEKIYKDSCCTNQKCSGGLLIPLEQNST
QGICRVCKNTSPLPTV
>D_giganteum
IYTISLTGNGSEPPFNGKGLILPTLGTLRIIIPAGLDVASFNPIIYTNYQSGIDSTFQRD
KFYVFHKITPYNGNND-------------------------------LGPFQIHPILKIN
DQILPSDSIILQTFLTKCIGPISGWEKHIEIASKLGYNMIHYTPVQEIGASGSAYSIYDQ
QSISSKIFENSEDEKLLQLSTFINDAEKKYGVLGMIDLVWNHTAHNSNWLNQHPEAGYNT
DNSPHLKSAVLLDRALQQFGKGLFGKEIESIEHLELIVNEIKEKVIVPLKLWEFYVLNID
KEMEIFKNTFFSSNRTRETSNGGAPFSPSFLKSVIERQDR--------------------
--------------VSFNNITHDEQIQKYQDILSIVNLELYRQYDHDVEAIVKNITERIK
YERISSHGPKLGVISVAKPLLNSYFTTIQYRDPREIPLANNGWIYNHNPTIDFAGSESRA
YLRRDVIIWGDCVKLRYGSSCNDNPWLWNHMKTYTQKMARIFHAIRIDNCHSTPIHLAQY
LLDAAREIRPDIYVTCELFTGSEDIDSIFVKKLGINSLIREAMQAGDTSELVRVCYRYGG
RTIGSIQDPNTPIEYNTKPLGPTLPPALFMDCTHDNETPFQKRTIADTLPNAAIVCFSVC
AIGSTRGYDEIYPKTIDLVNETRFYNSAINLSRGILPVRAIL-------------ETHIH
QDGNIVVIQRYSPSLKKSIFMVSHCSFSSSQDDVHQLQIPCKVNEFIFGARITNARS---
------------------------------------------------------------
----------------------------------SDLEKFTTGNGAYHIQSIGQLPFCGL
QGFVSILKPIAKNNDLGHPLCENLRQGNWAMDYIVNRLNNYDHLSEVKNWLSNCFEQVKK
LPRHLIPMYFYEIVICCYRAAIERCVSLMPSFIKNSNWFIRTLAVTGIQFFGVCTPLI-S
NPNVLEGVENREASLAAGFPHFATGYMRSWGRDTFISLRGILLVTGRYREAINIIVGFGS
CLRFGLIPNLLDCGTKPRFNSRDSVWWYLRAIQDTYNCLPTEKEKDQFLNQTQVYRLFPP
TGISPTSTIAEMIQEILQHHATGIHFREPNAGIEIDDRMRDEGFNIDIDLNQSNGFLYGG
NRSNAGTWMDKMGESTKANNYGEPATPRDGAPIEITAMLYSTVSWLSQLYQTDKFKHGGV
DVIKSTLTYIDWAKLIESNFEKYYYIPSSGEDKQYNINSNYVHRRYIYKDVVGSANVFSD
YQFRPNICVAMSFAPKLFNASHASKCIDIIRSNLVGPLGMRTLDPNDPNYHGNYDNASDS
GYKPTSKGFNYHNGPEWVWVYGFFLESIVQFKHFPSSTKAHLINSLLIHHKSHIQNDLRA
SLPELTNRDGHYCRFSCDSQAWSIATILASLYQL??------------------------
-------------FTFNMARKDQSQFFQRIILTNESESDIEEFSEVAEQLLDAINLREKY
VFVPK-TWKPDATPGEKPPYSPFEADPSQATDHTFKEVNGVYFVYSNEAEMKKDNPTYSV
SHTLSSYYKDINNLMMLSSYGPAKTFTFKRLQLLESKFNMHILLNDSLELFQQKTAPHRD
FYNVRKVDTHVHHSSSMNQKHLLKFIKRKLKEHPNEIVIFRDDKYLTLAEVFKSLNLNVD
ELSVDTLDVHADNNTFHRFDKFNLKYNPCGQSRLREIFLKTDNLIKGKYLAEITKEVFAD
LEASKYQSAEYRLSIYGRKMSEWDTLASWIVDNDLFSTKVRWLIQIPRLYDVYRETSTTT
FQDFLNHIFHPLFEVTKDPSSHPKLHLFLQQVVGIDCVDDESKFEKKFTEKFPVPGEWSS
EHNPPYTYYLYYLYANLYTLNKFREEKGLNILTLRPHSGEAGEVDHMGAAFYLAHGINHG
INLRKTPVLQYLYYLTQIGIAMSPLSNNSLFLTYHRNPFPAFFARGLNVSISTDDPLQFH
YTKEPLMEEYSIATQVWRLSPCDICEIARNSVLQSGFEHNVKSHWLGPDYANTGGNDIKK
TNISDIRVCFRNETLIEELHLILKSLQTLTHFKNLNINFLLEKLPTEITNGNEY??----
--------------------------------------------------VESITDICLK
NNVEYVFVGPEVPLVDGIVDGLKRKGISCFGPSKKAAELEGSKVFCKDFMARHNIPTARY
QTFTDYTKAKQYIESNYKIVLKASGCAAGKGVLIPLN-KEEELEGLKRIMVDKEFGSAGD
EIVIEEFLDGEECSLMCFSDGYSLVVMPPAQDHKRVFDGDKGANTGGMGAYAPAPFIVDD
KKSISGFGSLIDQCIDTILKPTIDGMRKEGKPFVGVLFAGLMVSPNKTINVLEFNCRMGD
PETQVVLPLLKTDLFEIMVACIEGRLDSVNVEWAKKYAVTVVAASKGYPDSYPKGIEING
LHNNNIDNIIFQAGTVVDSSKIKTSGGRVLSCTSVSNTLEEAIANSYKLIETISFDGMHY
RKDIGQKALNHIAAKQHSVSYSESGVDIERGDAVVDNIGPLAKATSRKGCVSDLGGFGAL
FDTKAAGFKDPILVSGTDGVGTKLKIAQELGIHDTIGIDLVAMCVNDVVVQGAEPLFFLD
YFATGKIHVDVATQVVAGIARGCKESGCALIGGETAEMPGMYKDGEYDLAGFSVGAVERE
QMLPNNISSGDILLGLGSSGVHSNGYSLVRYLIEKKSGLTYNSKAPFDQTKTLGEVLLTP
TKLYVLSCLAAIKSGGVNALAHITGGGITENLPRVIPNGLDCEIQLESWE----------
------------------------------------------------------------
---??-------------------------------------------------------
---LVWLLSETFEPEYFSIDKSFLSEGGMVIEVGPRMNFTTTYSSNATSICNSCNLAIID
RIERSRRYLIKT------------------------------------------------
------------------------------------------------------------
--------------------TANPQNSLIAFSDNSSSIKGFK-TKVLIPKEQIKASEYIE
GEREQPIIFTAETHNFPTGIAPFEGAETGTGGRLRDTHATGRGSLVVAGTVGYCVGNLNI
PGYDLPWEDKDYLYPSNMAHPLKIEIEASNGASDYGNKFGEPVIIGFTRSYGNTLPNGER
REWIKPIMFSGGIGFMDQRHLKKESPEVGMVVVKAGGPAFRIGMGGGSASSMVGGDNKQE
LDFSAVQRGDAEMGQKLNRIIRSCVESEIHGGKNPIVSVHDQGAGGAGNVCKEIVDPLGA
KIYLDRFHVGDPTLSAMEIWGAEYQEQDALLIKPEHKEYLESVSKRERLPIAFVGDVTGD
GFAQLITDGETPVNLPLDKVLQKMPPKTFILDHFEQPLAPFQLPGYIEAECLSRVLRLLS
VGSKRFLINKVDRAVTGLVARQQCVGPLHTPVSNVAVISSGYFGKTGAATSIGEQPIKGF
ISAKSMAYLTVGEALTNLMWASITDLGDVKCSGNWMWAAKLQGEGVLLYDAAVEMHDVMV
ELGIAIDGGKDSLSMAAKAPKQELVKAPGALVVSTYVPCDDITLTITPDLKLNSSQDSVL
LYLDLGCGNNFIGGSALTQVFKQLGDDQPHRDVALLKSAFSAVQKLVKQQLITAGHDRSD
GGLITTLVEMSISGNRGVEIEIPTSLISSQLDIIKLLFSEELGAVVEVKSSDLEKVLEIL
NSHKVPTHRIGHTASGNGDDHFILKVGGKAIYDIALPQLCKQWEETSYQLELLQANPSFI
ESEMKNLIAR-ATGKGKGPQYKMTYTNSPISQEALLANKAPKVAIIREEGSNGDREMAAA
FHFAGFQPFDVTMSDLISGNISLD-ERFKGVAFVGGFSYGDVMDSAKGWAGSIRFNQNVS
KQFDHFYGRSDTFSLGLCNGCQLMALLGWVPYRGIEQTKQPRFIHNASGRFESRWVNVKI
MP-SNAIMLKGMEGSVLGVWAQHGEGRFWTEDQSIIDDIKKSNLSPVRYVNDDGEITESY
PFNPSGTQEGFASLVSKDGRHLAMMPHPERSFISWQWPYMPENIKQSVGGINQPSPWIKI
FQNAKSF---??------------------------------------------------
------------------------------------------------------------
------------------------------------------------------------
------------------------------------------------------------
------------------------------------------------------------
----------------------------------------------------EGKAKFLV
HSVCELQMHVNNMYDNSKSLSTTNDVANGIKQILEKKEGLFRKHMMGKRVNYAARTVISP
DISLETNEMGVPQYFAQTLTFPQPVTSFNYNQMAQAVINGPETYPGANFIEDENGHLINL
SKESAEKRIALSKTLLTTPPHAPRGVNKKVYRHLLTGDYVLANRQPTLHKPGIMGHRVKV
LGKNEKTLRMHYSNCSTYNADFDGDEMNIHFPQSLLAAAEVREICANNYQYLVPRNGAPL
RGLIQDHILTGVLLTKRDTLFTKAQFQAILYASCWSVNTKHPIVTPPPCIFKPVPLWSGK
QLITAALNQLTIG-----------------------------------------------
-------------LYDPDVAGSLLTILGRMFTNYLQSRGFTCGVDDLLMKHKEEQFRAET
LKKANEEGYTAAAKFADLQSFD---------PALQSEREVARLDGILKKGLNQYTSKIID
TLIPGGQQKPFPKNNFSLMTVSGAKGSVVNFSQVSCLLGQQELEGKRVPRMVSGKTLPSF
QAYDASARAGGFVMDRFLTGVRPQDYFFHCMAGREGLIDTAVKTSRSGYLQRCLIKHLEG
VSVRYDNTVRESDGSVIQFYYGEDSLEIGKTPYLTKFPLIAENY------FPMEQL-IEQ
LQNSEISDYHRQMKSDNSMDPVMSKFNPSSDLGCVSESFMNQLNHYIEANPQRLIKSSSN
RDGKISEKDFRNLMYLYYSRSMVSPGESVGLLCAQSIGEPSTQMTLNTFHLAGRGEANVT
LGIPRLRELIMTASSKPSTPLMEFQIIDSTNKAETEKMAKYLEILKMSDIIKDITVQEYF
KDTNRNYDIAIEFIPTLKSILSLHKIKERELTPLFTEFIKQVNRQVKRNNKLKSVGSGSK
PKGNDSVDVDDDIEVDENSLKFTIRVASDSKKVLMLGIVETEATKFVLKSCKGITRCFIN
EVGGKTEYSIQSEGVNLSEIFSLRDKLKIDEIYTNDIYAILQKYGVEACRQAITSEIANV
FAAYGISVDKRHLILLGDYMTFEGGYRPLNRIGIENNTSPFQKMSFETTFAFLSKAALMG
DYDNVSSPSSRIVLGQIVKNGTGSFTIMKGIE??--------------------------
------------------------------------------------------------
------------------------------------------------------------
------------------------------------------------------------
------------------------------------------------------------
------------------------------------------------------------
------------------------------------------------------------
----------------
>D_purpureum
VYTITLSGNGAEPPFKAKGLILDHLGTLRIIIPAGLEVASLNPIIYTNYPSL-NEQFQRE
KYSVFHKVNPYSGNNDLIFEQKIEKYGCFDYYVEWEDVEEGKTKRGELGTFQINPVLKIN
DFKLPSDGIILETFLTKCMGPLKDWEKHISMASKLGYNMIHYTPVQEIGASGSSYSIYDQ
QSISSKIFEPEEQEKLQQLSQFIDRAEKEHNVLGMIDLVWNHTAHNSKWLNEHPEAGYNT
DNSPHLKAAVLLDQTLCGFGKSLYGKEIESVEALEKLVKEINDKVIAPLKLWEYYVLNIE
KEVEIFKNTYHSSNRVREAPSSGSTFSPSFLKNIIEKQEMIKNISKNGTIRAPSYDRYSL
HINLDYTYKILDSSPSFGPLTPEEQIQKYEDILKIVNLQLYREYDHDVEAIIKNITERIK
YERISSHGPRLGVISSSKPLLNSYFTFIQFREPREIPLANNGWIFNHNPTIDFASSESRA
YLRRDVIIWGDCVKMRYGNSPSDNPWLWEHMKTYTQKMARIFHAIRIDNCHSTPIHLAQY
LLDAAREVRPDIYVTCELFTGSEEIDDIFVKKLGINSLIREAMQCHDPSEFSRVVYRYGG
SPIGSVHDCSTSQSYNTKPLKPTLPPALFMDCTHDNETPYQKRTVYDTLPNAAIVTMTVS
AIGSTRGYDEIFPKTIDLVNETRLYNPNLNLSSGILPVRTLLNKLHLELSVNDYSETHIH
QDGNLLFIQRYSPSLNQSIFCLSHSAFSSDQNNDHEIIIPSKITELIFGARITNVHNFES
K-DLLKGFNVDCEILYSTKVLNQMCHLRDLNH-DVGLKLKYFPKGSILIFRGELPKDCVE
SIKRIESYIGDQNKLNKTFENINLIDMNVLLYRINEEEKSVTGHGAYHLDNIGELPFCGL
SGFVSVLKNIHQYNDLGHPLCENLRKGNWALDYISGRLNQRPNLSSVKDWLNYCFVHLKR
LPRNLVPMYFYQIIITAYRASVDKSISLMPSFIQNANWFVHKLAVTTIQFFGVSTPLI-S
NPNVLEGVQDREASLAAGFPHFATGYMRSWGRDTFISLRGILLVTGRYQEAINIIVGFGA
CLRFGLIPNLLDCGTKPRFNSRDSVWWYLRAIQDTYNCLPSEKEKEQFL-QTKVYRLFSP
PEVSPYSTVSEIIQEILQAHASGIHFREPNAGREIDDRMRDEGFNIDIDLNRKNGFLYGG
NRSNCGTWMDKMGESTKANNYGEPATPRDGAPIEITAMLYSTVSWLSSLYSSGKFKFGGV
DLAVTSFTYDQWSKLIQANFEKFYYIPSSNEDKQYTINTSYVHRRYIYKDVVGSANIYQD
YQFRPNLCVAMSFAPQLFDNQHASKCIDVVRSHLAGPLGMKTLDPNDPSYHGNYDNAADS
GYKPTSKGFNYHNGPEWVWVYGFFLESIIQFKHYPNSTKNHLIEGLLVNHKNHIQTSPRS
SLPELTNRDGHYCRDSCDSQAWSIATILGALDKL??------------------------
-----------------MAKKDQTQFFQRIILTNESESDIEEYSEVAEQLLDAVNLREKY
VFHPK-IWKADAVPGEKPPYHPFEVSEMVTSDHTYKVVNGVYFVYSNENEMKNENPLYSV
PHTLSSYYKDINNLMMFCSYGPAKTFTFKRLQLLESKFNMHILLNDSLELLQQKTAPHRD
FYNVRKVDTHVHHSSSMNQKHLLKFIKRKLKEHPNEIVIFRDDKYLTLAEVFKSLNLNVD
ELSVDTLDVHADNNTFHRFDKFNLKYNPCGQSRLREIFLKTDNLIKGKYLAEITKEVFED
LEKSKYQSAEYRLSIYGRKMSEWDTLASWVVDNELFSTKARWLIQIPRLYDVYRETSTTT
FQDFLNNVFHPLFEVTKDPSSHPKLHKFLQQVVGIDCVDDESKFEKKFTEKFPVPGDWNS
EHNPPYTYYLYYLYANLYTLNKFREEKGYNILTLRPHSGEAGEVDHMAAAFYLAHGINHG
INLRKTPVLQYLYYLTQIGIAMSPLSNNSLFLTYHRNPFPVFFARGLNVSISTDDPLQFH
YTKEPLMEEYSIATQVWRLSPCDICEIARNSVLQSGFEHNVKSHWLGPDYANSLGNDIKK
TNISDIRVCFRNETLTEELHLILKSLQTLPHFKDLNISFLLNKLPSEITSGNEY??MKNN
ILVIGSGSREHAITWKLLQSKDVDKVILVPGNAANATMDR-VSVQCSKIDGESISNICKD
YNVELVFVGPEVPLVDGIADQLKRKGISCFGPSMKAAEIEGSKVFCKDFMARNNIPTATY
QTFTDYNKAKEYIETNYNIVLKASGCAAGKGVLIPKN-KEEALNSLKRIMIDKEFGSAGD
EIVIEEFLDGEECSLMCFSDGYSCVVMPPAQDHKRVFDNDQGPNTGGMGAYAPAPFVINT
GKGSSGFGSIIDRCVESILKPTINGMRKEGRPFVGVLFAGLMVNKQGDIKVLEFNCRMGD
PETQVVLPLLETDLYEIVSACCDGRLDSINVKWSDKYAVTVVAASKGYPDSYPKGIKIQG
LENNNQDNIIFQAGTIKKGDEILTNGGRVLSVTALSTQLEDAIQKSYTLLKTISFDGMHY
RSDIGQKALNHLKEQEKSVSYSESGVDIERGDAVVDNIGPLAKMTSRLGCVSDLGGFGAL
FDTKAAGFKDPILVSGTDGVGTKLKIAQELGRHDTIGIDLVAMCVNDVVVQGAEPLFFLD
YFATGRIHVNVATQVVAGIAKGCKDSGCALIGGETAEMPGMYKDGEYDLAGFSVGAVERT
QMLPKNIAPGNVLLGLASSGVHSNGYSLVRYLIEKKSGLTYSDKAPFDSSKTLGEVLLTP
TKLYVLSCLAAIKAGGVNGLAHITGGGITENLPRVIPDGLDCEVKLNSWEILPIFKYLNQ
LGNMEITELLKTFNCGIGMILIVDQDKVSSIKAVLESMNETVYEIGKVVQSNNK-NKSKV
VYN??MAIQHFYRKPALSEYQVQLLKENLKKQYNISIESIETEYCFNVEYSDNYKLNEQE
LKTLVWLLSETFEPENFSINVSFLDNNGQIVEVGPRMNFTTTYSTNATSICQSCNLSAVK
RIERSRRYLIRTIKMDEAQLQQFIDSIHDKMTECYYGAPIESFDTGITPKPFTHIPVMEE
GRAALERINVEMGLAFDDQDLALYTDLFQNYLKRNPSDVECFDIGQSNSEHSRHWFFNGN
LIIDGKKSDKTLFQIVKDTLKANPQNSLIAFSDNSSSIKGFE-TKVLVPKSPVQASEYIE
GQRDQPIIFTAETHNFPSGVAPFPGAETGTGGRLRDTHATGRGSLVVAGTVGYCVGNLNI
PGYELPWEDKNYQYPFNLATPLKIEIEASNGASDYGNKFGEPVIIGFTRSYGNTLPNGER
REWIKPIMFSGGIGFMDSRHLKKEQPEVGMVVVKAGGPAYRIGMGGGSASSMVGGDNKQE
LDFSAVQRGDAEMGQKLNRIIRGCVESEIHGQKNPIVSVHDQGAGGAGNVLKEIADPLGA
KIYLDRFNLGDPTLSAMEIWGAEYQEQDAILIKQQDKEYLEKISKRERLPIAFVGDVTGD
GYAQLITDGETPVNLPLEKVLQKMPPKTFILERVNKTLQPFALPSEILQESLDRVLKLLS
VGSKRFLINKVDRAVTGLVARQQACGPLHCPVSNVAVIASSYFSKTGAATSIGEQPIKGF
LSAKSMAYLTVGEALTNLMWASITDLSDVKCSGNWMWAAKLKGEGSELYDAAVEMHDAMV
ELGIAIDGGKDSLSMAAKAPKQELVKAPGALVVSTYVPCDDVTLTITPDLKLSSADDSAI
IYLDLGCGNNFIGGSALTQVYSQIGNDQPHHDTKLIKNTFCAVQKLVKSKLLSAGHDRSD
GGLITTLVEMSLSGNRGMNIDLPKELCNDTMDIIKLLFSEELGAVIEVKKSNVKQVQEIL
QSFNVPNYIIGNTACGNNEDHFILKVNGQLIYDISLPELCRKWEETSYQLELLQANPAFI
QNEMKNLIKR-AVGKGKGPNYNMTFNISPVSSEALLASKAPKVAIIREEGSNGDREMAAA
FHFAGFQSYDVAMSDLLNGNIILD-ERFKGVAFVGGFSYSDVMDSAKGWAGSILFNPTVS
KQFESFYQRPDTFSLGLCNGCQLMALLGWVPFRGIEQTKQPRFIHNASGRFESRWVNVKI
LQ-SNSVLLKGMEGSVLGVWAQHGEGKLWCEDQSIIDEINKNNLSPIRYVDDNGEITESY
PFNPSGTQNGMGSLVSKDGRHLAMMPHPERSFLSWQWPHVPDNIKQNIADVNQQSPWMKI
FQNAKQFCDS??MSLQNSALIKEEITGVSFQFYTSDDIRKLSVKQMVEVESFDM-LGGPI
PGGLHDPALGP-TGPSERCSTCSLDFIECPGHFGHIELAIPCYNPVCFQTIFKLLKNKCF
NCHHFKHGSKVINQFTEELNLLLRGNVVAAKNLREANVLLRGYDEKKDFKNGVFSASEIS
GDKVTHFEDIRREIFREFFATFSGYATPCNNCGTFSPRLRNGDASKSKLFVMPLYEKYKK
KNSKPTNFSSVENQSEHGTWFAPWEVLDHLKKLFNEEKEILDLLLGHLVPVGREFTKVSN
VDSLFMRVFPVTPSRYRPPNFVNGRRSEHPQNSHYKGMLKANKMIRSSIEQEG-KAKYLV
NSVCDLQMHVNNMYDNSKSASTTNDVANGIKQILEKKEGLFRKHMMGKRVNYAARTVISP
DISLETNEMGVPQYFAKTLTFPQPVTSFNYNQLAQAVINGPDTYPGANFIEDENGHLINL
AKEPMEKRVALSKTLLTNHPHAPRGVNKKVYRHLLNGDYVLANRQPTLHKPGIMGHKVKV
LGKNEKTLRMHYSNCSTYNADFDGDEMNIHFPQSLLASAEIREICANNYQYLVPRNGAPL
RGLIQDHILTGVLLTKRDTLFTKADFQSILYACLWSVNTKHPIVTPPPCIFKPVPLWSGK
QLISAALTHLTIGRVPLNLEAPSKIPIKMWGTHGPDVTRDSLVIIRQNEMVAGILDKGHF
GASSYGLVHTCYELYDPDVAGSLLTILGRMFTSYLQTRGFTCGVDDLLMKSKEEQFRALN
LKMANDEGYNVAAKFGNASEYNAKESREFFGKALQSEREVARLDGMLKKALNTYTSKIID
TLIPGGQQKPFPKNNFSLMTVSGAKGSVVNFSQVSCLLGQQELEGKRVPRMVSGKTLPSF
QAYDPSARAGGFVMDRFLTGVRPQDYFFHCMAGREGLIDTAVKTSRSGYLQRCLIKHLEG
LSIQYDNTVRDSDGSIIQFNYGEDSLEIGKTPYLTKFPIIAENYDLFKSQFDFEKL-IGQ
LQNDEVFDYIRQMKVDNTMDPVMSKFNPSSDLGCVSESFMNQLNKYIDTNPQKLIKTTSN
RDGKITEKDFRNLMYLYYTRSMVSPGESVGLLCAQSIGEPSTQMTLNTFHLAGRGEANVT
LGIPRLREIIMTASSKPSTPLMEFQINDPTNKAETEKMAKYLEILKMCDIIKDITVEESF
KDTNRIYEIVIEFLPTLKKTLELHRIKKEQLTVLFKEFIKKVNAQVRKNNKIKDIGHGSK
VRGSDLVTPGEDFDYSDNSLSFTVGVPSDSKKVLMLGIVETEAMKFVLKSCKGITRCFIN
EVGGKTEYSIQSEGVNLNEIFNLRDKLKINEFYTNDIYSVLHKYGVEACRQAITSEISNV
FGAYGISVDKRHLILLGDYMTFEGGYRALNRIGIENNTSPFQKMSFETTFSFLSKAALMG
DYDAVKSPSSRIVLGQPVKTGTGSFSIMAPLK??FTLYDIQDIEYNPWIEVKTIANKGRC
IYSKKFIPKGTIIFKDIPHSAIVDNQYKKNICNTCFKLFLESNRHNIITCPSCGEVNYCS
EYCKQFSKIDTRHFELECKWIHEFSISYKYQLSEDDRNIVLLILKILARRIYEKKPLVFH
NPPILPMIPNEVQDLIDHLDEYLANIKNSNLKYSKIWKNDLKKLINTSLIIRNLVIDSIE
EIDSEGDSEMTDFNEEPKDIKEIVERLTDFDLNILRLLCKIRSNYFGLWHTGPTNQYMWC
GSAVYLKLSLFNHGCFPNCTTLLEYNINHNQGFESDNRLSISIITLRDVPQNSELLITYI
PLNQKGHERYHNLKSNWMFPCDCLRCFHEKTNTEKIFNDSSCKNSKCSGGLLLPIEPNSN
EGICRVCKTISAPLPQ
>P_violaceum
TFTISLIGNGSEPPFNNQGLILESLGNLRIIIP---------------------------
------------------------RYGCFDYYVEWQDDVENVRVKGTLGTFQINPLLKVN
QINIPNDGIILQTFLTKCLGPLSDWENHIEAASKLGYNMIHYTPVQEVGASGSSYSIFDQ
QSISSKIFPSVEQTKLNKLKEFIDQSETKYNILSMIDLVWNHTAHNSKWLNEHPEAGYNT
DNSSHLKPAVVLDSALMNYGAQMYGKEVVNIEELDQIISDINEKAIKPIKLWEYYVLDVD
REVETFKTQFYASSRVKENHIASSTFSPTFLKGI-ERQEIINQILKKGTIRDQAHERFSL
HIDESVVFKILDNSATFENLTQEEQVSKYQDILNVVNLNLYKLYDSDIEAILKNISERIK
YERVALHGPKLGAISKSKPLLNSYFTWIQFREAREIPLANNGWVFNHNPTVDFASKDSRA
YLRRDVIIWGDCVKMRYGNSPADNPWLWEHMKTYTQKMAKIFHAIRIDNCHSTPIQVAQY
LLDHARQVRPNIYVTCELFTGSEEIDNVFVKRLGINSLIREAMVCYDSGELGRVTHRYGG
QSIGSIEEVTNPQPYNTKGVKPSLPPALFMDCTHDNETPYQKRTVFDTVPNAAVVAMTAS
AIGSTRGYDEIFPKTIDLVNETRVYQKNLNLNSGIFPIRTLLNKLHLELALNGYNQVHVH
RDNNIIFIQRYSPKLKQSIFMVAHTAFNPVPYESVSISVPCKISEFMFGARITYVHGFKP
NQETLTGFPVDTEILYGEKVLNTMCRVDNEYTNDHPLNLFNFPSGSILLFRGEIPKESVT
SMKAIESLVNDQDSIISCLDNINFIDLNYLLFRTNDEEREATGNSSYSLDNMGNMPFCGL
TGFTHLLKRIVEYNDLGHPLNSNLRNGNWAMDYIVNRLNQRPHLAKIQQWLNSSFNIVKS
LPRHLIPMYFYKVLITAYRCTLEKAISMMPEFVQNGNWFVHAMAITSIQFYGISTPLI-S
NPNVLEGVEDREASMAAGFPHFSTGYMRSWGRDTFISLRGILLVPGRIQEAKNLIVGFGS
CLRFGLIPNLLDRGAKARYNARDATWWYLKSIQDTYSAIKDDKDKAAFL-SSKVFRLFPP
SKDSPYSTIEEMIQEILQAHASGIHFREPNAGREIDDRMRDEGFNIDITLNKDNGFIYGG
NELNAGTWMDKMGESMKAGSHGFPATPRDGAPIEITAMLYSTLDWVNQLSASKKFKTNSV
QFNGSPLTYQSWAELIKNNFEKYYFIPSPSDDKKYNINHEYVRRRNIYKDVLGSKFVFSD
YQFRPNICVAMAFAPALFNAEHAARCLDQIQSHLAGPLGMKTLDPNDAHYHGNYDNSVDS
TYKPTARGFNYHNGPEWVWVYGFFLEAQLTFKKFASTIKNFTIESLLLKHKEQITHSDYE
SIPELTNREGAHCRFSCDSQAWSIATILYSLYKS??MSTPLRGSSPQVSFYDQEEDSSQF
TYREYMEEDKINSFTYNMAKKDSTNVFQRIILTNEHEKDIEEFAEVAEQLLDAINLRNKY
IYTPK-IWKEDATPSEKPPYNPFEPEFTAATEHTYKVVNGVYYVFRNEKEMKDDNPLYSV
PHTLSSYYKDINNLMKLCSYGPAKTFCFKRLRLLESKYNMHILLNDSKELAHQKNAPHRD
FYNVRKVDTHVHHSSSMNQKHLLKFIKRKLKENPQEIVIFRDDKYLTLAEVFKSLNLDVY
ELSVDTLDVHADNNTFHRFDKFNLKYNPCGQSRLREIFLKTDNLIKGKYLAEITKEVFCD
LEKSKYQSAEYRLSIYGRKMNEWDTLAGWICDNGLFSTKARWLIQIPRLYDVYRETSTTT
FQDFLNHIFHPLFEVTKDPSSHPKLHKFLQQVVGLDCVDDESKFEKKFTEKFPVPSDWTS
EHNPPYTYYLYYIYANLVTLNKFREEKGLNTLTLRPHSGEAGEVDHMAAAFYLSHGINHG
INLRKTPVLQYLYYLTQIGIAMSPLSNNSLFLTYNRNPFPVFFARGLNVSISTDDPLQFH
YTKEPLMEEYSIATQVWRLSPCDICEIARNSVLQSGFEHNVKCHWLGPDYVNPNGNDIKK
TNISDIRVAFRNETLTEELHIILKSLQTLSNFKELNISFLTEKLPAEIVKDTFG??MKNN
ILLIGSGSREHAIAWKLLQSEHVDKVIVVPGNASNVLENR-INVACSSINVDTISEIANQ
YNVEFVFIGPEQPLVDGIVNGLKKKGISCFGPSLKASEIEGSKVFCKDFMIRHNIPTAKH
QSFTDYNEACKYIESNYNIVLKASGCAAGKGVLIPSD-KKEALEGIKRIMVDKEFGSAGD
QVVIEQFLNGQECSLMCFSDGYSISVCPPAQDHKRVFDNDQGPNTGGMGAYAPTPFVTQF
NKGRHGFGHLIDRAVDTVLQPTIDGMRKDGRPFVGVLFAGLMIDETGEINVLEFNCRMGD
PETQVVLPLLETDLYEVVLACIEGRLDSIKLCWKDQYAVTVVAASKGYPDSYPKGLVISG
LNNSSSDEIIFQAGTKANGNEIVTNGGRVLSITSLNSNLQQAINQCYTRIATVNFDGMQY
RKDIGKKALVFLASTKHSVSYSESGVDIERGDAVVDNIASFAKNTVRSGCVSDLGGFGAL
FDTKAAGFKDPILVSGTDGVGTKLKIAQELGKHDSIGIDLVAMCVNDVVVQGAEPLFFLD
YFATGKIHVDVATKVISGIAKGCKLSGCALIGGETAEMPGMYKEGEYDLAGFSVGAVERT
DILPNKIAPGNVLLALASSGIHSNGYSLVRYLIETKSGLKYTDKAPFDPTASLGDALLTP
TKLYVLSCLAAIKAGGVNGLAHITGGGITENLPRVLPKGMDAQVTLSSWTIPPIFQYLNQ
LGNMETLELLKTFNCGIGMILIVEKDRVESIKSVLESHNETVYQIGEIIANND--TNSKV
VYN??MTIQHFYRRPALSPFEIKRLIDVLANQHSIQISSIDTEYCFNVEYDKE-ELSSQE
LSTLVWLLSETFEPENFSTTGSFLISKECVVEVGPRMNFTTTYSSNATSICHSSKLDTIK
RIERSRRYLVCSDPLTAQEKEVFVGLVHDRMTECIYTSPINSFDTGVVPKPVVFIPVVEQ
GRAALEKINIEMGLAFDEQDLALYTDLFQNYLKRDPSDVECFDIGQSNSEHSRHWFFNGN
LIIDGKKTDKTLFQIVKDTLKANPNNSLIAFSDNSSAIKGFN-TKVLVPECQTGPGAYKV
GERDQPIIFTAETHNFPSGVAPFPGAETGTGGRIRDTHATGRGSLVVAGTVGYCVGNLNI
PGYDLPWEDKEFEYPFNLANPLKIEIEASNGASDYGNKFGEPVIIGFTRSYGVRLPDGER
REWIKPIMFSGGIGFMDGQHLKKAQPEEGMVIVKAGGPAYRIGMGGGSASSMVGGDNKSE
LDFSAVQRGDAEMGQKLNRFIRACVEHQVHSGSNPIVSVHDQGAGGAGNVLKEIADPLGA
KIYLDRFNLGDPTLSAMEIWGAEYQEQDALLIKQQDKEFLEKLSKRERLPVAFVGDVSGD
GYAQLIADGSTPVNLPLEKVLQKMPPKTFNLERVPKKLEPFTLPSQLLSECLNRVLSLLS
VGSKRFLINKVDRAVTGLVARQQCVGPLHTPVSNVAVIASSYFDKTGAATSIGEQPIKGF
ISAKAMAYLSVGEALTNLMWASISDIKDIKCSGNWMWAAKLKGEGSQLYDAAVEMHNAMV
DLGIAIDGGKDSLSMAAKAPRQELVKAPGTLVVSTYVPCTDITLTVTPDLKLTSKQDSCI
LYIDLGCGNNFIGGSALTQVFSQVGNDEPHLDTTLLKNAFNAIQKLVKDKLISAGHDRSD
GGLLTTLVEMSLAGNRGIHIDLPKQLIKDTMSIIKLLFSEELGAVIEVSRDNVDQVKDIF
KSFNVGHYEIGYTNIEQEDQFVLSIGGSEPIYRISLSQLSKKWEETSYRLELLQANPTFV
ESEFKQLLQR-AVGHGKGPKYNLSFTPSARIDQSLLKSSTPRVAILREEGSNGDREMAAA
FTFAGFEAWDITMSDLLSGAITLD-NRFRGIAFVGGFSYADVFDSAKGWSGSIRFNEKVW
AQFEQFYDRKDTFSLGICNGCQLMALLGWIPWKGIRQVDQPRFIHNKSGRFESRWVNVKI
MQ-SNAMMLKGMEGSVLGSWSQHGEGRAFFNDPSILEDVVVNNLAPVRYVDDNGDVTETY
PFNPSGTPQGIASLTSRDGRHLAIMPHPERSFISWQWPWMPENIKQSVGGLDQPSPWLKM
FQNARLFCEN??MSFQNSNLIKNEISGVSFQFYTSEDIRKLSVKQIMEVESFDM-LGGPV
PSGLHDPALGP-TGPPERFIKD--------------------------------------
--------------YVDELKLLFKGDVVGAKKLRDLNAVKKLASGFKAFLNGGSQDKYVS
EKKTTHFEEARRSVLKEFLGSNTAYGLPCNNCQGYSPRLRNGDASKSKVFIMPLSSRYKA
KNEMKTKFSSVDEETEHGTWFAPWEIESHMKKLFENEKEILDLLFGHLVVNKERFTKESN
VESFFMRVFPVTPSRYRPPNFVNGRRGEHPQNNHYKGMMKCNRLIKSCIDSEG-KAKNLV
NAVCDLQMHVNNMYDNSKSASLVNPVANGIKQILEKKEGLFRKHMMGKRVNYAARTVISP
DISLETNEMGVPEYFAKTLTFPQPVTSFNFNQLAQAVINGPDKYPGANFIEDENGFLINL
SKESHEKRVALSKTLLTSRPHAPRGINKKVYRHLLNGDYVLANRQPTLHKPGIMGHRVKV
LGKNEKTLRMHYCNCSTYNADFDGDEMNIHFPQSLLASAEIREIAANNYQYLVPRNGAPI
RGLIQDHILTGVLLTKRDTLFTKSEFQSILYASCWAINTKHPIQTPPPCIVKPMPLWSGK
QLISAALNHLTIGRVQLNLEAPSKIPTKMWGLTGPEITRDSMVIIRDNEMLAGILDKGHF
GAASYGLVHTCYELYDPDVAGSLLTLLGRMFTNYLSTRGFTCGVDDLLMKAKEEKFRAES
LKKANEEGYTVATKFANAKEYNEIESREFLGKALQSEREVARLDGMLKKALNTYTSKIID
TLIPGGQRKAFPYNNFSLMTVSGAKGSVVNFSQVSCLLGQQELEGKRVPRMVSGKTLPSF
QPYDPSARAGGFVMDRFLTGVRPQDYFFHCMAGREGLIDTAVKTSRSGYLQRCLIKHLEG
LSVQYDNTVRDADGSVVQFNYGEDSLEIAKTPYLTKFQNIAENFNLFKSQFPYEQL-VEQ
LSNPKVQQYIIDLKDDPELDPLMSKFSPSSDLGCVSESFLAALNKYVEQNPQKLIQTPTN
KSGKIQEKDFRNIMYLYFNRSMVSPGEAVGLLCSQSIGEPSTQMTLNTFHLAGRGEANVT
LGIPRLREIIMTASREPLTPLMEFQLNDPTDKVKTEKLAKYLELLRMSDLINEITVQEST
KDIERHYDVEIQFTKNLKSIFELHRIESADLTRIYESFIKAINRKVVRTTKMKDIGKGSK
QKSDIDDSSAFNMKFNQSHLSFTITVATDCKKVLMLGIVEEEALKCVIKSCKGITRTFIN
ENNGVTEYSIQTEGVNLRELFQMKDKLKIDQLYTNDIGSILSKYGVEACRKAIVSEISNV
FGAYGISVDKRHLTLLADYMTFEGGYKALNRNGIENNTSPFQKMSFETTFQFLARSTLMG
DSDNVISPSSRIVLGQVVKSGTGCFEIVAPVS??MDDYLRSFDDYNPWAEVRVVQGKGRC
VYSKTKIPRGTVFFKNTPYVAQVDLSYKRNICNTCFKFFSETNRQNVIRCPGCLEIYYCS
NYCKLFNQAHTKHTETECEWLKIFSLVYRTQFQEDDKNLILLALKIIARKINHNEPIHFI
NDS-NQSIPLDVIDLVDHYQEYLVNASSKGREYTNSWNNQLKRLINIVKTIQNIIDGNQY
NIDQDGDINMEDCNIGDSNLSNLVSALTLSDRNILRLLTKIRANYFGLWHYGQQNELIWC
GSGVYLILSLFNHSCFPNCTTLLEYNNHLLDSHNIKNPLDISIIALRDIEPNTELLITYI
PLDQPRSERIKQLKTTWLFTCDCKRCSMELEKTEPIFIKSCCPRKSCGNGLLIPTISNSN
FGHCRICKNSYILPTG
>D_lacteum
IYTITMSGNGSEPPFNQKGLILKSLGTLRIIIPAGFEISSKNPQIYTNYPEGPNDKFQRD
HFTKFQKHKIYNGNNDLYFDRKIERYGCFEYYVSWDEDIDIQLKAKVKGTFQVNPVLTIN
NNVLPSDGIILQTYLTKCLGPLENWDHFIQQSSQLGYNMIHFTPIQEIGASGSSYSIYDQ
QSISSKIHGGSEQEKLFAVKDFIIGIEKKYNVLSMIDLVWNHTAHNSKWLTEHPDAGYNT
DNSPHLKSAVLLDQALVDYGKGIYGKEINDSAQLDELMSQIKERVILPLRLWEYYVLDID
SEIKRFKEQYQESGRVKDSIYASSAFSPSYLKNVIEKNDIIKNITKKGLIRNPSYERFSL
GIDLAVVFKLLDTCSTFINLTTNEQAQWYQEVLNSINMTIYDDYDADYLAMCNNIYERLK
YERLSSHGPKMGAFTSAKPMINSYFTKIPVRQQREIPLANNGWIYNYNPTVDFASSQSRS
YLRRDVIVWGDCVKLRYGSQPSDSPWLWNHMKEYTQKMASIFQAIRIDNCHSTPIHVAQY
LLDCAREVRPSLYVTCELFTGSEDVDDIFVRNLGINSLIREAMACHDSSELGRVCHRYGG
LPICSLNN----NFDSVQALLPVLPPALFMDCTHDNETPFQKRTVFDTLPNSAVVAMTIS
AIGSTKGYDENYSKTVDLVNETKKYQPDISLNSGIFPVRKLLNKVHLELSYNKYNEIHVS
QYGNVILVQRYSPSINESLFCLAHSSFSLPKQDGATFSIPCEINEFLFGARITGYSGSPT
SEGHLNGLQVECEQLFGDKVLNRWCQIETPYSNESQLKLIDFPPGSVLFFRGKIPKDSSE
AMEKLDALLSDQQAIQQSIQSCKFLDFNILLYRYHEEEKSITGSGSYHLDGYGQLPFCGL
QGFITLLNHIYKFNDLGHPLCNNLRNGNWVMDYITGRLSQRQNLLAGRDWFIGAFNLVKQ
LPRHFIPKYFNMVVFTFYKQARKYIIQNMMPKFITGNELTQDLAMASLQFYGLSTPLI-S
NPNVLEGVPDREASMAAGFPHFSTGYMRSWGRDTFISLRGILLVTGRIQEAKQLIIGFGS
CLRFGLIPNLLDSGTKPRFNSRDSVWWYLRSILDLYQILKNDNEKKDLL-SSKVYRLFPQ
NSNEPFSTISEMIQEILQAHASGIDFREPNAGREIDEKMRDEGFNIKIHLNKDNGFLYGG
NPLNCGTWMDKMGESQKANNFGEPATPRDGAPIEITAMLYSIVSWLSDLNQKKLYPHTGV
KLAGSTLSYDSWSKLIQQNFEKYYYVPAHGCDKGYLINVNYIRRRSIYKDVVGSKSQFSD
YQFRPNLCVAMSFAPELFQKEHAIKCLELVRTSLLGPLGMKTLDPNDPTYHGNYDNSNDN
AYKPTAKGFNYHNGPEWVWCYGFFLNALINFSVTKSVEKNHLVESLLLKHRSYITTSPYA
SLPELTNRDGAYCRDSCESQAWSIATILSSIQKL??MSTPLRGSSPKVSFYHEHSHDSHF
TYRNYMEEERINSFTFKMAKKD--VTFQRIILTNESEKDIEEYAEVAEQLLDAINSRRKY
LYQPK-IWKADAPVGEKPPYNPFVADP----------------ATDNEEEMKQDKPLHSL
EHTLNSYYRELNNLMKLCSYGPAKTFCFKRLRLLESKFNMHILLNDSVELSHQKFAPHRD
FYNVRKVDTHVHHSSSMNQKHLLKFIKRKLKENPNEIVIFRDDKYLTLSEVFKSLNLNVE
ELSVDTLDVHADNNTFHRFDKFNLKYNPCGQSRLREIFLKTDNLIKGKYLAEITKEVFED
LEKSKYQSAEYRLSIYGRKMSEWDTLSSWVCDNELFSTKARWLIQIPRLYDVYRETSTST
FQDFLNNIFHPLFEVTKDPSTHPKLHLFLQQVVGIDCVDDESKFEKKFTEKFPAPQDWVT
EHNPPYTYYLFYLYANLHTLNRFREEKGLNTLALRPHSGEAGEVDHMGAAFFLAHGINHG
INLRKTPVLQYLYYLCQIGIAMSPLSNNSLFLTYHRNPFPVFFARGLNVSISTDDPLQFH
YTKEPLMEEYSIATQVWRLSPCDICEIAKNSVIQSGFEHNVKSHWLGPDYLKKCGNDIKK
TNIPDVRGCFRNETLTEELHLLLKSLNTLANFKNIDTTFLTEQLPKELTATKPP??MKHN
ICVIGSGGREHAIAWKLLQSQHVDKVIMIPGNDILQNRDR-INVKLDKLDGPLVANVCRQ
YNIELVFVGPEVPLCEGISDSLKKQGISCFGPSEKAAVIEGSKAFSKDFMVRHQIPTAKY
KNFTDYLEACKYIENDYQMVIKASGVAAGKGVLIPQD-KKEALEALKRIMVVKEFGSAGQ
EVVIEEFIEGEECSLMCFSDGHSLQVMPPAQDHKRIFDLDQGPNTGGMGAYAPAPFVIGH
PRGKHGFGALIDRAIETVLQPAIDGMRKEGRPFVGVLFAGLMISRQQQIKVLEFNCRMGD
PETQVILPLLESDLYEVVCACVEGRLDSIPLKWRQEYCVTIVAASKGYPDVYPKGLPIKG
IEECVSGITVFQAGTSLDMKTMNTSGGRVLAVTCIDKSLETAILSAYKSIQLIQFDGMQY
RRDIGQKALNYLNSKVQSVSYSESGVDMERGDQVVDNIVPMAKSTNRLGCMADLGGFGAL
FDCKAAGFKDPILVSGTDGVGTKLKIAQELDIHGTIGIDLVAMCVNDVVVQGAEPLFFLD
YFATGKIHVNVATQVISGIAKGCKESGCALIGGETAEMPGMYKDGEYDLAGFSVGAVERD
KLLPLLFKEGDVLLGIASSGVHSNGYSLVRYLVEKKSGLKYTDKCPWDSSKTIGQSLLTP
TKLYVLSCLAAIKAGGVRALAHITGGGITENLPRVFPNGYQAEIKFGSWTIPPVIQWLNS
LGNMKQEELLRTFNCGIGMILVIDPTQLDTVKSILESHNETVYTIGRVTKSSNS-NKPKV
VYI??MKIKHYFRKPAISEHEIKKLIHKS---SNSKIQSIESEYCFNVEVEKD--TTETE
EQTLVWLLSETFEPQNFSCHASFLKTNDVIVEVGPRMNFTTTYSSNAVSICRSCNIESVQ
RIERSKRFLIHSSALTPLEIGKFVEMIHDRMTECIYKEAIQSF--------VKTIPVLEQ
GRAALEQINKDMGLAFDEADLNLYTDLFKNHLKRNPTEVECFDIGQSNSEHSRHWFFNGN
LVIDGEKQDKTLFQIVKNTLKVNVGNSLIAFCDNSSAIKGFD-TKVLVPSSATGPSKFIE
SERNQPILFTAETHNFPSGVAPFPGAETGTGGRIRDTHATGRGSLVVAGTVGYSVGQLLI
PGYNLPWETKDYGYPDNLATPLKIEIEASNGASDYGNKFGEPVIIGFTRSYGQTLPNGER
REYIKPIMFSGGIGFMDERHLKKDQPELGMTIVKAGGPAFRIGMGGGSASSMVGGDNKSE
LDFSAVQRGDAEMGQKLNRIIRACVEVDMNKQKNPIVSVHDQGAGGAGNVCKEIVDPLGA
KIYLDRFHLGDKTLTPMEIWGAEYQEQDALLIKDQDKEFLQKVSKRERLPIAFVGEVSGD
GQAQLIGQGQLYVDLPLEKVLQKMPPKTFNMSRKQKKLLPFCLPKELEQESLSRVLRLLS
VGSKRFLINKVDRAVTGLVARQQCVGPLHTPLSNVAVIASSYFEKTGAATSIGEQPIKGF
ISAKSMAYLTVGEAMTNLVWASITDIKDIKCSGNWMWAAKLEGEGSELYDAAVEMHDTMV
QIGIAIDGGKDSLSMAAKAPNGEVVKAPGTLVVSTYVSCDDITKTITPDLKLSSQQDSVL
IYIDLGCGNNFLGGSALTQVFNQIGDGQPHRDTNLLVRVFQAVQQLVKEELITAGHDRSD
GGLITTLIEMSISGNRGCVIDLQSGNNSDRMNIIKLLFNEELGMVIELKKENLEKVKTIL
S--NLPYHVIGYTHIGTDEDRFQLSVNGKLIVNQTLEELTKQWEETSYQLELIQVNPNSV
NSEFNQVLKRSKKGKGLGPTYTLTYTDLSNEIKLLTQQSRPKVVILREEGSNGDREMAGA
FYFAGFEPWDVTMSDLIQGHVDISQSQFKGIAFVGGFSYADVMDSSKGWAGSIKFHQAVA
KQFEQFYMRPDTFSLGLCNGCQLMALLGWVPWRDIPQVNQPRFIHNKSGKFESRWVTLRV
MP-SPAILLKGMEGSVLGCWSQHGEGQAFFQDQQILDQCKQLQLAPIRYVDDESQITETY
PLNPSGTPEGIAGLCSKDGRHLALMPHPERSFLQWQWPWTPQNIKSQWSGVNNTSPWIRI
FQNARIFVGD??---MATNIIKNEVSNVSFQFYTSNDIRKLSVKQIIETEAFDS-LGSSI
LGGLHDPSLGP-IGPPEICYTCGLDYIECPGHFGHIELALPCYNPVTFQVLLKLLKSKCF
NCNFFKHGKVQIEHYIKLLKLLYSGEIVAAKILDEDYKNTLKKGTNKEKQIDEQGGIQTG
QEKVVHFEDLRRQILREFLGIAGSHTTACANCQGYSPRIRNGDASRSKLFIMPLTDTYAK
KNSYKVNFSSVDEQTIHGTWFAPWEMLEQIKDLFYNEKEILDLLFGHTVTDKGLLKKEST
VESFFMEVFPVTPSRYRPPNYMNGRRGEHPQNSHFKGMLKCNKLIKQSIESEG-KAKFLV
NAVCELQLHVNNMYDNSKSSTPMNQVANGIKQILEKKEGLFRKHMMGKRVNYAARTVISP
DISLESNEMGVPQYFAKTLTFPQPVTSFNYQQMAQAVINGPDVYPGANFIEDENGYLTNL
SKESLEKRIALSKTLLTSHPHAPRGTNKKVYRHLLNGDFVLANRQPTLHKPGIMGHRVKV
LGKDEKTLRMHYCNCSTYNADFDGDEMNIHFPQSLLAASEIREIAANNYQYLGPRNGGPL
RGLIQDHILTGVLLTKKDTLFSKSEFAAILYASLWAVNTKHPIQMPHPCIVKPVPMWSGK
QLITAALNHITIGRIPMNLEAPSKIPVKMWGTYGPEILRDSTVIIRQNEMLAGILDKGHF
GASSFGLVHTCYELYDPDVAGTLLTTLGRMFTNYLSKRGFTCGVDDILMKSKEEQFRLES
LKKANEEGYQVAAKFADLKTYNYEDAKKHMAKALQSEREVAKLDGMLKKALNTYTSKIID
TLIPGGQMKPFPKNNFSLMTVSGAKGSVVNFSQVSCLLGQQELEGKRVPRMVSGKTLPSY
QPYDASARAGGFVMDRFLTGVRPQDYFFHCMAGREGLIDTAVKTSRSGYLQRCLIKHLEG
LTVQYDNTVRDSDGSVIQFYYGEDALEIGKTPFLDKYSLIAQNYSLVKSQFNFDEL-VHS
LKNVDLVEYADQMREELEMDPIMSRFNPSCDLGCTSESFMNSLQKYIDSNPQGLIKNGKN
PKGTISEFDFKNLMHLYYNRSMISPGDSVGLVCAQSIGEPSTQMTLNTFHLAGRGEANVT
LGIPRLREIIMTASVTPTTPLMEFQLNDPTNREETEKLAKYLEMLKMSDLIQDITVNEYT
DENGRNYDVEIQFISTIKEVLTLHKLQESQLSTLLEGFIKQVNSVVNRTNGVKSIGSGSK
VGSDRDEIQSKNFKFSLKHFKFTTRVPTDCKKILMLGIVETVSQKFIIKSCKGISRCFVN
EVKGQTEYSIQTEGINLRELFQLKDRLRINQLYTNDIASILRKYGVEACNRAIVSEISGV
FGAYGISVDKRHLSLLADYMTFEGGYRALNRVGIENNTSPFQKMSFETTFAFLTKSALVA
DQDSVVSPSSRIVLGQIVRSGTGAFEIIAPIN??---MSEDSIHDNPYIKVTYQKDKGRS
IFSKVFIPRGTVVFVDNPYIANIDSLYKKNICSTCFKYFSETCRPNVVVCPQCNDYYFCS
SFCKQYQKNETRHSSIECEWLQYFGNYFKHQLLEDDKNIVLLLLKIIAKRIHQNDSLSFI
VDNDYNLVPRDVTDLIDHLDEYLSLGINNSSKLKSIWKSDFKKFINISRVIQHIIDRSKH
QIDSDGDMIMSENNDIENTIQ--TESLSKSDLNILKLLCKVRSNFFGLWHNGKNIEFLWC
GSAVYLSLSLFNHSCFPNCTTLLEYNNGENSFNYTKTPLRFSIVTLFDIEPNQELFITYI
PLNQNKKERNHQLKSSWLFECNCKRCELEQTKIDELFNSVCCRNVKCKSGMVFPLAN--G
YGVCRVCKDEFKSPTS
>D_caveateum
VYTITLAGDGSEPAFKGKGLILPSLGTLRIIIPAGLPISSLEPVIYTNYPENPNDKFQRN
KFTLFQKENKYLGNNDLSFERKIERYGCFDYYVKFNEPEG-MDSKKSIGTFQINPLLKIN
NKEIPGDGISLQTYLTKCMGPIENWEKYIAESSKLGYNMIHFTPIQEIGASGSSYSIFDQ
QSISSKIFSGQEEQKLSKFKEFINLAESKYSILSMIDLVWNHTAHNSKWLNEHPEAGYNP
DNSPHLKPAVLLDRALHEFGKSLYGKEIATVEALDEIIEDIKSKVIAPLNLWQFYVLDVD
KEVQNFKNIYHSANREKETIYSSSTFSPSFLKNIIEKNEIINNILKKGIQREKSHERLSL
YIDGNHVYKLLDTCSTFTNLTSQEQISWFEELVKILNLHLYRNYDSDSEAIVTNITERIK
YERISSHGPNLGTITSSKPLLSSYFTMIGFRESREIPLANNGWIYNHNPSVDFASSESRA
YLRRDVIIWGDCVKLRYGSGPSDNQWLWDHMKSYTQKMASIFHAIRIDNCHSTPIHVAQY
LLDFARESRPNIYVTCELFTGSEDADDTFVKSLGINSLIREAMVCYDSAELSRVCHRYGG
SPICSIVDQINDNPYNTIPLRPVLPPALFMDCTHDNETPHQKRTVYDTIPNSATVAFSVC
AIGSTKGYDEIFPKTIDLVNETRKYQPSLNLSKEIFQVRTLLNKIHLELSVNKYKEVHIH
QEGNIISIQRFSPELNESIFLICHSAFKHQEESDPTIEIPCEISEFLFGAKIVNVHHLNN
-KEHLTGFDIDTEIIYGDRVLHKMVQFQSNYSINNNLKLNEFPRGSILVFKGKIPQICQN
AIKDIQNE-DSQKLLEKALEGCSFLDLNVLLFKYNNEEKASTGSGSYYLENSGPIPFCGL
QGFISLLSNIYRYNDLGHPLCENLRKGNWILDYIVNRLDQRPNLKNVKQWLQNAFQHLKI
LPRHFIPKYFYAIILTAYRCTVEKVISMLPKYIQNGNWFVHAIAVASLQFYSVSTPLI-S
NPNVLEGVPDREASMAAGFPHFSVGYMRSWGRDTFISLKGILLDTGRIKEAKQLIFGFGS
CVRFGLIPNLLDSGNKPRFNSRDSVWWYLKAVQDTYNYLSDDKEKEQYL-STKIYRLFPK
DQNTPYSTLAELIQEILQSHASGIEFREPNAGREIDDKMRDEGFNIKITLNRDNGFLYGG
NTSNCGTWMDKMGESMKAGNYGEPATPRDGAPVEITSMLYSTVQWLSQLSKSGKFKHSGV
SLSDPSFSYESWGKKIKDNFEKYYYIPPHGGDKSYLINANYVRRRSIYKDVVGSTNIYND
YQLRPNFCVALSFTPELFDREHAIKAIEIVRSNIAGPLGMKTLDPSDPGYHGNYDNSNDS
NYKPTAKGFNYHNGPEWVWVYGFFLESIINFNNYSSSNKAHTIESLLLKHKAHILTSPYA
SLPELTNREGAYCRDSCESQAWSIATILSTISKL??MSTPLRGSSPKVSFYEPDFD----
-YRNYMEEDRINSFTYNMARKDQTHVFQRIILTNECEKDIEEYAEVAEQLIDAINLRQKY
VFVPK-IWKPDAPVGEKPHYHPFITETTTPTE-----------VYKNEKDMKEDKPLHSV
DHSLNTYYRDINNLMKFCAYGPAKTFCFKRLNLLESKFNMHILLNDSVELSHQKCAPHRD
FYNVRKVDTHVHHSSSMNQKHLLKFIKRKLKENPN------DDKYLTLAEVFKSLNLNVD
ELSVDTLDVHADNNTFHRFDRFNLKYNPCGQSRLREIFLKTDNLIKGKYLAEMTKEVFED
LEKSKYQSAEYRLSIYGRKMSEWDTLASWVVDNELFSTKARWLIQIPRLYDVYRETSTTT
FQDFLNNVFHPLFEVTKDPSSHPKLHKFLQQVVGIDCVDDESKFEKKFTEKFPVPSDWVT
EHNPPYTYYLYYLYTNLYTLNKFREEKDMNALLLRPHSGEAGEVDHMAAAFYLSHGINHG
INLRKTPVLQYLYYLNQIGIAMSPLSNNSLFLTYNRNPFPVFFARGLNVSISTDDPLQFH
YTKEPLMEEYSIATQVWRLSPCDICEIARNSVLQSGFEHNVKSHWLGPDYLKTNGNDIKK
TNIPDIRVCFRNETLTEELHLILKSLRTLANFKTIDIKFLVQRLPSELINPKPI??MKNN
ICVIGSGAREHAITWKLLQSEKVDKVVMVPGNSIITNRDRIVSPKSGKIDAVSIGEICRE
HGVELVVVGPEVPLVDGLANGLKKLGILCFGPSEKAAFIEGSKAFSKDFMKRHNIPTARY
ESFTDYFKATEYLNSDYSVVIKASGCAAGKGVLIPKD-KEEALDGLKRIMVNKEFGDAGN
EVVIEEFLEGEECSLMCFSDGHSVAVMPPAQDHKRVFDLDMGPNTGGMGAYAPAPFVTQV
GKGKSGFGVLVDKAVEKVLQPTIDGMRKEGRPFVGVLFAGLMISKGSVINVLEYNCRMGD
PETQVILPLLKTDLYEVVMASVEGRLDSISIEWKSDYCVTVVAASKGYPDAYPKGLKISG
LEKFSSESLLFQAGTNEKDGEIQTSGGRVLSVTALSSSLETAIANAYTSMRSISFDGIHF
RKDIGQKALNFLNGSSNSVSYSDSGVDIERGDAVVDNIAPLAKHTNRKGCVSDLGGFGAL
FDTKAAGFVDPILVSGTDGVGTKLKIAQELNKHENIGIDLVAMCVNDVVVQGAEPLFFLD
YFATGRIHVDVATKVIGGIAKGCKESGCALIGGETAEMPGMYRDGEYDLAGFSVGAVERT
QLLPKNIREGNVLIGLASSGVHSNGYSLVRFLVEKKSGLTYNDKAPFDPSQTIGDILLTP
TKLYVLSCLEAIKQGGVNGLAHITGGGITENLPRVIPEGLDAEINLSSWTIPPTFQWLSS
IGDIKQEELLKTFNCGIGMILIIEENSVDSLKSVLESKGEKVYTLGKIIKSTS--TKPKV
IYQ??KSIRHYFRKPAISEFEIKTLKSKL---SNLSIQSIDTEFCFNVEVKENSVLSSQE
ENILVWLLSETFEPQQFSTDSFLRASSEVVVEVGPRMNFTTTYSSNAISICQSCKVESVN
RIERSRRYLIKTKPLSAEQITEFIDAVHDRMTECHYPNPIESFDSHVQPKQATYIPVMEE
GRAALEKINKDMGLAFDNADLDLYTDLFKNYLKRNPSDVECFDIGQSNSEHSRHWFFNGN
LIIDGEKTEKTLFQVVKDTLKANPNNSLIAFCDNSSAIKGFK-TQVLVPSSQVTSSAFSV
GEREQPIIFTAETHNFPSGVAPFPGAETGTGGRIRDTHATGRGSLVVAGTVGYSVGNLNI
PGYSLPWEDESFKYPSNLANPLKIEIEASNGASDYGNKFGEPVIVGFTRSFGCRIPNGER
REYIKPIMFSGGIGFMDERHLKKAQPKIGMTIVKAGGPAFRIGMGGGSASSMVGGDNKSE
LDFSAVQRGDAEMGQKLNRIIRACVESEINGVKNPIVSVHDQGAGGAGNVCKEIVDPLGA
HIYLDKFNVGDPTLSAMEIWGAEYQEQDALLINQKDKPYLEQLSKRERLPIAFVGDVSGD
GYAKLLDDGKAIVDLPLEKVLQKMPPKTFNLERLSKSLLPFTLPKELLDESLTRVLSLLS
VGSKRFLINKVDRAVTGLVARQQCVGPLHTPVSDVAVISSGYFGKTGAATSIGEQPIKGF
ISAKAMAYLTVGEALTNLMWANISSIQDIKCSGNWMWAAKLKGEGSELYDAAIEMHDTMV
KLGVAIDGGKDSLSMAAKAPGDELVKAPGTLVVSTYVPCIDITKTVTPDLKLSSESDSAL
IYLDMGCGNNFIGGSALAQVFKQVGNDQPHQDVELLGKTFNAVQELVAKELITAGHDRSD
GGLITTLAEMSISGNRGMMVNLESS-STDIYSILRVLFSEELGAVVEVKKENVNSVKEIL
KQAGVPSTVIGYTNINSNCDRFTVKMNGSVIYDIELPTLCRKWEETSYQLERLQANPASI
DNEMKELIKR-AVGGGKGPQYKVSFKPSSLIEPGLLKNYRPRVAILREEGSNGDREMAAA
FHFAGFEPWDITMSDLINENVDLRDEQFKGIAFVGGFSYGDVFDSAKGWAGSIKFHETVK
KQFDHFYQRKDTFSLGLCNGCQLMALLGWVPWTGIEQVNQPRFIHNSSGRFESRWVNVKV
LQ-SNAVLLKGMEGSVLGCWSQHGEGKAYFNDSKLLDEVKSLNLAPIRYVDDDATITESY
PFNPSGTPEGIASLCSKDGRHLAIMPHPERSFLSWQWPFMPTNIKEEVGGLDQPSPWLRL
FQNARIFVDQ??-------MINNEISSVSFQFYTSDDIRSLSVKQIVEQEAFDL-LGNPN
PGGLHDASLGP-IGPPERCQTCKLDYIECPGHFGHIELAIPCYNPVIFPILIKLLKIKCF
NCHYFKHGDGLINHYIKVLKLLYSGDVVEAKRVDESFSRKKSVLVDKEKEIDIDEIFKSL
NQNTTHFESIRRDIIKEFLGYATSHTFECSHCRCFSPRLRNADAAKSKIFVMPLAEKYKK
QNSAKTNFSSSEEQSEHGTWFAPWDVLKHIKKLFDNEKSVIDLIFGHLVPIEEKFKKECS
VDQFFMNVFPVTPPRYRPPTFVNGRRGEHTQNIHYKGMLTCNRQIKTSLEPGQTRGKNIV
NAVCELQLHVNNMYDNSKSNTLNNSVPNGIKQILEKKEGLFRKHMMGKRVNYAARTVISP
DISLESNEMGVPQYFAKTLTFPQPVTSFNYNQMAQAVINGPDVYPGANFIEDEDGHLINL
RKESHEKRVALSKTLLTLKPTAQRGLNKKVFRHLISGDFVLANRQPTLHKPGIMGHRVRV
LGPTEKTLRMHYCNCSTYNADFDGDEMNIHFPQSFLASAEIREIAANNYQYLVPRNGAPI
RGLIQDHILTGVLLTKRDTLFTKTQFNNILYASIWAINSKHPIEIPLPCIMKPEPLWSGK
QLITAALNHLTIGRLPFNLEAPSKIPVKMWGKHGLEITRDSTVIIQNNEMLAGILDKGHF
GASSHGLVHNCYELYDQDVAGSLLTLLGRMFTSYLSNRGFTCGVDDLLMKKKEEEFRAEQ
LKKANAEGYTVAAKFANAKSYQAEESRKFFAKALQSEREVARLDGMLKKALNTYTSGIID
TLIPGGQKKAFPKNNFSLMTVSGAKGSVVNFSQVSCLLGQQELEGKRVPRMVSGKTLPSF
MAYDPSARAGGFVMDRFLTGVRPQDYFFHCMAGREGLIDTAVKTSRSGYLQRCLIKHLEG
LSVQYDNTVRDSDGSVIQFLYGEDALEIGKTPFLNRFSEIAKNFDLVKSRFNYDEL-ISV
LGNKDIAKYVQELKSKKYMDSIMAKFNPSGDLGCVSESFLASLNKYIESNPDGLLKTPTN
KNGSIPEQEFRNLMYLYFNRAMVSPGESVGLLCSQSIGEPSTQMTLNTFHLAGRGEANVT
LGIPRLREIIMTASTTPTTPLMEIQINDPTNKEATEKMAKRLEILKLSDITKNITVKEFV
TDQDRCYTVEIEFIDTLKSILDVKGMKDKQLAALMEKFISVVKSRVKRQNKTKDIGKGQK
PKEGEEVETSSGAKFSMQRYEFTIRVAIDSKKILMLGLVESEALKYVIKCVKGITKCFIN
EVKGKTEYSIQTEGINLRDIFQLADKLKIDEIYTNDIASILKKYGVEACNKAISSEISNV
FGAYGISVDKRHLNLLADYMTFEGGFRALSRIGIENNTSPFQKMSFETTFSFLSKAAMTG
DSDHISSPSSRIVLGQIVRSGTGSFEILAPVN??--------MFDEQWIKVRFEKGRGRC
IYSKAFIPKGTMIFSDLPYAAIVDSHYKRNICSSCFKLFSESNRHNIINCPGCGEIYYCS
NYCKESSKAETRHSKLECEWIHYFSKTFAHQLHEDDRNLILLVLRILSRKNFESSSLNFI
NGQYNIQVPADVIDLIDHTDEYIDNDRSGDVDYQLNWKKDFAKLSSLSKIVQNILDSSKY
GKDGDGDLKMDAIEEPPQQQP---HQEEPYDLNILKLICKIRSNYFGLWHSGANTGFIWC
GSGVYLQLSLFNHSCFPNCSTLLECNGGRIGHHHSPHPLRFYIIALRDIQPDTELLLTYI
PLNQDRMNRIQQLKSNWLFECNCNRCELEEKTTEAIYKQSCCPNETCKGCVLIPIPSDSD
QGICRVCEETHPLPKT
>D_polycephalum
IYSITLVGNGSEPPFEAQGMILPSLGILRIIIPAGLEVSSLNPIIYSNYPSSGDEIFNRD
NYTVFHKMKPYLGNNDLNFEKKIERYGCFDYYVEWEDIENSVRKRGRLGTFQINPILKIN
NNPLPSDGIMLQTVLTKCLGPLEQWENHIKLASRLGYNMIHYTPVQEIGASGSSYSIYDQ
LSLSSKMFPNDQQEKLSRLSDFIKKAERNYNLLGMIDLVWNHTAHNTQWLSEHPEAGYNT
DNSPHLKSAVILDDSLMQFSESINGTVIEDIEQLTTLIETIKETIIAPLKLWEFYVLDVD
KEVEIFKLTYNSETRERDPHSSSSAFSPTLLKNIIEKQETLNSILKKGIARGPSYERFSL
HIDLNVTFKLLDSSASFRNLTSVEQVAKYEDLLRVVNLSLYRDYDSDLEAILLNVTERVK
YERLAQHGPKLGPITKKNPLVSSYFTRVKYLDQREIPLANNGWIFNYNPSIDFASKDSRA
YLRRDVIVWGDCVKLRYGATPSDNPWLWNHMKTYTCQMASIFHAIRVDNCHSTPIQVAQY
FLDSAREVRPDIYVTCELFTGSEETDRVFVKKLGINSLIREAMVCHDSSELGRVCHRYGG
KPICSITDVNISQVYNVTPLSPALPPALFMDCTHDNETPFVKRTIFDTLPNSAVVAMTVS
AIGSTRGYDEMFSKTIDLVNETRLYESLAPLKKGIQPMRGLLNKLHLELSVNKYSEIHVH
QDKNILLIQRYSPTLNKSIFLIAHSAYNILENELSTVSIPCRISEFLFGSRIVGINSWET
DNQFLKGIDVDTEIIYGNQVIDKMIQIENDYSYHSNIILKYFPPGSILVFRGEIPRECEN
AIENLNTIISNRLELEESLKECSLVDFNVLLFRNSEEEKTITGNGSYHIDHIGSLPFCGI
QGFVTILLRICQWNDLGHPLCNNLRAGNWIMDYIVGRLDQRPGLANIKRWLSKCFDEIKK
MPRHFIPKYFYSTLITAYRCIVDQCLTLMPKHIQDGNWFQHALAIASLQFYGVSTPLI-S
NPKVLEGVKDREASLAAGLPHFSTGYMRSWGRDTFIALRGTMLVTGRLEEAKQLIIGFGS
CLQFGLIPNLLDSGNKPRYNSRDSVWWYLKSIQDLYQFLPDEKSKQQLL-STKVYRLFPS
NPSDPFSTLEEMIQEIMQAHATGIKFREPNAGTQIDDRMKDEGFNIDIKLNTTNGFIFGG
NLFNCGTWMDKMGESKKANNFGDPATPRDGAPIEITAMVYSTVKWLSLLFSENKFKSSGV
TLPQTQLQYSQWTELIKTNFEKHYYIPSSNLDKSYIINTNYVRRRYIYKDTLGSKNFYSD
FQFRPNMCIAMAFAPDLFVKGHVEKALDIIKSSLAGPLGMKTLDPNDPNYHGNYDNSNDS
EYRPTAKGFNYHNGPEWVWVYGFFLESIINFKQYPNYTKIHLIENLLQNHKNHILQSNYA
SLPELTNRAGAFCKDSCESQAWSVGTILASLFVL??------------------------
------------------------------------EKDIDEYGEVAEQLLESINLRDKY
VFKSKSIWKEDAAPSEKPPYNPFSPEYTPPSEHTYKPVNGVYYVYKNEKDMKEGVELYSV
PHTLNAYYKDLNNLMKLCSYGPAKTFCFKRLRLLESKFNMHILLNDSVELAQQKVASHRD
FYNVRKVDTHVHHSSSMNQKHLLKFIKRKLKENPNEIVIFRDDKYLTLSEVFKSLNLDVE
ELSVDTLDVHADNNTFHRFDKFNLKYNPCGQSRLREIFLKTDNLIKGKYLAEITKEVFED
LEKSKYQSAEYRLSIYGRKMSEWDTLAGWVCDNELFSTKVRWLIQIPRLYDVYRETSSAT
FQDFLNNIFHPLFEVTKDPSSHPKLHKFLQQVVGIDCVDDESKFEKKFTEKFPVPSEWTS
EHNPPYTYYLYYIYANLCTLNRFREEKGLNILALRPHSGEAGEVDHMGAAFFLSHGINHG
INLRKTPVLQYLYYLTQIGIAMSPLSNNSLFLTYHRNPFPVFFARGLNVSISTDDPLQFH
YTKEPLMEEYSIATQVWHLSPCDICEIARNSVLQSGFEHNVKSHWLGPDYLNRKGNDIKK
TNIPDIRVCFRNETLTEELHLLLKSLQTVPNFKSLDISFLQSQLPPEITSPVKK??VKKN
VIVIGSGSREHAISWKLLESEFVDTVVMVPGNASSLTNPR-IKSIASEVSVDSIVRLAKE
YDVDLVVVGPEQPLVDGLADGLKRSGVKCFGPLASAAEIEGSKVFSKDFMKRHSIPTARY
ENFSDYEKAVQHINTDYPVVIKASGCAAGKGVLIPKDDKKESIAALKRIMVDKEFKSAGD
QVVIEEFLDGEECSLMCFSDGYSIAVMPPAQDHKRIFDGDLGPNTGGMGAYAPAPFISTP
KQSRSGFGSIIDNVVNTVLVPTINAMRKEKRPFVGVLFAGLMVSKLGKVDVLEFNCRMGD
PETQVVLPLLSSDLYQIFMACVDGCLDSVNVSWKKEYCVNVVAASKGYPDSYPKGLVING
LDQFSQQSIVFHAGTIEKDGKVLTNGGRVLSVTSQSNQLELAIEQAYQSIKCISFDGMQY
RKDIGMKALNFLNKSNSSVTYSESGVDIERGDAVVTNIASAAKKSNRSGTVSDLGGFGAL
FDPKAAGYVDPILVSGTDGVGTKLKVAQELDRHSTIGQDLVAMCVNDIVVQGAEPLFFLD
YFATGKIHVDVATNVISGIADACRRSGCALIGGETAEMPGMYKDGEYDLAGFAVGAVERT
QLLPANISEGDVLLGLASSGVHSNGYSLVRYLVEKKSGLSYRDQAPFDKERTIGDVLLTP
TKLYVLSCLSAIKSGGVHGLAHITGGGITENLPRVIPNGLDASINLNSWEILPIFQWLRQ
LGNIDQLELLRTFNCGLGMILIVSKESVDSITKVLVEHNETVFNIGTIIKSTSS-DSAKV
VYK??MTIKHFYRRPAISEFEIKRLIHRLNQQYSLSIESIDTEFCFNVEYLESNPITELE
YKTLVWILSETFEPQNFSESSFFRGQNVVVVEVGPRMNFTTTYSSNATSITNSCKIHSVK
RIERSRRYKVESKPLRVDQVQLFIDQVHDRMTECHYPQPLVSFDTGVVPKTVTFIPVMEE
GRAALERINKEMGLAFDDSDLELYTDLFKNYLKRNPSDVECFDIGQSNSEHSRHWFFNGN
LVIDGQIIPKTLFQIVKDTLRANPNNSLIAFSDNSSSIKGFE-TKVLVPKSSTEASPYIV
GDRDQPILFTAETHNFPSGVAPFPGAETGTGGRIRDTHATGRGSIVVAGTVGYCVGNLNI
PGYNLPWEDKSFQYPFNLANPLKIEIEASNGASDYGNKFGEPVIIGFTRSFGLRLPNGER
REWIKPIMFSGGIGFMDGRHLKKASPEVGMLVVKAGGPAYRIGMGGGSASSMVGGDNKSE
LDFSAVQRGDAEMGQKLNRLIRACVESEIHGEPNPIVSVHDQGAGGAGNVLKEIADPLGA
KIYLDRFHLGDPTLSAMEIWGAEYQEQDALLIHQKDRDFLLKISQRERLPVAFVGDVSGD
GNAVVYDDGSTPVNLPLEKVLQKMPPKTFIMERLPQENPPFSIPSELVIESLSRVLRLLS
VGSKRFLINKVDRAVTGLVARQQCVGPLHTPVSDVAVISSGYFGVTGAATSIGEQPIKGF
ISAKSMAYLTVGEALTNLMWASITDLADIKCSGNWMWAAKLKGEGSQLYDACLEMHNVMV
ELGIAIDGGKDSLSMAAKAPTDELVKAPGTLVVSTYVGCDDITKTVTPDLKLTSAQDSVI
VYLDLGCGNNFIGGSALAHVFSQVGNDSPIVDVKLLKSTFKVVQQLVKQQLITAGHDRSD
GGLITTLVEMALAGNRGLNITLPRSLCNDSFSALKLLFSEELGAVVEVRKENIQLVLSVL
RQHGVPAYEIGHTNINTDRFTVGVEGSSQVIYDIELSKLSYLWEETSYRLELIQANPSFI
ESEFREIQKR-AIGGGRGPQFHLSFKPSPTIDALKTPDYRPKVAIIREEGSNGDREMAAA
FQFAGFEPWDVTMSDLISGRFVLD-QRFNGVAFVGGFSYGDVMDSAKGWAGAIKFNESVA
KQFEDFYQRQNTFSIGLCNGCQLMALLGWVPWRGIESTKQPRFIHNASGRFESRFVSVTI
TP-SNAIMLRGMEGSVLGCWSQHGEGRAYFNDQSILDDIKANHLSPIRYVDDSGSVTETY
PYNPSGTPEGIASLCSRDGRHLAIMPHPERSFLSWQWPWMPENIKQQVGGLNQPSPWLRM
FQNARIFCDQ??MALPYKNIIKNEVSSISFQFYSTEELRKLSVKQIIE------------
----------------IRCSTCSLDYIECPGHFGHIELALPVYNPVVFPYLLKILKNMCF
NCHQFKHGKDEIRSYIKQFTLLYQGDVVEAKKYKERHQQSLLAEKFVDEKMINSMSISFT
DQKVTHFEDFKRELFREFFTAATSHTLACANCQAFSPKLRNGNPSRSKLFIMPLGDKQRN
ANSAKLNFSSVENESEHGTWFAPWEVRKHITKLFEKEREIMDLLFGHLVPVVRQFKKESN
IETFFQSVFPVTPSRYRPPNVVNGRRTEHPQNSHYKGMLKSNRLIKASIESEG-KAHFLV
NSVCELQYHVNNMYDNSKAVTPMTPVAAGIKQILEKKEGLFRKHMMGKRVNYAARTVISP
DISLESNEMGVPQYFAKTLTFPQPVTSFNYNQLAQAVINGPDVYPGANFIEDENGYLTNL
AKESLEKRIALSKTLLTSRPHAPRGINKKVYRHLVDGDYVLANRQPTLHKPGIMGHRVKV
LGKNEKTLRMHYCNCSTYNADFDGDEMNIHFPQSLLASSEIREIAANNYQYLGPRNGGPL
RGLIQDHISTGVLLTKRDTLFTRDEFIQILYASCWAINTNHPIQVPPPCILKPRPLWSGK
QLIGAALNHLTIGRKPMNLEAASKIPAKMWGTYGLDITRDATVIIRENEMMAGILDKGHF
GASSYGLVHACYELYDPHVAGSLLTLLGRMFTNYLSNRGFTCGVDDLLMKQKEEEFRAAQ
LKSANQEGYNVAAKFADIKTYKEKESREFMAKALQSEREVARLDGMLKKALNTYTSKIID
TLIPGGQVKGFPKNNFSLMTVSGAKGSVVNFSQVSCLLGQQELEGKRVPRMVSGKTLPSF
QAYDPSARAGGFVMDRFLTGVRPQDYFFHCMAGREGLIDTAVKTSRSGYLQRCLIKHLEG
LSVHYDNTVRDSDGSVIQFNYGEDSLEIGKTPYLEKFSVIADNYQLVKNQFSFDEL-IGY
LKNSSIQEYIGEVKENSELDPVMSKFNPSSDLGCVSESFQSKLDSYIQKNPDGLIQTGQN
KKGKIPEKDFRNLMYLYFNRAMISPGESVGLVCAQSIGEPSTQMTLNTFHLAGRGEANVT
LGIPRLRELIMTASTTPSTPLMEFQLNDPTNKKETEKLAKYLEILKMSDIIKGVNVEEYN
MEINRHYDVEISFISNLSEILSLKKVKEQEMPTICEKFVKVINSQVRRINKLKEIGKGNK
SKSDNDTFKLTSSKFNLKSYKFTIKVPTDSKKVLMVGIVETEALKYVIKSCKGITRCFVN
EVGGRTEYSIQTEGVNLREICQLYHKLKIDQIYTNDIANILKKYGVEACRRAITSEISNV
FGAYGISVDRRHLSLLADYMTFEGGYKALNRIGIENNTSPFQKMSFETTFNFLSKSSLMG
DQDSVISPSSRIVLGQIVKSGTGSFDIVVPVN??YTIYSHNIDDDNKWIKTSYQSGKGRC
IVSKTHIPKGTIVFTDLPYIANVDNQFKRNVCNSCFKFFSESNRHNVQVCPGCGEIYYCS
IHCQQYSRAETKHTEIECNWLSYFSSYIKPQLNENDRNVVLLVLKIFARRINEKQSLNFI
DHSYSSEIPTDINDLMDHLDDYFKASNCSNDDHLLNWVHDFNRILNLSKIIQNIFDRSKY
TRDGEGDSEMNDFNQPPSGLSESIGKLTRSDYNIVKLIGKIRSNYFGLWHNGIQNQFIWV
GSGVYLKLSLFNHSCFPNCTTLVDYNTNYSRSNSSSNPLMFSIVTLRDIEPNEE------
----KVKQRKSQLKSVWFFDCNCIRCDIEERNIMELYTKCCCPNKECSSGFLMPTGPSSN
IGICRICKNTFDLPPS
>P_pallidum
VFSITLTGTGSEPPFSNKGLVLPRFGTLRIVVPCGLEAAAGQPQLYCNYPAS-GAQFSRT
QYSLIKSPTTYNGHDDIVFNLKITHHGCFDYYLEWSAPSSKIVKRGSIGSFQIHPNLSIN
GRPLQPDGIVLQTVLTKCLGTLDSWNDYIKTASETGYNMIHYTPVQEIGASGSCYSIFDQ
LSIAPSLWPAGQNQRLDALEKVIRESERNHGCISMIDLVWNHTSFNSNWLKQHPEAGYNP
DNSPHLKAAVEVDQALNRYSKSIEGTSIVSLEQLDNLITHIGDSCLNPLKLWEYYVLDVS
REMESFNQKYPATVPTINPMPFNSPFMPISPKNANENADLVNQIQKKGLIRNPNYERFSM
TIDLEFTFKLLNGNATFKNYTMEEKKQRYEDLLRLINLNLYREYDGDHDAILNNVRERIK
YERLAAHGPRLGPISSSKPMLASYFTIVECDDGRRVPLANNGWIFNYNPAVDFASKDSRA
YLRRDVIVWGDCVKMRYGQKPEDNPWLWQHMRTYTERMAKLFHAIRIDNCHSTPINVAQY
LLDAARAVRPTIYVTCELFTGSEEADSEFVKRLGINSLIREAMQCHDSWELGRVCHRYGG
QPIASFVSPVSNQPYDVNSLKPHLPPALFMDCTHDNETPAQKRTVADTLPNSAIVAMTVS
AIGSTHGYDEIYPSTIDLVHETRTYQKQGDNKSGLFPLKTLLNKLHVEMADNQYSEVHIH
QEHNVIMVQRFSPKLNRSVFLVAHTAFTVDNPEPEVINIPCKVTEFIVGARITNSHDWHR
NDQLLTGVNIDVETYYGNSVFDKYCYIENDYSLERNLKLKDFPPGAILLFRGEVPAECTT
AMNQLDVALSEVSALDNAIRSFTLLDMNTILFKHPEEER-VNGGGGYNIPNYGTLPFCGI
QGFATILNRISEWNDLSHPLCNNLREGNWAMDYIMMRLNNNPAYKPLIEWFNHSFWLVKQ
IPRHFIPKYFNAVVLTAYRSIVDKAISLMSPFVIESNWFVKALALASIEFYGVCTPLI-N
NPIVLESFKNPQASLCAGLPHFCAGYMRSWGRDTFIALRGVMLSTGRLDEAKQLIVGYGS
STQFGLIPNLLDSGNRPRYNARDSTWWYLKSIQDYSDLLASDTERKTFL-ATRVFRLFPS
DPNQPYSTVAELIQEIMQCHAQGIKFREPFAGREIDEKMKDEGFNINITLNRDNGFLYGG
NQFNCGTWMDKMGESAKAHNYGDPATPRDGAPIEITAMLFSTLKWLAKINQSGIYPHSSV
KVSGSDLKFSEWQKLIQDNFELFYYIPSSSEDKKYKINTSFVRRRYIYKDTVGSSSQYTD
YQFRPNQLVAMSFAPELFNREKAQKTLDL-------------------------------
---------------------------------------------------TYIQQSSYA
SLPELTNRDGAYCRDSCDSQAWSIGTIIASLCYL??MSTPLRGSSPKVSFYTPGGDGHQF
TYRNFMEEDRINSFTFSQAKQDQQHTFQRIILTNENEKDIAEYVDVCQELLKAINLRNRY
IFHPK-IWKEDAPPSDRPPYNPFTTAPSQPSEHTFKAVNGVYYVYANEQDELEDKPLHQI
YSTLNSYYKDINRLMQFCSDGPAKTFSFKRLRLLESKYNMHILLNDSAEIAHQKSAPHRD
FYNVRKVDTHVHHSSSMNQKHLLKFIKRKLKDSPNEVVIFRDDKYLTLSEVFKSLNLNVD
ELSVDTLDVHADNNTFHRFDRFNLKYNPCGQSRLREIFLKTDNLIKGRYLAELTKELFED
LEKSKYQNAEYRLSIYGRKMSEWDNLAGWICDNELFSTKVRWLIQIPRLYEIYRETDIST
FQVFLSNIFQPLFEATRDPESHPKLHKFLQQVVGIDCVDDESKFEKKFTEKFPVPQEWTS
EHNPPYTYYLYYLYANLYTLNKFREEKGLNILALRPHSGEAGEVDHMAAAFYLAHGINHG
INLRKTPVLQYLYYLTQIGIAMSPLSNNSLFLTYYRNPFPVFFARGLNVSISTDDPLQFH
YTKEPLMEEYSIATQVWHLSPCDICEIARNSVLQSGFEHNVKSHWLGQEYLNQNKNDIKK
TNIPDIRVCFRNETLTEELHLLYKSLQLSPKFKELDITFLNSKLPVEITSPQKP??MSKK
VIVIGSGSREHAIAWKLLESSKVEQVYMVPGNGSASTSGDRINLSDVAVTAEAVGDAANR
LGVDLVIVGPEVPLVDGIANGLRRRGIRVFGPSQKAAEIEGSKVFCKDFMARHNIPTARY
KSFVQYDAATQYVEQDFNVVVKASGCAAGKGVLIPAN-KEEAKLAVKRVLVDREFGAAGD
EVVIEEFLDGEEASVMAFSDGYSVVLMPAAQDHKRIFDDDKGPNTGGMGAYAPAPFVTDR
IASRTGFGPTMDRVLDTVIKPTVDGMRREGRPFVGVLFAGLMVSPSGVINVLEFNCRMGD
PETQVVLPLLDTELIAVVDACCDGALDSIKVNWKQAYAVTIVSASEGYPDSYPKGREIHG
LNNASDEAMIFQAGTTVVDGKLVTSGGRVLSATSVNSELETAIQLAYKANDTIDFQGRQF
RRDIGRKAQRYLASNSKSVSYSESGVDIERGDAVVDNIAPLAKATTRKGCVSDLGGFGAL
FDTKAAGFVDPILVSGTDGVGTKLKIAQEIGIHDNIGVDLVAMCVNDVLVQGAEPLFFLD
YFATGRIHVDVATQVIGGIAKGCSGSGCALIGGETAEMPGMYRDGEYDLAGFAVGAVERT
QMLPRNIKPGDVLLGLASSGVHSNGYSLVRYLVEKKSGSVYDLPAPFESSKTLGQALLTP
TRLYVLSCLAAIKAGGINGLAHITGGGITENLPRVLPDGMNATVKLNSWEILPVFQWLNN
IGKMEQFELLRTFNCGLGMIVIVDANRVESITEILKQHNETVYQIGTITASTET-NKPKV
IYQ??MTIKQFYRKPALSDAVLSGLKKRLNEKYNLAIKSISSEYCFNVQYPDSHTLTSDE
VNTLTWLLSETFEPHYYSEQSFLYTEMTTLVEVGPRMNFTTTYSTNATSICQSCRLNIVD
RIERSRRYLVQSEVWSDAERQQFVEEVHDRMTECLYEKPISSFETGVVPKQVTYVPLMEE
GRSALERINKEMGLAFDEADLALYTDLFMNHLKRNPSDVECFDIGQSNSEHSRHWFFNGK
LVIDGQQTPKTLFEIVKNTLKVNPNNSLIAFCDNSSAINGFK-TKVLVPSNPSEASSYQL
GDRDQPIIFTAETHNFPSGVAPFPGAETGTGGRIRDTHATGRGSLVVAGTVGYCVGNLNI
PGYNLPWEDQSFQYPFNLAHPLKIEIDASNGASDYGNKFGEPVITGFTRSYGQRLPNGER
REWIKPIMFSGGIGFMDARHNKKDQPEVGMVVVKAGGPAYRIGMGGGSASSMVGGDNKQE
LDFSAVQRGDAEMGQKLNRIIRACVENEMFAGHNPIVSVHDQGAGGAGNVLKEIADPLGA
KIHLQNFHVGDPTLSAMEIWGAEYQEQDAILMRSEDRPLLEKISARERLPVAFVGDVTGD
GYAVLIDTGATPVNLPLEKVLQKMPPKTFYSDRIQPTLMPISLPSDLTVSALDRVLRLLS
VGSKRFLTNKVDRAVTGLVARQQCVGPLHTPLSDVAIISSGYFGVTGAATSIGEQPIKGF
ISPAAMAYLTVGEALTNLMWASITSLGDVKCSGNWMWAAKLKGEGAALYDAALAMHDTMI
ELGIAIDGGKDSLSMAAKAPSDELVKGPGTLVVSTYVTCDDITKTVTPDLKLTSQQDSAI
VYIDLGANNNFLGGSALAHVYSQVGNDSPHLDTKLLKSAFETVQLLVKQRLLTAGHDRSD
GGLITSLIEMSLGGNRGMNVTLPTSLLPTHDALFKLLFSEELGAAFECHRTNLPVVMDIL
KQHNVPAYEIGYTCVNTDRFVVVAAADGSVVLDAELSDLSQRWEETSYRLEQLQANVAFV
DSEMTELKKR-AIGGGRGPQYRLSFTPSPTIESSLLSSPNPRVAIIREEGSNGDREMAAA
FFTAGFEAWDIAMSDLIAGTVVLD-ERFKGVAFVGGFSYGDVLDSAKGWAGSIRFNTSVS
KQFDAFYGRADTFSLGLCNGCQLMALLGWVPYRGIEASRQPRFIHNASGRFESRWVTVAI
EK-SNAIMLAGMEGSILGCWSQHGEGLAYFPDESILADVQANNLAPVRYVDDNGQKTNVY
PYNPNGSTDGIASLISRDGRHLAMMPHPERSFLSWQWPHMPQNIQQAVGGLSQPSPWLKM
FQNARLFCES??-MSTAYQSIKNEVSSASFAFYTADEIRKLSQKQITEPETFDL-LGNPQ
PGGCYDKALGT-SEAFERCQTCNLHHVDCPGHYGHIELAVPTYNPVMFKVLFKLLQNTCL
NCHRFKHGKATIDSLIQELELLYSGEIVKAKQVRENHLLKRSASSKKVDIDIQYSKFLLK
GGKVTHFESIRREILRDFLATGSNSAMCCANCDAYSPAIRNGEAARSKVFIMPLNEKCRK
HNAAKTNFSSVDQQSQFGTWFSPWEFQSNIAELFKRECDILNLLFGSVRPVGVEFVKEAS
IESFFLTALPVIPNKYRPCNVVGGKSTEHGANVHYKGILRANKLIRKQIESESDTAKNMV
TNVCELQFHINNIYDNSRAVTVGATAPAGMKQVLEKKEGLFRKNMMGKRVNYAARTVISP
DISLETNEMGVPQLFAKKLTFPQPVTPVNYQEMAAAVINGADVYPGANFIEDELGNIINL
EKETPEKRIALSKTLLTVRPQAPHGAIKKVYRHLVSGDYVLANRQPTLHKPGISGHRVKV
LGKNEKTLRMHYCNCSTYNADFDGDEMNIHFPQSLLAAAEVREIAANNFQYLGPRAGVPL
RGLIQDHILTGVLLTKRDTLFTKGEFQKVLYASCWSVNTKHPIRTPPPCILKPQPLWSGK
QLISAALDHLTIGYAPLNFTGSSKISTKLWGKHGPELMRDSHVIIRENEMLVGILDKNHF
GATGNGLVHTCYELYHPDIAGQLLTLLGRMFTNYLSTRGFTCGLDDLLINNKENAFRSEC
LDRANKEGLQVAAKFADQPSYERVAVSKYMADALREEREVARLDGMLKKALNSHTSKIID
TLLPGGQLKAFPDNNFSLMTNSGAKGSVVNFSQVSCLLGQQELEGKRVPRMVSGKTLPSY
EPYDASARAGGFIMDRFLTGVRPQDYYFHCMAGREGLIDTAVKTARSGYLQRCIIKHLEG
LTVQYDNTVRDSDGSVIQFNYGEDSLEITKRQYLLNFDMIAQNFTLFKSHFVEDLKDIEQ
RWVKEILDYHEKIAADKRPDPVLSKFNVT-DIGVTSESFMDELNKYIAANNLGLIKTAKN
KSGKIPEREFRQLMMLNYNRCTVAPGESVGLLCAQSIGEPSTQMTLNTFHLAGRGEANVT
LGIPRLREIIQTASRVPSTPLMDIVLTDPTNKEATELMAKKIEWLKMSDVLDCVTVHEQL
RGVDRCYDIVLNFIPGLKKLLEIKEITEKQLPDIFQLFIKKVQTNVKRANSQRDIGQGQK
MKSDYSGVESKDKTFNYTSYSFTVSVPSNSKKMLILNIVEQVALNFIIKSFKGISRCFIN
EQGGKTEYSIQTEGVNFEELALIQDKIQINKIYTNNIYHVLNTYGVEACKSAIVSEITSV
FGAYGITVDKRHLTLLADYMTFEGGYRALNRIGLDNNPSPLQKMSFETTCSFLQKAALLG
DSDICESPSSRIVLGQVVRGGTGSFNIVTPLN??FIICNSFNLDNNPYIKIEDHPIKGRC
VVAKRFIPRGTTLLIDKPYVSVVNQKYKRNICNSCFKYFSELNRQNVVCCPGLSEIYYCS
TFCKHSRFKETKHSDLECKWMYYFSKTYLHQLLDDEKDMVLIILRILARRQQAKLSMDFT
RAPTRLDLPSEINDLVDHIDEYFSVSLEHQDDYKLVWQHDFAKLLTLTRIIQNIITPSKN
CIDRDGDFEMTDTTSAPTSLRTSLEVITKTDFNLLKLLGKIRSNYFGLWTHSRPQQCHWG
GAAVYLRMSLFNHSCFPNCTTLLQTNDTHRLDPERVNPLSFHVVTIRDIEVDTECLITYI
PLDQKLKDRQSHLKSMWLFDCNCQRCQFDLYQPNLEFEKYCCNSVGCHSGMLVPDYPGST
TGSCRECNQSFQLPK-
>P_multicyst
VFSITLTGTGSDPPFSNKGLVLPRFGTLRIVVPCGLEAAAGQPQLYCNYPGD-NARFSRS
NFTLIKPTSNYTGHDDIVFNLKISHHGCFDYYLEWTAPTTPKLKRGSMGTFQIHPNLIIN
GQPLQPDGIVLQTVLTKCLGTLDGWVDYIKMASETGYNMIHYTPVQEIGASGSCYSIYDQ
LSIAPTLWAANQNQRLDALEKVIRESEKSYGVISMIDLVWNHTSYNSHWLKQHPEAGYNP
DNSPHLKAAVELDLALKRYSDSIEGTLIQSLEQLDNIILHIGDSCLNPLKLWEYYVLDVN
YEMEQFNKHYPATVPAINPQPFNSPLMPISPKNVNENADLVNQIQKKGMVRNPNYERFSM
TIELEFTFKLLNGNATFKNYTMEEKRQRYEDLLRLINLNLYREYDADHDAILNNIRERIK
YERLASHGPRLGTISQSKPMLASYFTMIDCDDGRKVPLANNGWIFNYNPAVDFASKDSRA
YLRRDVIIWGDCVKMRYGQKPEDNPWLWQHMKTYTERMAKLFHAIRIDNCHSTPINVAQY
LLDAARAVRPNIYVTCELFTGSEEADSEFVKRLGINSLIREAMQCHDSWELGRVCHRYGG
MPIASFVSPVSNQPYDVNSLRPQLPPALFMDCTHDNETPNQKRTIADTLPNSAVVAMTVS
AIGSTHGYDEIYPSTIDLVHETRTYKKLNESKNGLFPLKTLLNKLHVEMADNHYNEVHIH
QEHNVIMIQRFSPKLNKSVFLVAHTAFSVDKPEPEVVNIPCKVTEFIVGARITNNHEWHR
SDQYLTGINIDVETYYGNSVFDKYCYVENEYSIERNLKLKDFPPGTILLFRGEIPAECRT
AMNQLDVALSDIKSLDNAIQSLSLLDMNTILFKHPEEER-VNGGGGYNIPNYSTLPFCGI
QGFATILNRISEWNDLSHPLCNNLREGNWAMDFIMTRLSRNPDYKPLVEWFNHCFWLVKQ
IPRHFIPKYFNAVVLTAYRSLVDKAISLMSPFVRESNWFVKALALASIEFYGICTPLI-N
NPVVFEGYKNAQASLAAGLPHFCAGYMRSWGRDTFIALRGLMLSTGRMEEAKQLIVGYGS
STQFGLIPNLLDSGNRPRYNARDSTWWYLKSVQDYSELLGSDTERKDFL-ATRVYRLFPS
DPNQPYSTIGQLIQEIIQAHAQGIKFREPFAGREIDEKMKDEGFNINITLNRENGFLYGG
NQFNCGTWMDKMGESTKAHNFGDPATPRDGAPIEITSMLYSTLKWLVKLNLAGIYPHSGV
KINGEEFKFSDWQKLIKDNFELYYYIPNSSEDKKHKINTSFVRRRYIYKDTVGSTAQYTD
YQFRPNQLVAMSFAPELFTRERAQKTLELTRTFLLGPLGVKTLDPNDTDYHANYDNSLDT
EYRPTAKGFNYHNGPEWVWLYGFYLESAIKFSTQPP-IVSHQVEAHLSKHKAYIQQSTYA
SLPELTNRDGAYCRDSCDSQAWSIGTILAALGYL??MSTPLRGSSPKVSFYTPGGDGHQF
TYRNFMEEDRINSFTFSQAKQDQQHHFQRIILTNENEKDIAEYSEVCQELLKAINLRNRY
IFHPK-IWKEDAAPSDRPPYNPFSPTLIPATEHTFKAVNGVYYVYANEQDQLDDKPLHCI
LSTLNSYYKDINRLMQFCSDGPAKTFSFKRLRLLESKYNMHILLNDSAEIAHQKSAPHRD
FYNVRKVDTHVHHSSSMNQKHLLKFIKRKLKDSPNEVVIFRDDKYLTLSEVFKSLNLNVD
ELSVDTLDVHADNNTFHRFDRFNLKYNPCGQSRLREIFLKTDNLIKGRYLAELTKELFED
LEKSKYQNAEYRLSIYGRKMSEWDNLASWICDNELFSTKVRWLIQIPRLYEIYRETDIST
FQVFLSNIFQPLFEATKDPESHPKLHKFLQQVVGIDCVDDESKFEKKFTEKFPVPQEWTS
EHNPPYTYYLYYLYANLYTLNKFREEKGLNILTLRPHSGEAGEVDHMAAAFYLAHGINHG
INLRKTPVLQYLYYLTQIGIAMSPLSNNSLFLTYYRNPFPVFFARGLNVSISTDDPLQFH
YTKEPLMEEYSIATQVWHLSPCDICEIARNSVLQSGFEHNVKTHWLGHEYLNPNKNDIKK
TNIPDIRVCFRNETLTEELHLLYKSLPMSPKFKDLDITFLNSKLPVEITSPQKP??MSNK
VIVIGSGSREHAIAWKLLESSKVEKVYMVPGNGSASTSGDRINLSDVAVTAEAVGEAANR
LGVDLVVVGPEVPLVDGIANGLRRRGIRVFGPSQKAAEIEGSKVFCKDFMARHNIPTARY
RTFVQFGAATQYIDQDFNVVVKASGCAAGKGVLIPTN-KEEAKAAVKRVLVDREFGAAGD
EVVIEEFLDGEEASVMAFSDGYSVVVMPAAQDHKRIFDDDKGPNTGGMGAYAPAPFVTDR
IASRTGFGPTMDRILDTVIKPTVDGMRREGRPFVGVLFAGLMVSPSGVINVLEFNCRMGD
PETQVVLPLLDTDLIDIIDACCEGSLDSIKVNWKQAYAVTIVSASEGYPDSYPKGREISG
LGNTSDDKMIFQAGTALVNGKLVTSGGRVLSATSVNAELETAIQLAYKANDTIDFQGRQF
RRDIGRKAQRYLASNNKAVSYSESGVDIERGDAVVDNIAPLAKATTRKGCVSDLGGFGAL
FDTKAAGFVDPILVSGTDGVGTKLKIAQEIGIHDNIGIDLVAMCVNDVLVQGAEPLFFLD
YFATGRIHVDVATQVIGGIAKGCSGSGCALIGGETAEMPGMYRDGEYDLAGFAVGAVERS
QMLPRNIKPGDVLLGLASSGVHSNGYSLVRYLVEKKSGSVYDLPAPFDSSKTLGQALLTP
TRLYVLSCLSAIKAGGINGLAHITGGGITENLPRVLPNGMNATVKLNSWEILPVFQWLNN
IGKMEQLELLRTFNCGLGMIVIVEADKVQSITEILKQNNETVYQIGTITASDDP-NKPLV
IYQ??MTIKQFYRKPALSEAALAGLKKRINDKYQLGVKSITSEYCFNVQYPDSHVLTSDE
VNILTWLLSETFEAHYYSETSFLYSQPLTLVEVGPRMNFTTTYSTNATSICHSCRLNIID
RIERSRRYLVETEPLTAEQRQLFIDEVHDRMTECLYEKPISSFETGVVPKPVTYIPLMEE
GRPALERINKDMGLAFDEADLKLYTDLFMNHLKRNPSDVECFDIGQSNSEHSRHWFFNGK
LVIDGQQTPKTLFEIVKNTLKANPNNSLIAFCDNSSAINGFK-TNVLVPSNPSEASPYKY
GERDQPIIFTAETHNFPSGVAPFPGAETGTGGRLRDTHATGRGSLVVAGTVGYCVGNLNI
PGYKLPWEDSNFQYPYNLAHPLKIEIDASNGASDYGNKFGEPVIVGFTRSYGQRLPNGER
REWIKPIMFSGGIGFMDSRHNKKNQPEVGMVVVKAGGPAYRIGMGGGSASSMVGGDNKQE
LDFSAVQRGDAEMGQKLNRIIRACVENEMFNGHNPIVSVHDQGAGGAGNVLKEIADPLGA
KIHLQNFHIGDPTLSAMEIWGAEYQEQDAILMRAEDRPLLEKISARERLPIAFVGDVTGD
GYAVLVDTGETPVNLPLEKVLQKMPPKTFYSDRIKPVLLPIDLPKDLTVAALDRVLRLLS
VGSKRFLTNKVDRAVTGLVARQQCVGPLHTPLSDVAIIASSYFGVTGAATSIGEQPIKGF
ISPAAMAYLTVGEALTNLMWASITSLGDVKCSGNWMWAAKLKGEGAALYDAAVAMHDTMI
ELGIAIDGGKDSLSMAAKAPSDELVKGPGTLVVSTYVTCDDITKTVTPDLKLSSQQDSAI
VYIDLGANNNFLGGSALAHVFEQVGNDTPHVDTKLLKSAFETVQLLVKQRLLTAGHDRSD
GGLITTLIEMSLGGNRGMHVTLPTSLLPTRDALFKLLFSEELGAAFECRRSNLQTVLDIL
KQNNVPAYEIGYTSINTDRFIVVAAADNSVVLDAELSDLSQRWEETSYRLEQLQANVAFV
DSEMAELKKR-AIGGGRGPQYRLSFTPSATIEASLLSSPNPRVAIIREEGSNGDREMAGA
FFTAGFEAWDISMSDLIAGTVVLD-ERFKGVAFVGGFSYGDVLDSAKGWAGSIRFNTSVS
KQFDAFYNRADTFSLGLCNGCQLMALLGWVPYRGIEASRQPRFIHNASGRFESRWVTVAI
EK-SNAVMLAGMEGSILGCWSQHGEGLAYFPDESILADVQANNLAPIRYVDDNGQKTNVY
PYNPNGSTEAIASLISRDGRHLAMMPHPERSFLSWQWPHMPENIQQAVGGLSQPSPWLKM
FQNARLFCES??-MSSAYHSIKNEVSSASFAFYTANEIRKLSQKQITEPETFDL-LGNPQ
PGGCYDKALGT-SESHERCQTCNLHHVDCPGHYGHIELAVPTYNPIMFKVLFKLLQNTCM
NCHRFKHGRATIDALVQELKLLYSGQIVKAKQVREDHLLKRSVGNKKIDIDIQYSKFLVK
GGKVTHFESIRREILRDFLSTGSSNSMCCVNCNAYSPAIRNGDSARSKIFIMPLPEKHAR
NNAAKTNFSSVEQQSQFGTWFSPWEFQSNIAELFKRECDLLNLLFGTVRPVGVEFIKEAS
LESFFLTALPVIPNKYRPCNVVNGKSTEHGANVHYKGILRANKLIRKQIESESDSAKNMV
TNVCELQFHINNIYDNSRAVTVGATAPAGMKQVLEKKEGLFRKNMMGKRVNYAARTVISP
DISLETNEMGVPQLFAKKLTFPQPVTPVNYQEMAAAVINGADNYPGANFIEDEFGNIINL
EKETPEKRVALSKTLLTVRPQAPHGATKKVYRHLVSGDYVLANRQPTLHKPGISGHRVKV
LGKTEKTLRMHYCNCSTYNADFDGDEMNIHFPQSLLAAAEVREIAANNYQYLGPRAGVPL
RGLIQDHILTGVLLTKRDTLFTKAEFQKVLYASCWSVNTKHPIRTPPPCILKPQPLWSGK
QLISAALDHLTIGYEPLNFTGASKISTKLWGKHGQEIMRDSHVIIRDNEMLVGILDKNHF
GATGNGLVHTCYELYHPDIAGQLLTLLGRMFTNYLSTRGFTCGLDDLLINNKENVFRAES
LDRANKEGLQVAAKFADQPSYERNSVSKFMADALREEREVARLDGMLKKALNSHTSKIID
TLLPGGQLKAFPDNNFSLMTNSGAKGSVVNFSQVSCLLGQQELEGKRVPRMVSGKTLPSF
EPYDASARAGGFIMDRFLTGVRPQDYYFHCMAGREGLIDTAVKTARSGYLQRCIIKHLEG
LTVQYDNTVRDSDGSVIQFNYGEDSLEITKRQYLLNFDMIAQNFQLFKSHFVEDLKDIEQ
RWVKEILDYHEKISVDKRPDPVLSKYSVT-DFGVTSELFMEELNKYIAANNLGLIKTAKN
KNGKIPEREFRQLMMLNYNRCTVSPGESVGLLCAQSIGEPSTQMTLNTFHLAGRGEANVT
LGIPRLREIIQTASRVPSTPLMEISLKDPTNKAETELLAKKIEWLKMSDVLECVTVHEQL
RGVDRCYDIVLNFIPGLKKLFEIKDIKEKQLPDIFQLFIKKVQASIKRANAQRDIGEGQK
MKSDYSGVESKDKNFNYTTYSFTVSVPSNSKKMLILNIVEQIALNFVIKSFKGISRCFIN
EQGGKTEYSIQTEGVNFEDLALIQDKIQINKIYTNNIYHVLETYGVEACKNAIVSEITNV
FGAYGITVDKRHLTLLADYMTFEGGYRALNRIGLDNNPSPLQKMSFETTCSFLQKAVLLG
DSDICESPSSRIVLGQVVRGGTGSFNIVTPLN??FIIGSNFNLDSNPYIRIEDHPLKGRC
VIAKRFIPRGTTLLIDTPYVTIVNNNYKRNICNSCFRNFSELNRQNVVCCPGCGEIYYCS
SFCRHSRFKETKHTELECKWIYYFSKTYQHQLLEDEKDMIHIILRILARRQLAKLSMDFT
KPPTRLDLPSTVNDLVDHIDDYFSVSLDNNEDYKLTWQHDFSKLLTLTRIIQNIITPSRN
CLDSDGDFEMTDLTKPPTSLRNSLEVITKTDFNLLKLIGKIRSNYFGLWAHAQQIQQYYC
GSAVYLRVSLFNHSCFPNCTTLLQANDAHRLDPERINPLLFHIVTLRDIKQDEECLITYI
PLDQKLKERQSHLKSMWFFDCCCQRCQLDQQNPKSLFEDYCCKGEACHGGMLVPDYPASE
TGTCRECNQTFHLPI-
>A_subglobosum
------------------------------------------------------------
------------------------------------------------------------
------------------------------------------------------------
------------------------------------------------------------
------------------------------------------------------------
------------------------------------------------------------
------------------------------------------------------------
------------------------------------------------------------
------------------------------------------------------------
------------------------------------------------------------
------------------------------------------------------------
------------------------------------------------------------
------------------------------------------------------------
------------------------------------------------------------
------------------------------------------------------------
------------------------------MDFIVSRLKTREQFSPLCEWLNSCFWLVKQ
LPRHFIPKYFGQVVLTAYRCLVDHTISLMSPFVQNGNWFVHALALASLQFYGVCTPLI-K
NPKVLEGYPHQDASLAAGFPHFCSGYMRSWGRDTFIAIRGLMLTTGRLQEAKQLIVGYGS
SLQFGLIPNLLDSGTRPRYNARDSTWWYLRSLQDLAELLTSDEERRDFL-NTRVTRLFPV
SPDQPTTSIEDIIQEIVQSHAKGINFREPFAGRDIDDKMKDEGFNINISVNKENGFIYGG
NKSNCGTWMDKMGESGKAGNYGDPATPRDGAPVEITAMVFSTVKWLAVLNQRGLYKYSGV
KLGQEELSYKNWQQLIQDNFEKFYYIPGSSEDKKFKVNSSYIRRRYIYKDTVGSSAQYTD
YQFRPNFLVSMTFAPELFSREHAVKTLELTKTFLLGPLGVKTLDPNDTDYHPNYDNSLDT
EYRPTARGFNYHNGPEWLWLYGFYLDSAHKFLNYSASTTSHIVENLLLKHKSYILQSSYA
ALPELTNRDGNFCKDSCDSQAWSIGTLLSALYNI??--------SPKVSFYSHHDPQHQF
TYRNYMEEDSINSFTFNMAKQDQQHTFQRIILTNENEKDIEEYSDVCMELLKMVNLRNRY
LFQPK-VWHADTAPSEKPPYSPFQSPIDTLSEHTFKPVNGVFYVYKNEEEMKAEKPLFHI
QSTLNSYYKDINRMMQFCADGPAKSFTFKRLRLLESKYNMHMLLNDSAELLHQKSAPHRD
FYNVRKVDTHVHHSSSMNQKHLLKFIKRKLKDAPSETVIYRDGKYLSLSEVFKSLNLNVD
ELSVDTLDVHADNNTFHRFDRFNLKYNPCGQSRLREIFLKTDNHIKGRYLAELTKELFED
LEKSRYQNAEYRLSIYGRKMSEWENLASWIIDNELFSPKVRWLIQIPRLYDIYKETDLLS
FQVFISNIFQPLFEATKNPQAHPKLHMFLQQVVGIDCVDDESKFEKKFTEKFQAPGEWTS
EHNPPYTYYLYYLYANLYTLNQFREERGLNTLALRPHSGEAGEADHMAAAFFLSHGINHG
INLRKTPVLQYLFYLTQIGIAMSPLSNNSLFLTYYRNPFPVFFARGLNVSISTDDPLQFH
YTKEPLMEEYSIATQVWHLSPCDICEIARNSVLQSGFEHNVKSHWLGAEYLDPSKNDIKK
TNIPDIRVCFRNETLTEELHLIYKALNVSPKFNELDVSFLTSKLPADIIQKSSS??----
------------------------------------------------------------
------------------------------------------------------------
------------------------------------------------------------
------------------------------------------------------------
------------------------------------------------------------
------------------------------------------------------------
-------MMVFQAGTTVTAGSLVTNGGRVLSTTSINTCLERAIQLCYEGNKTIDFQGRQF
RSDIGRKALNFLENQTSAVSYSESGVDIERGDAVVDSIAPMAKATTRSGCVSDLGGFGAL
FDTKAAGFRDPILVSGTDGVGTKLKIAQEIGLHDDIGIDLVAMCVNDVLVQGAEPLFFLD
YFATGRIHVDVATKVIGGIAKGCKNSGCALIGGETAEMPGMYRDGEYDLAGFAVGAVERD
QMLPKNIKPGDVLLALASSGVHSNGYSLVRYLVEKKSGSVYDLPAPFEQ-KTLGQALLTP
TRLYVLSCLQAIRAGGVNGLAHITGGGITENLPRVLPNGMDATVDLNSWTLPPVFQWLNA
IGKMEQLELLRTFNCGIGMVVIADADKAQSIAEQLRQNNETVYQIGTITASTDG-AKPKV
VYH??MTIQHFYRKPALSEAAVESLKKRLNEKYSIGIESIQSEYCFNVQYASTHTLTQQE
KATLTWLLSETFEPQFYAETSFLVAATLQLVEVGPRMNFTTTYSTNATSICQSCRLGVVD
RIERSRRYLVKTSPWTAEQRQAFIDEVHDRMTECPYEKPIESFETGVVPRPVTIVPLIEE
GRAALERINKEMGLAFDEADLELYTDLFLNHLKRNPSDVECFDIGQSNSEHSRHWFFNGN
LFIDGEKTPRTLFEIVKATLKANPANSLIAFCDNSSAIKGFKNTKVLIPTAPEKASPYKA
GERDQPIIFTAETHNFPSGVAPFPGAETGTGGRIRDTHATGRGSLVVAGTVGYCVGNLNI
PGYDLPWEDKSFQYPSNLAHPLKIEIDASNGASDYGNKFGEPVIVGFTRSYGERLSNGER
REWIKPIMFSGGIGFMDGRHTKKEQPEVGMVVVKAGGPAYRIGMGGGSASSMVGGDNKTE
LDFSAVQRGDAEMGQKLNRIIRGCVENEMFGSGNPIVSVHDQGAGGAGNVLKEIADPLGA
DIYLSKIHVGDPTLSAMEIWGAEYQEQDAILMRSEHRPLLEQISARERLPVAFVGDVTGT
GYARLVDDKSTPVNLPLEKVLQKMPPKTFYSERLPAQLTPITLPADLTVGALDRVLRLLS
VGSKRFLTNKVDRAVTGLVARQQCVGPLHTPLSDVAVIASSYFGVTGAATSIGEQPIKGF
ISPAAMAYLTVGEALTNLMFASITALQDVKCSGNWMWAAKLKGEGAALYDAAVSMADTMI
ELGIAIDGGKDSLSMAAKSPNGELVKGPGTLVVSTYVTCDDITKTVTPDLKLNSKEDSAI
VYIDIGANNNFLGGSSLAHVFGQVGNDTPHVAVQSLKSTFNAVQQLVKARLITAGHDRSD
GGLITTLIEMSIGGNRGMNIVLPATLLPTSTDMFKLLFTEELGAAVECRRSDLAQVMDIL
KQNNVTAYEIGHTATNADRFVVTAASNNAVLLDAELCDLSQRWEDTSYHLEQLQANSAYV
ESEMRELKKR-ATGSGRGPNYRLSFTPSPTIDQSLISNNTPRVAIIREEGSNGDREMAAS
FFMAGFEAWDVAMSDLIAGNIVLD-ERFKGVAFVGGFSYGDVLDSSKGWAGSILFNESVS
KQFDAFYQRKDTFSLGLCNGCQLMALLGWVPFRGIAAAKQPRFIHNASGRFESRWLTLTI
GK-SNAIMLAGMEGSVLGCWSQHGEGLAYFPDTSILDDVNANNLAPIRYANDQGEVSTVY
PYNPNGSTDGIASLVSRDGRHLAMMPHPERSLNAWNWPWMSDNITNAIGGPSQPSPWLRM
FQNARIFCES??------------------------------------------------
--------TSLIDHYHHRCIVCNMSHMDCPGHYGHIELPIPAYNPVMFKILHKLAQSTCF
NCHHFKHGKSLVDSYIQELSLLYRGEIVKAKHVREAHLIKRGATEDITSIDIQYSKFLAK
GGKVTHFESVRREILRDFMSSGSSSHRPCANCTAYSPAIRNSDAAKSKLFIMPLNAKQKT
QNIARYNFSSVDEQAEHGTYFPQWELQANMVKLFKNERELLNLLFGTVRPIRVEFVKEVS
VEQFFFIVVPVIPNKYRPVNFVNGIASEHGMNVHYKGILRASKQIRKYIESEADSAKNLV
THVSDLQMNINNIYDNSRTSLTGASVPPGIKQVLEKKEGLFRKNMMGKRVNYAARTVISP
DISLESNEMGIPQIFAMKLTFPQPVTALNYTEMAAAVINGPNAYPGANFIEDELGNMLSL
ERETPEKRVALSKTLLTIRPQAPPGAVKKVYRHLVSGDFVLANRQPTLHKPGISGHRAKV
LGAVEKTLRMHYCNCSTYNADFDGDEMNIHFPQSFLAQSEVREIAANNFQYLGPRAGVPL
RGLIQDHILTGVLLTKRDTLFTRADFQKVLYASCWAVNTSHPIKTPPPCIIKPVPLWSGK
QLISAAMDHLTIGYLPLNFTGASKIPAKLWGKHGSDLMRDATVIIKDNEMLVGILDKNHF
GATGNGLVHTCYEFYSPNIAGQLLTVLGRMFTNYLSTRGFTCGVDDLLINAKENKFRTET
LNKANSEGLEVAARFAEQAKYDKKDNAAFMANALKEEREVARLDSMLKKALNSHTSKIID
TLLPGGQLKAFPDNNFSLMTNSGAKGSVVNFSQVSCLLGQQELEGKRVPRMVSGKTLPSF
EPYDASARAGGFIMDRFLTGVRPQDYYFHCMAGREGLIDTAVKTARSGYLQRCIIKHLEG
LTVQYDNTVRDSDGSIIQFNYGEDSLEITKRQYLLNFDNIAQNFDLFKSHFREELKDIEK
NWTKKILEAHEKIQMDKRDDPVMSRFNAN-EIGVTSELFMAQLNKYIDENPSGLIKTAKN
KTGRIAEKEFRQVMCLNYNRCTVAPGDAVGLLCAQSIGEPSTQMTLNTFHLAGRGEANVT
LGIPRLREIIQTASKEPSTPLMEIVLKDPTDKLATEMLAKKIEWLKMCDIIEGVTVHEQL
RGVDRCYDIVLTFIPNLKNLLKIKEIGDKQLPDIFESFIKQVQSKVRRANSQKDVSQGQK
IGSEYGAIESTTTEFNFSTYTFKISVPSNSKKMLILNIVEQVALNFIIKSFKGISRCFIN
ESGGKTEYSIQTEGVNFNDLAQIQDSIQMSKLYTNNIAFILEKYGVEACKSAIVSEITTV
FGAYGITVDKRHLTMLGDYMTFEGGYRALNRNGLDNNPSPLQKMSFETTCTFLQKAVLLG
DSDICESPSSRIVLGQVVRGGTGAFEIVTPLN??SFIMSSADLTDNQYLTVKDHPLKGRS
VFAKQFIPRGTLLLKDVPYVSIVDDRYKRNICNSCFKFFNESNRQNIVGCPGCGDIYYCS
TFCQLSSVKETKHTDLECRWIYTFSRTYKQQLLDDDRNIVLVILRILARRHNAHLSMDFT
TNQVAIPLPSDVCDLVDHIDEYFGVALKDPKDHVLNWQHDFTKLLTLSRIIQHIIKPRGH
--------SRDNNSTHCDQVRDSLEVITSTDYNLLKLLGKVRANYFGLWNHSEDQLCHWA
GAAVYLRLSLFNHSCFPNCTTLLLSDEDFAPSYERTNPLTFNIIAMRDIEADSECLITYI
PLDQKAAERRNHLKSMWLFDCDCQRCAEELQGLETEYKRYCCPKMTCGGGMLIPDIQSIP
TGTCRVCKLSYEIMK-
>A_leptosomum
------------------------------------------------------------
------------------------------------------------------------
------------------------------------------------------------
------------------------------------------------------------
------------------------------------------------------------
------------------------------------------------------------
------------------------------------------------------------
------------------------------------------------------------
------------------------------------------------------------
------------------------------------------------------------
------------------------------------------------------------
------------------------------------------------------------
------------------------------------------------------------
------------------------------------YRLKEFPPGSILLFRGEIPHECKV
AMSALNNILSDLTPLERGVKHFTLLDMNYLLFRNPEEEKVTDGSNGYSIPNYGVLPFCGA
QGFASILNRVSEWDDLSHPLCNNLREGDWAMDYIVARLINRQQYRVLNDWFSSCFNLIKQ
MPRHFIPKHFAKVVLAAYRVLVDHALSLMSPFIQGGNWFVHALALASIQFYGVCTPLI-N
NPAVLEGFANPQASLAAGLPFFCHGFMRSWGRDTFIAIRGLMMTTGRIQEAKQLIVGYGS
SLQFGLIPNLLDSGNRPRYNARDSTWWYLRAVQDFCQFLSSDDERRAFL-ATPVRRLFPV
SEQQPTSTITEIIQEILQKHATGIEFREPNAGREIDEKMKDEGFNIKITLNLENGFIYGG
NKFNCGTWMDKMGESMKAGNYGDPATPRDGAPIEITAMVYSVVKWLASLNQAGLHPHDGV
QLPNQRLSYQDWQKRIQDNFERLYYIPGPSDDKKYNVSTSFIRRRYVYKDVLGSSAQYTD
YQFRPNQLVAMSFAPELFDRDHVVKTLELTRTFLLGPLGIKTLDPNDTDYHANYDNSLDT
NYRPTAKGFNYHNGPEWLWLYGFYLDSATRFLQLPPIATTHMVEGLLLKHKSHILQSSFV
SLPELTNRDGMQCNFSCDSQAWSVGTLLSALYNL??MST---------------------
---PMRGSDRINSFTFNMAKQDQEHEFQRIILTNENEKDIAEYNDVCFEIMKAINLRNRY
VFHPK-VWKGDAPPSDKAPYSPFQPPTDMATDHTFKPVNGVFYVYNNAEDMQAEKPVFWI
QSTLNSYYKDINRMMQFCSDGPAKTFSFKRLRLLESKYNMHMLLNDSAELAHQKVAPHRD
FYNVRKVDTHVHHSSSMNQKHLLKFIKRKFKESPSETVIYRDGKYLSLSEVFKSLNLNVD
ELSVDTLDVHADNNTFHRFDRFNLKYNPCGQSRLREIFLKTDNHIKGRYLAELTKELFDD
LDKSKYQNAEYRLSIYGRKMSEWDNLASWIVDNELFSTKVRWLIQVPRLYDIYRETDIST
FQVFIANIFQPLFEATRDPQSHPKLHMFLQQVVGIDCVDDESKFEKKFTEKFPAPQEWTS
EHNPPYTYYLYYLYANLYTLNQFREEKGLN---------------HMAAAFYLSHGINHG
INLRKTPVLQYLYYLAQIGIAMSPLSNNSLFLTYYRNPFPVFFARGLNVSISTDDPLQFH
YTKEPLMEEYSIATQVWHLSPSDICEIARNSVVQSGFEHNVKVHWLGPGYLDPNG-----
------------------------------------------------------??----
------------------------------------------------------------
------------------------------------------------------------
------------------------------------------------------------
------------------------------------------------------------
------------------------------------------------------------
------------------------------------------------------------
-------------TTLNADGKLVTSGGRVLSTTSIATDLQVAIQQAYTANQTISFEGRQF
RSDIGQKAINYLNASSSAVSYSESGVDIERGDAVVDGIAPLAKATNRSGCVSDLGGFGAL
FDTKAAGFKDPILVSGTDGVGTKLKIAQEINLHDDIGIDLVAMCVNDVLVQGAEPLFFLD
YFATGRIHVDVATKVIGGIAKGCKNSGCALIGGETAEMPGMYRDGEYDLAGFAVGAVERD
QMLPKNIKPGDVLLALSSSGVHSNGYSLVRYLVEKKS-SVYDLPAPFAP-KTLGQALLTP
TKLYVLSCLAAIRAGGVNGLAHITGGGITENLPRVLPDGMHATVKLNSWTLPPVFQWLND
IGKMEQLELLRTFNCGIGMVLIVDADKVQSITNILQAQNETVFNIGTITASTDN-SKSKV
IYQ??-------------------------------------------------------
------------------------------------------------------------
------------------------------------------------------------
------------------------------------------------------------
------------------------------------------------------------
------------------------------------------------------------
------------------------------------------------------------
------------------------------------------------------------
----------------------------MFGTGNPIVSVHDQGAGGAGNVLKEIADPLGA
NIYLSKIHVGDPTLSAMEIWGAEYQEQDAILMRPETRPLLEKISARERLPVAFVGDVTGS
GNAVLVDQQSTPVNLPLEKVLQKMPPKTFHSERIPSSLPALQLPADLTVQALDRVLRLLS
VGSKRFLTNKVDRAVTGL------------PLSDVAVIASSYFGVTGAATSIGEQPIKGF
ISPAAMAYLTVGESLTNLMFASITKLEDVKCSGNWMWAAKLKGEGAALYDAAVSMADTMI
ALGIAIDGGKDSLSMAAKAPGGELVKGPGTLVVSNYVTCDDITKTVTPDLKLNSQADSAI
VYIDLGNNNNFLGGSSLAHVFNQVGNDSPNIDVQLLKRTFTAVQQLVKARQVTAGHDRSD
GGLMTTLIEMAIAGNRGLDITLPESVLPSHLDIFKVLFSEELGAVFECRRSELSNVLQVF
AQHQVPAYEIGHTAVNPTDRVVVRTTSGTVLLDAALSDLCTRWEETSYHLEQLQANSAYV
ESEMRELTKR-ATGGGRGPQYRLSFTPSPTIDAARLSSPNPRVAIIREEGSNGDREMAAS
FFMAGFEAWDIAMSDLIAGNIVLD-ERFKGVAFVGGFSYGDVLDSSKGWAGSILFNESVS
KQFDAFYQRKDTFSLGLCNGCQLMALLGWVPYRGIAAAKQPRFIHNASGRFESRWLTLTI
GK-SNAIMLAGMEGSVLGCWSQHGEGQAYFPDTSILDDVEANNLAPIRYANDQGEVSTVY
PYNPNGSANAIASLVSRDGRHLAMMPHPERSLNAWNWPWMSENITNAIGGPSQPSPWLRM
FQNARLFCEN??------------------------------------------------
------------------------------------------------------------
------------------------------------------------------------
------------------------------------------------------------
------------------------------------------------------------
------------------------------------------------------------
------------------------------------------------------------
------------------------------------------------------------
------------------------------------------------------------
------------------------------------------------------------
------------------------------------------------------------
------------------------------------------------------------
------------------------------------------------------------
------------------------------------------------------------
------------------------------------------------------------
------------------------------------------------------------
------------------------------------------------------------
------------------------------------------------------------
------------------------------------------------------------
------------------------------------------------------------
------------------------------------------------------------
------------------------------------------------------------
------------------------------------------------------------
------------------------------------------------------------
--------------------------------??--------------------------
------------------------------------------------------------
------------------------------------------------------------
------------------------------KDHTVNWRHDFTKLLTLSRIVQNIIAPSKY
-------------QMGGDQVRESLEVITRTDFNILKLLGKVRANYFGLWNHSDDHQCHWA
GAAVYLRLSLFNHSCFPNCTTLLLSDDQFAPYDDKTNPLTFNIIALRDIQEGSECLITYI
PLDQRVRDRRNHLKSLWLFDCDCDRCANELPHTMSEFKHHCCPKEGCGGGMLIPDIVTSL
AGTCRVCHITYPLTSS
>A_ellipticum
VFSITLGGNGAEPPFSRKGLALPRAGLLRIIIPAGLEVTALEPSLLSNYPTSDKEPFVRE
RLTASFTVSPYSGRNDIVFEQRISRAGCFDYAVEWREQSSGKTKRGSLGTFQVAPQLQIN
GCPLPGAGIVLQTVLTKCMGPIAQWEPHIASASAAGYNMIHFTPVQQVGASGSAYSIFDQ
LSLSTSLFAKDEQARMQALGAAIKDAEQRHGILSMVDLVWNHTAHNSAWLIEHPEAGYNP
ENSPHLKPAIVLDTALAQHSRRLDGVEVLTVEQLDDLIVRLCDDCIQPLRLWEFYVLDVT
AEMVRFDAHAPPP------SSPPPQLLPLSPKGVN-----MLTILLRHVARDPSYERHSL
RVDTEAALRSLSTNTTFRNYTPEERRAKYEDLLRLANLTLYREYDQDLEAMLSNIRERVK
YERISTHGPRLGPISVRSPLVASYFTQVVVRDARTVCLANNGWIYNYNPSVDFASGSSKA
YLRRDVIVWGDCVKLRYGASPADNPWLWKHMRDYTERMASLFHAIRIDNCHSTPIHVAQY
LLDAARAVRPSLYVTCELFTGSEELDDEFVRRLGINSLIREAMVCHDSWELGRVTHRYGG
RPVASLLAPASPHPYEVQPLAPHLPPALFMDCTHDNQTPAQKRTVQDSLPNSAIVAMTVS
AIGSTRGYDELFPATIDL----------------------------------SYDEIHIH
QEHNVILIQRFSPSLNKSVFLLAHTAFSHPTAPPEAINIPCRITEFVAGARISNVHQFNR
NDSVLTGIDVDLEVYIGDKVFERFCYV---------SELKDFPPGSILIFRGEVPKDCVD
RMKSIGELVANRESLQQTLQPLSLIDLNFLLFRHPYEEQ-QGGGGGYNLPGYGTLPFCGL
QGFATILDRVSEWNDLSHPLCNNVREGNWAIDYIVGRLSSRPALCPLQGWISQAFELVKQ
LPRHFIPKYFNLVVLSVYRRVIERVISHMSPFVQQGGWFVHSLALASVQFYGVCTPLL-N
NSAVLSDFTEPTASMAAGLPHFCAGYMRSWGRDTFIALRGLLLSTNRLQEAKQLIIGFGA
SLQFGLIPNLLDSGNRPRYNSRDSTWWYLKSVQEFSDALPSDTERRAFL-STRILRLFPR
NPSQPHTTLHDLIQEIMQEHANGIKFREPFAGKEIDEKMKDEGFNIEINLNQENGFLYGG
NLANCGTWMDKMGDSARAHNLGDPATPRDGAPIEITAMLFCTLRWLVRLNKAGLFSHAGV
----GSLTYDAWQQRLSDNFERFYYVPGSADDKKFQINTSFVRRRHIYKDTVGGRNGLAD
YQFRPNFLVAMAMAPELFTRERASKTLDLARSFLLGPLGVKTLDPNDTDYHANYDNSLDT
DYRPTAKGFNYHNGPEWLWPYGFYLEALMLFGNHSSLALRHTVESLLVKHKAFISQSSFA
SLPELTNRDGAPCRDGCDSQAWSIGTILAALHRL??MTSPLRGSSPKVSFYNPDNESHQF
TYRNFMEEDSFNSFTFNMAKQDQTHQFQRIILTNENDKDIAEYAEVCQELMYAINLRNRY
VFQPK-IWRGDYPSGEKPPYNPFVTP-SPASEHVFKPVDGVYWVYKNQEDADANKPLHNV
LSTLNSYYKDINNLMRFCSDGPAKTFCFKRLRLLESKYNLHILLNDSVEIAHQKTAPHRD
FYNVRKVDTHVHHSSSMNQKHLLKFIKKKFRGSPNEIVIYRDEKYLTLAEVFKSLNLDAD
ELSVDTLDVHADNNTFHRFDRFNLKYNPCGQSRLREIFLKTDNLIKGRYLAELTKELFDD
LAKSKYQMAEYRLSIYGRKMSEWETLASWICDNELFSPKVRWLIQVPRLYDIYRETDIST
FQVFLSNIFQPLFEATRNPDAHPKLHRFLQQVVGIDCVDDESKFEKKFTEKFSVPQEWTS
EHNPPYTYYLYYLYANLYTLNKFREEKGYNTLALRPHSGEAGEIDHMAAAFYLAHSINHG
INLRKAPVLQYMYYLTQIGIAMSPLSNNSLFLTYYRNPFPVFFARGLNVSISTDDPLQFH
YTKEPLMEEYSIATQVWHLSPCDICEIARNSVLQSGFEHNVKSHWLGPDYLDQDKNDIKK
TNIPDIRIRFRIETLTEELHLLYKSLQFCPKIKEMDMSFLNKRLPLEITSPKKP??----
------------------------------------------------------------
------------------------------------------------------------
------------------------------------------------------------
------------------------------------------------------------
---------------------------------------------------------MGD
PETQVVLPLLENDLLEVIEACVESRLDSIQVSWKPGYAVTIVSASQGYPDAYPKGRAISG
VPATSDAPIIFQAGTAINNGTLVTNGGRVLSTTAVHADLATAIANAYAANAKVDFEGRHF
RTDIGQKALRFLEKQAAAVSYSESGVDIERGDAVVDGIAPLAKKTTRSGCVSDLGGFGAL
FDTKAAGFVDPILVSGTDGVGTKLKIAQELNLHDDIGIDLVAMCVNDVLVQGAEPLFFLD
YFATGRIHVDVATKVIGGIARGCKESGCALIGGETAEMPGMYRDGEYDLAGFSVGAVERT
NILPRNIKPGDVLLALSSSGVHSNGYSLVRYLVEKKSGSVYELPCPFENTRTLGQALLTP
TRLYVLSCLAAIRSGGVNGLAHITGGGITENLPRVLPQGTNASVKLGSWPLLPVFTWLNE
IGKMEQTELLRTFNCGIGMVVIVDAARASAIAALLRQHNETVYEIGTITASTDP-ASPKV
VYH??MSIQQFYRTPALAPAALEALKTRVNRLHELKVTEISAEFCFNVQTAPGRALTSEE
RATLEWLLAETFEPQLFSQTSFLKPTQSLIIEVGPRMNFTTTYSTNATSICHACRLSNVE
RIERSRRYLVASSAWTPAQRALFVDEVHDRMTECEYSHPITTFETGVIPRAVHFVPLLSE
GRAALERINTEMGLAFDEADLALYYDLFANHLKRDPSDVECFDIGQSNSEHSRHRGYK--
-------------------------------------------TKVLLPSDPTKASPYNE
GERDQPIIFTAETHNFPSGVAPFPGAETGTGGRIRDTHATGRGSLVVAGTVGYCVGNLNI
PNYPLPWEDASFQYPTNLAAPLKIEIDASNGASDYGNKFGEPVIVGFTRSYGSVLPNGER
REWIKPIMFSGGIGFMDERHLKKASPEVGMLVVKAGGPAYRIGMGGGSASSMVGGDNKTE
LDFSAVQRGDAEMGQKLNRLIRACVENEMSTAANPIVSVHDQGAGGAGNVLKEIADPLGA
RIHLSRFHVGDPTLSAMEIWGAEYQEQDAILMRAEDRAFLESVSKRERLPIAVVGEVTGD
GYAVLVDPVSTPVNLPLEKVLQKMPPKTFHSERVANTLAPLSLPQTLTVEALNRVLRLLS
VGSKRFLTNKVDRAVTGLVARQQCVGPLHTPLADVAVISSGYFGVTGAATSVGEQPIKGF
ISPQAMAYLTVGEALTNLMFASISSLGDVKCSGNWMWAAKLPAEGARMYDAAIAMHDTMV
ELGIAIDGGKDSLSMAAKAPGSGLVKAPGTLVVSTYVTCDDITKTVTPDLKLRSSADSAL
VYIDFGCSNNFLGGSALAHVYSQLGNDSPHVDVALLKRGFEAMQRLVKAGLLTAGHDRSD
GGLITTLVEMALGGNRGINVTIPSTLISSVDPIIRLLFSEELGAVVECRRQDLASVLEEF
SRSNISAYHIGHTSINEDRVVVISEDNKTVLLDLELSELSSRWEDTSYHLELLQANTANV
ESERQQLKLR-ATGGGRGPAYRVSFQPSPTIEASLLSNTTPVVAVIREEGSNGDREMAAA
FFTAGFQAWDVAMSDLLAGNVVLD-ARFKGVAFVGGFSYGDVLDSAKGWAGAIRFNESVS
KQFEHFYQRADTFSLGLCNGCQLMALLGWVPWRGIASAIQPRFIHNASGRFESRWVTVRI
EP-TNSVMLRGMEGSVLGCWSQHGEGLAFFPDRDILDQVEREHLVPVRYVDDAGQPTETY
PFNPNGSINGIASLVSKDGRHLAMMPHPERSFLSWQWPWMPENIRSSVGGLSQPSPWLRM
FQNAQRFQDI??MASSASKFISNEVSNASFTYLTATEIRAISHKLV--------------
----------------TECVTCHLHPLDCPGHYGHIELAIPSYNPVMFKILIKILHNCCL
NCHTFKHGTTLINAYIQELETLYKGDVLKANTVREAHLLRRAASRKTRDIDIQYSQFLRK
GGKVTHFEAIRREILRDFLSTASSHSMACTNCNAYSPAFRTADHARSKVFVMPLNAKHRS
ANEAKVNFSSVSEQSEHGTWFAPWEVHAHIKQLFKSERALIDLLFGTLRATDNTFAKEAS
LESFFLTTIAVIPNKFRPANKVNGLLTEHGTNTHYKGILKANKQLSKQIESTS-DTKYMV
NVVGELQYHLNNIFDSGYAAVFNAKVSNGIKQNIEKKAGLLRKNMMGKRVNFAARTVISP
DISLESNEMGVPRIFAKKLTFPQPVTAFNYAQLAQAVINGSSAYPGANFIEDELGNLINL
EKETPERRVALSKTLLTVRPQAPPGATKKVYRHLLTGDYVLANRQPTLHKPGISGHRVKV
LGESEKTLRMHYCNCSTYNADFDGDEMNIHFPQSLIAAAEVREIAANNFQYLGPRAGVPL
RGLIQDHILTGVLLTKRDTLFVKADFQRILYAACWAFNTSHPIRTPTPCVLKPVPLWSGK
QLVSAALNHLTIGFLPLSLTGTSKIPAKLWGKHGEDIMRDSQVIFRDNEMLAGILEKNHF
GASGGGLIHTIYELYNPHIAGQMLTVLGRMFTNYLSTRGFTAGLDDLLIKKPEEEFRVES
LIKANAEGLQVAAKFAGQDKYDRVSTSRYMREALKEEREVGRLDSMLKKGLNQYTSKVID
TLLPGGQVKAFPENAFSLMTVSGAKGSVVNFSQISCLLGQQELEGKRVPRMVSGKTLPSF
EPYDASARAGGFIMDRFLTGVRPQDYFFHCMAGREGLIDTAVKTSRSGYLQRCIIKHLEG
LTVQYDNTVRDSDGSVIQFNFGEDSLEITKRQYLLNFDMIAQNFPLFKSHFTAELADMDR
VWTKDVLAYTEKLLVEKRGDPVMAKYNVC-DFGVASDHFLQELNKYIEKNPLELIKTPKC
KTGTISEKEFRQVMLLNYTRCLVSPGEVVGLLCAQSIGEPATQMTLNTFHLAGRGEANVT
LGIPRLREIIQTAARQPTTPLMEFSLKDPANKAATELLAKRIEWLKMCDILESVVVHEQL
RGVDRVYDVDLIFVPGLAEIFKVKDITTKQLSTIFESFVKQVQSSVRRASNTKDVSDGQK
PKSEYSASIDNGKKFDYSKFSFSVAVPSNSKKLLMVNIIEQVALKFIIKSFKGISRCFVN
EVGGRTEYSVLTEGVNFGDVTQLKDELQMDKIYTNHLYQILQTYGVEACKNAIVNEIKSV
FGAYGITVDPRHLTLLADYMTFEGGYRACSRNGIENNTSPFQKMSFETSCTFLQKALLVG
DNDNIESPSARIMVGQVVRGGTGAFKIVAPLS??ILSKAARPSSLEELSSCKTSPTSLVG
TYLHLFLSLTSLSLP----LIVVDNKYKRHMCNTCFKYFPETNRHNVICCPGCGEVYYCS
TFCQHSRQRETRHTEMECSWLSYFGRTYQHQLLEDDKNLVLVALRVLARRIRVSATLDFR
TPAHRLATPSDVTDLVDHIDEYFSVTLKDPEDHRINWQNDFSKLLSLARIIQNVLDPDRC
ERDIDGDAQMTDVFRRPPALRRALAEVTRTDYNLLKLLGKLRANYFGLWSHTQTRECRWA
GAAVYLRLSLFNHSCLPNCSTLLQREDSHHSLDSSDTPLAFHIITLDDIAEGSECRISYI
PLDQTVRERRLQLKSLWLFDCDCERCAAELLADPLSFRARCCPQEGCHSGLLVPDHAGSA
TGTCLPGTLNYNCPRT
>D_polycarpum
QYSITLTGNGSEPPFANKGLVLNGFGPLQFVVPAGLEIASLNPTLLSNYPQVVGEKFTRD
KFAPIACSGKYTGSNDLVFELTVSQTGCFDYVFEWTPAPGKPAKRGAIGSFQVAPTLTIN
GKAIAPDAIVVETVLTKCLGPLSSWDDHIKTASQTGYNMLHYTPLQELGASGSCYSIYDQ
LSISKSLFSGAEADKLAQVAKTIASAETQHGVLSMIDLVWNHTAHNSAWLCDHPEAAYNT
SNAPHLKPAVVLDRAIIDYSQSIDGSTIDSLDALDATMTVLADRVIQPLKLWEYYVLDVP
REMEVFAHTYTHSE----PPPSVSQFLPFSPKSPSENAQLVANIHRTGLVRDPQFERFSL
TIDHDVVHALLNSSTTFKTHTLEEKRRKFEDLLRLVNLNLYRDYDADVAAMIVNMRERIK
YERLASHGPHLGPICKARPLLASFFTYITAKSGQQLALANNGWIYNHDPSVDFASSASRA
YFRRDVIVWGDCVKLRYGTCPEDSPYLWQHMRTYTENMAKLFHAIRIDNCHSTPIHVAQY
LLDAARRIRPDIYVTCELFTGSEEADSLFVKRLGINSLIREAMVAHDSWELGRVAHRYGG
RPIASFGPV-------NSELRPTLPPALFMDCTHDNQTPAQKRSIEDTLPNAAIVAFSVA
AIGSTRGYDEIYPATIDLVNETRTYPP-LDVKRGLMPLKTKLNKIHFELAANGYTEVHVH
QEHNVILIQRFSPKLNKSI----------------------------FGGRITGNRQWKR
DDKFLTGVDIEVEHHEGYNAKDRYCSIELDQSGRSVLRLHEFPPGSVLVFDGEIPTDCIQ
AMDRIYSIVADTAKIDETLTELNLVDANQLLFRHPEEERAANGGGGYHLPGYGSLPFCGL
QGFATILKRVTEWNDLSHPLCNNLRDGNWAMDYIVSRIANIPSLAKLATWLAVAFDQVKQ
MSRHFIPKFFALVVMAAYESSVNSTLSLMSPFVNQGNAFVRQLALASVEFYGIATPLL-A
NDVVLQGYPNARASMSAGLPHFCAGYMRAWGRDTFISLRGLMLTTGRFNEAKQLIVGFGA
SLRFGLIPNLLDSGTKPRYNSRDSVWWYAKAVQDMYEMLPSAKDKTEFL-ATKVYRLFPS
NPNEPYTTIADILQEIMQSHATGIKFREPNAGREIDDKMKDEGFNIDIKLDPSTGLVSGG
NLFNCGTWMDKMGESMRANNYGDPATPRDGAPIEITSMVYATARWLASINASGAYKHTGV
TLAGAALSYKDWAERIKTNFERLYYIPPSSEDRQYTINSSFVRRRYVYKDTVGSKNTYSD
YQFRPNQLVAMSFAPELFKKEHVVKTLDIVKSYLIGPLGVKTLDPNDTDYHANYDNSLDT
DYRPTAKGFNYHNGPEWLWPYGFYLESVIRFLDKPL-DMIHYVESLLLKQKAYIAQSSYV
SLPELTNRDGAPCRDSCDSQAWSIGTLLSALHYL??MSTPLRGSSPKVSFYAPETEDAQF
TYRNYMEEDRINSFTFNMAKQDQAHVFQRIILTNESEKDIEEYTDVCLELLNAINNRNKY
IYHQK-IWKEDATPSDKPPYDPFNCIAEAASTHCFKAVNGVYYIYSSEKDRVDDQPLYSV
PHTLNSYYKDLNNLMRFCSYGPAKTFCFKRLRLLESKYNMHILLNDTVELGHQKVAPHRD
FYNVRKVDTHVHHSSSMNQKHLLKFIKRKLKECPSEIVIYRDEKYLSLAEVFKSLSLNVD
ELSVDTLDVHADNNTFHRFDRFNLKYNPCGQSRLREIFLKTDNLIKGRYLAELTKELFED
LERSKYQNAEYRLSIYGRKMTEWDNLASWICDNELFSTKVRWLIQIPRLYDVYHSETSST
FQDFLANIFQPLFEATIDPESHPKLHKFLQQVVGIDCVDDESKFEKKFTEKFPVPAEWAT
EHNPPYTYYLYYLYANLYTLNKLREEKGYNPLLLRPHSGEAGEIDHMGAAFFLAHGINHG
INLRKTPVLQYLYYLAQIGIAMSPLSNNSLFLTYYRNPFPVFFARGLNVSISTDDPLQFH
YTKEPLMEEYSIATQVWHLSPCDICEIARNSVLQSGFEHNVKSH------------DIKK
TNIPDIRVCFRNETLTEELHLIYKTLQTLPVFKDLDISFLLTLLPEEITSPKKK??----
---------------------------MCPGNGSADGQTR-IVNLDIKIEAEAVAEAAHK
YNVNLVVVGPEVPLVAGIVDGLRRRGVPVFGPSQKAAEIEGSKVFCKDFMARHNIPTARY
ATFTAALAHVQSI--DYNVVVKASGCAAGKGVLIPQN-KAEALEAVNRVMVAREFGDAGA
ECVIEEFLDGEEVSLMAFTDGYTVRVMPPAQDHKRALDNDMGANTGGMGAYAPTPFVCDR
AGSTSGFGPFIDRVITTVMQPAVDGMRKESRPFVGVLFAGLMIDKAGRVNVLEFNARMGD
PETQVVLPLMATDLYEVISACVEGRLDAVDMQWREGFAVTVVSASQGYPDAYPKGRAITG
VSSFSESLVLFQAGTTVANGVLVTSGGRVLSTTAIAASLEAAIAQAYKGIALVSFEGAHN
RSDIGQKAIRYLASDKAAVSYSESGVDIERGDAVVDNIAPLAKATTRSGCVSDLGGFGAL
FDVKAAGFRDPILVSGTDGVGTKLKIAQETNRHSHIGIDLVAMCVNDVLVQGAEPLFFLD
YFATGRIHVDVATKVIGGIAAGCKESGCALIGGETAEMPGMYRDGEYDLAGFAVGAVERD
QMLPRNIKPGDVLLGLSSSGVHSNGYSLVRYLVEKKSESVYDLPAPFDPTRTLGDVLLAP
TKLYVLSCLAAIRSSGVNGLAHITGGGITENLPRVLPNGMNATLKLGSWEILPVFQWLNE
IGKMEQLELLRTFNCGLGMVLIVEKDNVESITTILKQHNETVYEIGTITAADTL-TKPAV
VYI??MTIKQFYRTPALSEAALGDLRKRLNAKYEMAIESIASEYCFNVQYPDSHTLTDEE
AAKLTWLLSETFEPHLYSDTSFLARNEAVLVEVGPRMNFTTTYSANATSICASCNLSVID
RIERSRRYLVVAKSWSAETTTKFIDEVHDRMTECHYPSAITSFDTGVVPKPVTYIPVVEE
GSAALERINKEMGLAFDEQDLALYTDLFMNHLKRNPSDVECFDIGQSNSEHSR-------
---------CTLFQIVKDTLKANPNNSLIAFCDNSSAIKGYP-TKVLVPTTPTEASAYQV
GERDQAFIFTAETHNFPSGVAPFPGAETGTGGRIRDTHSTGRGSIVVAGTVGYCVGNLNI
PGYDLPWEDKTFEYPNNLAAPLKIEIEASNGASDYGNKFGEPVIVGFTRSYGERLPNGER
REWIKPIMFSAGIGYMDGRHLKKEAPEVGMVVIKAGGPAYRIGMGGGSASSMVGGDNKTE
LDFSAVQRGDAEMGQKLNRIIRSCVESEMFVGGNPIVSVHDQGAGGSGNVLKEIADPLGA
KIYLDRFNIGDPTLSAMELWGAEYQEQDAILMRAEDKPRLQTIANRERLPISAVGDVTGD
GFAVVIDDGNTPVNLPLDKVLQKMPPKTFHMDHIPKQLIDFTLPADLTVAALQRVLRLLA
VGSKRFLTTKVDRAVTGLVARQQCVGPLHTPLSDVAVIASGYFGITGAATSIGEQPIKGF
VCAKSMAYLTVGEALTNLMFAAISSIEDIKCSGNWMWAAKLKGEGVELYDACVAMHDTMI
DLGIAIDGGKDSLSMAAKAPVDELVKGPGALVVSTYVPCVDITKTVTPDLKLTSAEDSAI
VYIDFGRNNNFIAGSALAQCFRQVGNDTPKIDVALLKAGFLAVQELVHARLITAGHDRSD
GGIITTLIEMTLGGNRGMNIVFPAALCDNSMAVHRLLFSEELGAAVECRRADLPKVLEIL
AKAGVPAYDIGHTTIGA----FTVQIGTTTVLDSTVAQLSHAWEETSYRLEQLQANPAFV
ENEMLNLKAR-AIGGGKGPQYKLSFKPSPTIDQLIANSPTPRVAILREEGSNGDREMAAA
FHFAGFEAWDVTMSDLVAGTVVLD-ERFQGVAFVGGFSYGDVLDSSKGWAGSIKFNSNVA
AQFDQFYNRTDTFSIGLCNGCQLMALLGWVPWRGIEAAKQPRFIHNASGRFESRFVNVAI
GK-TNAVMLQGMEGTVLGCWSQHGEGRAYFPEESMLADVEANNLSPIRYVNDDGETTESY
PYNPSGTPNGIASLVSRDGRHLAIMPHPERSFLSWQWPWMPENIKQEVGGLCQPSPWLRI
FQNARIFCAK??MSHNPNTAIKNEVSGASFSYYGPDEIRRMSVKQITNPEAYDI-LGNPV
QGGLHDSCLGP-IGPPDRCLTCNLGYVECPGHYGHIELCLPSYNPVLFKTLMGLMQATCL
NCHHFKHGKGIIQYYIEELTLLGKGDVVAAKVLRELHDLQRFGRGSESEIDRMQAKGYGP
AHKTTHFEDVRREILKDFMGSVN-RSTPCGNCQAFSPAFRNGEVARTKLFIMPLKPAHKK
KNVARLNFSSVEQESEYGTWFSPMEMESHMKRLYQQERDILNMLFGTLVRVPVAYVRKFS
LEMFFLRAIPVMPSKYRPPNFVNGRQSEHQFNSHYKGALKANAALKRLMDNDADVANKMV
LNVCEVQFHINNIYDSSKAAGPNNKVAAGIKQVLERKEGLFRKHMMGKRVNYAARTVISP
DISLESNEMGVPQYFAKTLTFPQPVTAVNYAQMAKAVMNGPDNYPGANFIEDSMGHVINL
ARETPEKREALAKTLLTVPPQAPRGACITVHRHLRDGDYVLANRQPTLHKPGISGHRVKV
LGKMEKTLRMHYSNCSTYNADFDGDEMNIHFPQSMHAQTEIREICANNLQYLGPRAGAPL
RGLIQDHISTGVLLTKRDTMFTRAEFQKVLYASLWAINTSHPIVTPPPAIWRPVPLWTGK
QLISAALNHLTIGRVPLNMSSASKIPSKMWGRSGIDLMHDSTVIIRGNEMLAGILDKGQF
GAASNGLVHTCYELYDPNTAGSMLTLLGRMFTNYLSTRGFTCGVDDLLISPKEEAFRVTE
LADANAEGYQVAEKFAGSKNPS----HSLMASLLKEEREVARLDGLLKKALNSHTSKIID
TLIPGGQRKAFPDNNFSLMTVSGAKGSVVNFSQVSCLLGQQELEGKRVPRMVSGKTLPSY
EPYDASARAGGFIMDRFLTGVRPQDYFFHCMAGREGLIDTAVKTARSGYLQRCVIKHLEG
LTVAYDGTVRDSDGSVIQFLYGEDALEITKLQYLHKFGMIAENFALFKSQFDYDAL-VGD
IDEKIVAENARLLVA-ERDDPVMSRFNPASQLGCVSEQFASELQKYIDANPQQLLRTAKN
KSGKVPEKEFRNLMYLYYHRSMVSPGEAVGMLCAQSIGEPSTQMTLNTFHLAGRGEANVT
LGIPRLREIIMTASVQPSTPLMELTTKDPTNKEQVEKMAKALEWLKMSDIIADATVHESL
TGEGRKYEVILKFIPGLKELFELKKIDDDDLPNIFLKFTQGVHRSVKQSNKKNDLAKGQA
ARSDTAEAKTQQSEFNFKTFSFAITVPSNSIKVLMLNIVETHSFSFIIKSCKGISRCFIN
EVGKTTEYSIQTEGVNFNELYNLQEDLQINRLYTNDIAGVLRKYGVEACKNAIVNEITSV
FGAYGITVDKRHLTLLADYMTFEGGFRPLSRRGLENNPSPLQKMSFETTCAYLQKSVLIN
DTDSCESPSARIVLGQVVRNGCGAFEIVTPIN??YTFTSSSDLTNNEFIAIRTDPVKGRS
IFAKKFIPRGTIVLKDVPYVAVIDSKYKRNICNSCFRFFSESNRQNVRCCPGCGEAFFCS
TVCQQATRRETRHTDLECKWLHYFAHTYRHQLLEDDKNIVLIVLRVLARRVAERASLEFA
AVSGPNAIPQDMPDLVDHIDEYFSVSLDASSDFRLNWQHDFSKLLTMARIIQNVVQPSKY
GLDDEGDADMADTFLPPRGLDDSLAVVTRTDMNMLKLLGKVRANYFGLWNRPPNPTCYWA
GAAVYLRLSLFNHSCFPNCSTLLESDDDGPMYERDVNPLTFYIVTLRDIEPDTELLITYI
PLDQKVKERRNQLKSLWLFDCNCDRCDFEMSADMPEFRRYLCPKDGCNGGMLVPLSGAND
HGVCRVCKLTYPLPPP
>D_fasciculatum
IYSITLTGNGSEPPFSAKGMVLDELGVLRIIIPSGLEVAASNPIIYSNYPNNPTDTFKRD
QFAPFQTKHEYYGNNDLIFEKKIERYGCFDYYVEWTDRMGKTVKKGTIGTFQINTTLLIN
AKEVSGDGIVMQTVLTKCMGAIDQWESHI-------------------------------
---------------------------------NMIDLVWNHTANNSHWLKDHPEAGYNI
DNSPHLKAAITLDDAFMEFSEKNVGMHVESAEELELLVAKIKDHVIAPLKLWEFYVLDIE
KELDIFSSAYPASVPPVDPQPPASPYLPMSPKNMNESAYLVDNIFKKGMVRDPTYDRYSM
HIDLNHTFQLLNNTASFKPLTLIEKKQKYEDYLRLVNLTLYREYDTDLAAIVQNITERIK
YERIAPHGPKLGEVSTRHPLIDSYFTKVDHRQARKLHLANNGWIFNYNPAIDFASKDSKA
YLRRDVIIWGDCVKMRYGSAPADNPWLWDHMRQYTERMASIFHAIRIDNCHSTPIHVAQY
LLDIARAVRPSIYVTCELFTGSEDADSVFVKRLGINSLIREAMVAHDSSELGRVCHRYGG
RPICSFESIFTNNQIGVKSLKPTLPPALFMDCTHDNQTPAQKRTIKDTLPNAAIVAMTVS
AIGSTRGYDEIYPHTIDLVNEKRIYQVQNDINNGIQPLKSLLNNLHLELSNNKYTEVHIH
QEHNVILVQRFSPSLNKSIFLLAHTCFSEQKPEPDVIQIPCKLTEFICGANITNSYQWNR
DQNYLTGVHLDVDTRYGDRVYEKYCYVESEYNLHHNLKLKEFPPGSILLFRGEIPKECNQ
AINQLNGVLEERKKLEQTLEKVSLIDLNILIFRHHDEEK-AVGGGGYNVANFGFLPYCGL
QGFATILNQVSEWNDLGHPLCNNIREGDWAMDYIVQRLSGRNNLQGIAKWLADCFVLVKR
LPRHFIPKYFHQVVTIAYRAAVDKAITLMSPFVNESSWFVRALALSSLEFYGTVTPLIAH
HPEVTDPFPDGNASMAAGLPHFCAGYMRAWGRDTFISLRGLMLTTGRLDEAKQLIIGFAS
SLRFGLIPNLLDSGTRPRYNSRDSVWWWIKSVQDYCEMGGEVR-ANDML-NYRVFRIFPN
DQSSPYSTVHDILHEIMQSHARGIHFREPHAGREIDDRMKDEGFNVDIDINPATGFLYGG
NLYNCGTWMDKMGESTKARNYGDPATPRDGAPIEITAMVYVTAKWLAAINKTGQFKYASV
KLGKIEWTYSQWADTIKANFEKQYYIPSSSDDKKYNINSSFVRRRYIYKDTVGSKNSYSD
YQFRPNQLVAMAFAPELFTRDYVLRTLDITKQSLIGPLGVRTLDPNDTDYHANYNNSLDN
DYRPTAKGFNYHNGPEWLWLYGFFLESLVKFNHLYPISMTHLVESFLQRHKSYILQSSYF
SLPELTNRDGAHCRDGCDAQAWSIATLLASLNVL??MSTPLRGSSPKVSFYTPEHHESHF
TYRNYMEDDRVNSFTFNMARQDQTHIFQRIILTNENEKEIEEYAEVCEELLKSINLRDKL
VYHPK-LWRPDALPSDKPPYNPFHTEPETASEHTFKAVNGTYLVYRTEKDRVEERASFTV
PITLNAYYKELNNIMRFCSYGPAKTFCFKRLRLLESKYNMHILLNDSVELAHQKSVPHRD
FYNVRKVDTHVHHSSSMNQKHLLKFIKRKLKECPNEVVIFRDDKYLTLSEVFKSLNLNVD
DLSVDTLDVHADNNTFHRFDRFNLKYNPCGQSRLREIFLKTDNLIKGRYLAELTKELMED
LENSKYQNAEYRLSIYGRKMSEWDNLASWVIDNELFSTKVRWLIQIPRLYDVYRSTDATN
FQDFLANIFQPLFEATRDPESHPKLHKFLQQVVGIDCVDDESKFEKKFTEKFPNPQEWTS
EHNPPYTYYLYYLYSNLYSLNKFREEKGFNTLSLRPHSGEAGEVDHLGAAFILANGINHG
INLRKTPVLQYLYYLTQIGIALSPLSNNSLFLTYYRNPFPVFFARGLNVSISTDDPLQFH
YTKEPLMEEYSIATQVWHLSPCDICEIARNSVLQSGFEHNVKSHWLGTDYLNPNKNDIKK
TNIPDIRVCFRNETLTEELHLLYKSLHTLPKFKEIDISFLNSRLPLEITSPNKK??MLDN
IIVIGSGSREHAIAWKLLKSKKVNKIYMVPGNGSITTSNGRINAPNVAINAESIANFSKE
VNASMVVVGPEVPLVDGLADDLKRKGVPCFGPSRAAAEIEGSKCFSKAFMHRHGIPTAAF
QSFTKYEDAVGYVESGHNVVIKASGCAAGKGVLIPAD-KKEAIAALKRVMVDKEFGSAGD
EVVVEQFIDGDEVSVMCFSDGYTVTVMPPAQDHKRALDGDKGANTGGMGAYSPAPFVTDR
GASASGFGPRIDAIVETVLKPTINGMRREGRPFVD-------------------------
--------------------------------------------------AYAKGREIVG
VERFSDSLMLFQAGTTVHTSRLVTSGGRVLSTTALAADLEAAIRAAYVGVAAVSFEGMQF
RKDIGHRAITYLANGTSGVSYSESGVDIERGDAVVDNIAPMAKTTNRSGCVSDLGGFGAL
FDVKAAGFKDPILVSGTDGVGTKLKIAQEVNRHQDIGIDLVAMCVNDVLVQGAEPLFFLD
YFATGRIHVDVATQVIGGIARGCKESGCALIGGETAEMPGMYRDGEYDLAGFAVGAVERD
QMLPRNIRPGNILLGLASSGVHSNGYSLVRYLIEKKSNSVYLQKAPFEPTKTLGETLLTP
TKLYVLSCLAAIKNGGVNGLAHITGGGITENLPRVLPDGMNAHVDIGSWNILPVFQWLNE
IGKMDSLELLRTFNCGIGMVLIVEKEKVEQITSLLQHHNETVYQIGTIQSSSNK-SKPKV
IYQ??MVIKQYYRTPALSKSSLNDLTTKLQRHGVKDLVSIESEFCFNVQMPDTVQMNKEQ
VDILEWLLSETFERQLFGETSFLSSTSSVVIEVGPRMNFTTTYSTNATSICQACRLEFVE
RIERSRRYRLVLAKLSLEHLQICIDEVHDRMTECLYPTPIKSFAPGVVPKPVQWIPLMEE
GRQALERVNKDMGLAFDEHDLSLYCDLFINQLKRNPTDVECFDIGQSNSEHSRHWFFNGK
LIIDGVPTQKTLFQIVKDTLKANPNNSLIAFCDNSSAITGFK-TKVLIPKTPIDSSPYEI
GEREQPIIFTAETHNFPSGVAPFPGAETGTGGRIRDTHATGRGSLVVAGTVGYCVGNLNI
EDYDLPWESKDFKYPENLANPLKIEVEASNGASDYGNKFGEPVIVGFTRSFGLRNEDGER
REWIKPIMFSGGLGAMDERHLKKEQPEKGMVVVKAGGPAYRIGMGGGAASSMVGGDNKVE
LDFSAVQRGDAEMGQKLNRVVRACVENEMFQHLNPIVSVHDQGAGGAGNVCKEIVDPLGA
VIHLDRFNVGDPTLSAMEIWGAEYQEQDALLMRAEHRPFLEQLSKRERLPVAFVGDVTGD
GQAVLVDTGQTPVNLPLEKILAKMEPKTFHMDRIAPKLAPLVLPANLTVQALERVLRLLA
VGSKRFLTNKVDRAVTGLVARQQCVGPLHTPLSNVGIIASGYFGVTGAATSVGEQPIKGL
ISPQAMAYLTVGEALTNLVWAQISALEDVKCSGNWMWAAKLKGEGARLYDAAVAMHDAMV
ELGIAIDGGKDSLSMAARAPSDELVKAPGALVVSTYVRCTDITATITPDLKLYNQDDSAL
IYIDLGAGNNFLGGSALAQVFGQIGNDQPHQDVQLVKRFFNAIQHLVRERLITAGHDRSD
GGLITTLIEMALAGNRGISVSLSA-----TENIFKLLFSEELGAVVECKRADQQKVMEIL
QDARIPSYYIGHTNVSGTSDRVTVKVGDQIVLDEALETVSFWWEETSYRLEKLQAEHASV
ESEFNELQKRVKQGNGKGPNYKMSFKAQPSAVSSIVLSSAPKVAIIREEGSNGDREMAAA
FTLAGFQAWDITMSDLLDGRIQLD-QRFRGVAFVGGFSYGDVLDSAKGWAGSIRFNQSVA
KQFDAFYDRPDTFSLGLCNGCQLMALLGWVPWRGIADQLQPRFIHNASGRFESRWITVSI
AE-SKAVLLKGMEGSVLGCWAQHGEGRAYFPDPDTLKQIKQLGLAPVRYVDDSCQPTETY
PHNPSGTPEGIAGLCSKDGRHLALMPHPERSFMSWQWPWMPEHIQTQVGGLNQPSPWLKI
FQNAKSFVDN??MNRAVTTVVSNEVSGATFSFYTSEQIRKISVKQITEPDAFDI-IGNCV
SGGLYDAALGP-FEPPDLCVTCGDHYLRCPGHFGHIELSLPVYNPVLFPTMIKIFQNTCL
ECHTFKHGKIVINEFIEELKVLYTGDVVKARDLRERHLTRRAAGQKKIRVDEEIEGPIVN
REKSQHFESMRRDILREFVKIASSATCRCANCGAFSPAIRNGEPSKSKMFIMPLGKEQFK
SNKKKTNFSSVSEESIHGTWYSPWELQRQLKKLFKKEKEVLDLLFGEVRPTKRVFGRESS
IDSFFLTAFPVLPSRARPPNFMNNRRSESTMNNHYRGIVTHNRMITKLLDAEDESAKSMV
TNVCELQMHINNMYDNSKAQKTRSVLAAGVKQILEKKEGLFRKHMMGKRVNYAARTVISP
DISLETNEMGVPQYFARTLTFPQPVTHFNYQQMAQAVINGPDNYPGANYIEDEDGFYINL
AKETHENRVALSKTLLTIKPTSPHGTTKKVYRHLLTGDFVLANRQPTLHKPGIMGHRVKV
LGKQEKTLRMHYCNCSTYNADFDGDEMNIHFPQSFHAAAEIREIAANNFQYLGPRAGVPL
RGLIQDHILTGVLLTKRDTLFTRAQFQAILYASLWGINRDHPIVTPQPAILKPVPQWTGK
QLISAALNHLTIGRVPLTLESPSKIPTKLWGKHGLDVTRDSHVIIRQNEMVAGILDKGQF
GASGNGLVHTCYEMYDPNTAGSLLTLLGRMFTFYLSTRGFTCSVEDLLINAKEEDYRRNE
LAKANEEGLDVAAKFVGQRKYDKLETARLMNVNLREEREVGRLDGMLKKALNQYTSKIID
TLIPGGQRKPFPENNFSLMTVSGAKGSVVNFSQVSCLLGQQELEGKRVPRMVSGKTLPAF
EPFDPSARAGGFIMDRFLTGVRPQDYFFHCMAGREGLIDTAVKTARSGYLQRCIIKHLEG
ITVQYDNTVRDADGSVIQFNYGEDSLEITKRQYLTNFTVAAENYELLKSQFAYDEL-VPA
MRNVKVSEYNDKLHTAQLLDPVMAKFNPAADLGCVSEAFMTDLNKYIDANPQGLIQTAKN
KKGKIPEKDFRNLMFLYYNRSMVSPGESVGLLCAQSIGEPSTQMTLNTFHLAGRGEANVT
LGIPRLREIIMTASQNPSTPLMELQISDPTDKAATEAMAKKLEWLKMNDIIEGVSVVEYY
TDRERHYDIKITFVANLEEIMQTKSISKDYMFKTLERFIKEVKSRAARSGKKTDIGRGKK
SKNSDDRVKSNLSKFNKKEFSFIVGVKSDSKKVLMLNIIEDVAFKFIIKSCKGISRCFIN
EVGGKTEYSIQTEGINLIELFEMQDHLQLNRMYTNDIGSILNRYGVEACKSAIVSEISNV
FGAYGITVDKRHLTLLADYMTYDGGFRPLNRIGLENNTSPLQKMSFETTCAFLSKAALVS
DSDFCESPSSRIVLGQVVRGGTGAFEIVAPLN??FMTTEDINIDDNPFIELRFNPLKGRS
IHAKSFIPRGSILLKDKPYISIIDNKYKKNICNGCFKFFKPSNQQNVKKCPGCGEVYYCD
SFCQQRSFPETRHDERECRWLHYFSKTYKHQLLEDDKNIVILILRVLSRRIREKKSLEFM
DQSSVPLTPKDIIDLCDHIDDYFSVSLDINDDYQTNWKHDFSKLLAISRIIQNILQPSQH
TVSDGGASDQQDSLESESGIRDDYRIVTRIDLNILKLLGKVRANYFGLWNYDVGGECYWA
GAAVYLGLSLFNHSCLPNCSTIIQSEDFDRKELGRLNPLTFYIVALRDIQVDEELLITYI
PLDQKLKERRNQLKSLWLFDCDCRRCKEELEIEMNEFRMYCCPKQGCNGGMLVPDHISST
TGSCRVCKLSYPLTII
>D_deminutivum
------------------------------------------------------------
--------QEYHGNNDLFFEKKIERYGCFDYYVEWSDRNKKIVKKGTLGTFQINPVLTIG
GRELQPDGIVLQTMLTKCIGTIDQWESHIKSAAHLGYNMIHYTPVQELGASGSCYSIYDQ
LTIARSIFANNDETRYQQLGDIIDLAERQHGVLGMIDLVWNHTANNSPWLAEHPEAGYTI
ENSPHLKPAAVLDDALEEFSANNQGLHVDSLELLETVLGRISEEVITPLKLWQYYVLDVA
KEMDIFRTTYQPPNATDDYT---PPFIALSPKIANESQHLVASIIKNGLIRDATYERFSM
HVNLDYTYDLLNNTASFKMLTAEERLAKYEDYLRLVNLTLYREYDADVEAIQSNIRERIK
YERVSSHGPHLGPITNVRPLLSSYFTKVRSPVTGIVHLANNGWIYNYNPSVDFASKDSKA
YFRRDVIIWGDCVKMRYGSAPADNPWLWQHMKSYTERMARIFHAIRIDNCHSTPIHVAQY
LLDAARAVRPFIYVTCELFTGSEEADSVFVKRLGINSLIREAMQCHDSWELGRVCHRYGG
KPIGSFQSTPTSQPYNVKSLKPTLPPALFMDCTHDNPTPMQKRTITDTLPNTAVVAMAVS
AIGSTRGYDEIYPSTIDLVNETRTYQQLQHLKGSLFPVKQLLNKLHIELANDKYTEVHIH
QEHNVIMIQRYSPSLNKSIFLVAHTAFEIAKHDPNVIQVPCKITDFIVGANITNTYQWSR
SEKLLTGVHIDVDIRYGDRIFEKYCYIESDYNLHHNIKLKEFPPGSILVFRGEVPQECTQ
ARDMLLNIVADSKRLYETMDKVSLIDMNILLFRHNHEEQ-SVGGGGYNIPNYGMLPFCGL
QSFASLMERVSEWNDLSHPICGNVRDGDWAMDYIVQRLSSRPALQEFARWLADCFTLVKR
LPRHFIPKYFHVVIMTAYRAATAKALSLMSPFITSSGWFARALALASIQFYGIVTPLI-S
NSQVTNQFPDGSASLAAGLPHFCQGYMRAWGRDTFIALRGLMLTTGRYQESKQLLVGFGS
ALRFGLIPNLLDSGTRPRYNSRDSVWWWIKAVQDYCEMITAVDHIRELL-ETKVYRLFPN
DPNQPYSTVHDLLQEVLQAHATGIHFREPHAGREIDDRMRDEGFNVDIDLNLATGFLYGG
NLANCGTWMDKMGESHRAHNYGDPATPRDGAPIEITAMLYSTLQWLTTLNNSGLFRHDTV
STKGNVLTFRNWAELIRTNFEKHYYIPSSSEDKKHVINISFVRRRYVYKDTVGSKNQYSD
YQFRPNQLVAMSFAPELFTRDHVLKTLDITTQYLVGPLGIKTLDPNDTDYHPNYENSADS
DYRPTARGFNYHNGPEWIWLYGFYLESLIKFNHLQPVAMTHLVESLLLKHKDFISQSPYV
SLPELTNHNGSPCKDSCDSQAWSIGTLLAALQTL??MSTPLRGSSPKVSFYTPETHDAHF
TYRNYMEE--------------------------VNEKDIEEYAEVSQELINAINLRNKY
VYQPSTLWRQDTPPSDKPPYNPFHCEPQTPSEHAFKAVNGVYNIYRNERDRADDKPLYSM
NNTLSQYYKDLNNLMKFCSYGPAKTFCFKRLRLLESKYNMHILLNDSVELAHQKSVPHRD
FYNVRKVDTHVHHSSSMNQKHLLKFIKRK-------------------------------
----------ADNNTFHRFDRFNLKYNPCGQSRLREIFLKTDNLIKGRYLAELTKELMED
LEKSKYQNAEYRLSIYGRKMSEWDNLASWICDNELFSTKVRWLIQVPRLYDVYRETVSST
FQDFLANIFQPLFEATRDPDSHPKLHKFLQQVVGIDCVDDESKFEKKFTEKFPAPQDWTS
EHNPPYTYYLYYLYSNLTTLNKFREEKGF---------------DHLGAAFFLASGINHG
INLRKTPVLQYLYYLTQIGIAMSPLSNNSLFLTYYRNPFPVFFARGLNVSISTDDPLQFH
YTKEPLMEEYSIATQVWHLSPCDICEIARNSVLQSGFEHNVKCHWLGPDHRDPNKNDIKK
TNIPDIRVCFRNETLTEELHLLYKALHTLPGVKDVDLSFLNLRLPASITSPKKP??----
---------------------------MIPGNGSVTSS-PRINLTGVSVTTDDVSKQAIQ
HNVTMVVVGPEVPLVDGLADGLRSKGISCFGPSAKAAHIEGSKCFSKDFMSRHNIPTAEY
RSFTVFDEAADYVRKAHPVVLKASGCAAGKGVLIPTT-KEEAIDGLRRIMVDREFGSAGD
EVVVEQFIDGDEVSVMCFTDGYSVVVMPPAQDHKRAFDGDKGPNTGGMGAYAPAPFVSSR
TATSCCFGPKIDEIVKRVLKPTVDGMRREGRPFVGVLFAGLIIDKQGGIYVLEFNCRLGD
PETQVVLPLLDSDLFELFQACVETRLDSVQVTWKDGYAVTVVAASQGYPDAYPKGKVITG
YNSTQQQLYIFHAGTSLQGDQLVTSGGRVLSVTATSLDLEQAIAHANQGIKQVTFEGCHS
RSDIGHRAVKFLEAKSGGVSYSESGVDIERGDAVVDGIAPLAKSTNRKGCVSDLGGFGAL
FDCKAAGFVDPILVSGTDGVGTKLKIAQEINRHQDIGIDLVAMCVNDVLVQGAEPLFFLD
YFATGRIHVDVATKVIGGIARGCKESGCALIGGETAEMPGMYRDGEYDLAGFSVGAVERT
QMLPRNIREGNVLLGLASSGVHSNGYSLVRYLVEKKSASVYHHKAPFDAQRTLGEVLLAP
TRLYVLSCLAAIKQGGVNGLAHITGGGITENLPRVLPDGLDALVSLDSWTLPPVFKWLNE
IGQMEQLELLRTFNCGIGMILIVEADQVDAITSTLKAHNETVFKIGQLIRSTTP-SKPKV
VYQ??MTIKQYYRTPALSQAQLGDLQKRLMARHTLSIESIQSEYCFNVQHDDKVSLSADQ
LKTLRWLLSETFEQHLFGDISFLTNIQIIIVEVGPRMNFTTTYSTNATSICQACRLECIN
RIERSRRYRVALAAWSPEQHRLFVEEVHDRMTECVYPAPLTTFDLGIVPNPITFIPLLEE
GRAALERVNKQMGLAFDEHDLSLYTELFVEHLKRNPSDVECFDIGQSNSEHSRHWFFNGK
LVIDGVPAPKTLFEIVKNTLKSNPNNSLIAFCDNSSAIKGFK-TKVMTPESSVDSSMYRV
GEREQPIIFTAETHNFPSGVAPFPGAETGTGGRIRDTHATGRGSLVVAGTVGYCVGNLNI
DDYPLPWESPDFKYPTNLAHPLKIEIEASNGASDYGNKFGEPVITGFTRSFGMRSGDGER
REWIKPIMFSGGIGSMDERHLKKGTPETGMLVVKAGGPAYRIGMGGGAASSMVGGDNSAE
LDFSAVQRGDAEMGQKLNRVIRACVEREMGSDGNPIISVHDQGAGGAGNVLKEIVDPLGA
VIHLDRIHKGDPTLSAMELWGAEYQEQDALLVHPSQRGYLEQVSKRERLPIAFVGDVTGD
GRAVVIDTGEKPVDLPLERVLQKMPPKTFVMDRVKPTLHSLSLPSDLKVTALQRVLRLLS
VGSKRFLTSKVDRAVTGLIARQQCVGPLHTPLSNVGVIASGYFGVTGAATSIGEQPIKGL
ISPSAMAYLTVGEALTNLMWAACSSLEDIKCSGNWMWAAKLKGEGPRLYDAAVAMHDTMV
ALGIAIDGGKDSLSMAARAPGDELVKAPGALVVSTYVPCVDITATITPDLKLESAQDSAI
IYIDLGNNNNFLGGTAIAHVYGQIGNDQPHEDVQLLKRAFNAVQTLVKERLITAGHDRSD
GGLITTLIEMSLSGNRGMHIKLPTDLVAGVDGLIRLLFTEELGAVVECKKANLARVTQVL
KDAQVPHYEIGHTAVSRQADRVVVMVGEKVVLDEPLPTISYWWEETSYRLERLQSNPANA
DNEFKELQKRV-TGRGNGPKYTVSFKPSPTIDQLLNKTPTPRVAIIREEGSNGDREMAAA
FMSADFEVWDVAMSDLLDGRFRLD-ERFRGVAFVGGFSYGDVLDSAKGWAGSIRFNENVA
KQFDHFYNRKDTFSLGLCNGCQLMALLGWVPWRGIEDSKQPRFIHNASGRFESRWITVSI
AP-SNAVMLRGMEGSVLGCWSQHGEGRAYFPEASTLAEIKQLGLAPVRYVDDSCQPTESY
PHNPSGTPEGIAGLCSKDGRHLALMPHPERSFMSWQWPWMPENVQSQVGGLSQPSPWFRM
FQNARIFCSD??------------------------------------------------
------------------------------------------------------------
------------------------------------------------DKMTGMRSVFVN
HDKTTHWEAVRREIVRDFLGAAATPSTSCVNCGGYSPALRNGDEARTKLFIMPLNDKATK
SNKLRTNFSSVREESIHGTWYSPWEAQRHLTKLFRHEKEVLDLLFGQVVSTGMRHVRSCS
LDTFFLSAFPVSPNKFRPPAHQNGRASESPTNNHYRGIITHNRIVRRLMASEAENAKQMV
TNVCELQYHVNNMYDNSRAQRMRSQLPAGVKQVLEKKEGLFRKHMMGKRVNYAARTVISP
DVSLETNEMGVPEYFARTLTFPQPVTHFNVRQLAQAVINGPEQYPGANFVEDETGGLINL
AKESPEAREALAKTLLVTKPYAPSGSTKKVYRHLLTGDYVLANRQPTLHKPGIMGHRVKV
LGKQEKTLRMHYCNCSTYNADFDGDEMNIHFPQSLLAASEIREIASNNHQYLGPRAGVPL
RGLIQDHILTGVLLTKRDTLMNKGEFQRLLYAALWGINSQHLISTPPPCVIRPVPLWSGK
QLISAAMNHLTLGRVPLNLDSPSKIPAKMWGKHGLEVMRDSTVIFRQNEFVAGILDKGHF
GASGGGLVHTCYELYGPDTAGSLLTLLGRLFTAYLAARGFTCGLDDLLIQSRDEQFRIEQ
LAKADGEGYDVAAKFAGQTKYDRLSTSSAMARQLREEREVARLDGMLKKALNQYTSKIID
TLIPGGQRKPFPDNNFSLMTVSGAKGSVVNFSQVSCLLGQQELEGKRVPRMVSGKTLPAF
EPYDPTARAGGFIMDRFLTGVRPQDYFFHCMAGREGLIDTAVKTARSGYLQRCIIKHLEG
LTVQYDNTVRDAAGACVQFLYGEDALEITKRQYLTNFAVVAENFDLVKSQFAYDEL-TNA
MRNNKVTEYNEKLSATKMDDPTMSRFNPSGDLGAVSESFLRDLNKYIDTNPQGLINTSKN
KTGRIPERDFRNLMYLYYHRSMVSPGESVGLLCAQSIGEPSTQMTLNTFHLAGRGEANVT
LGIPRLREIIMTASATPSTPLMELMYHDPTDRAATERLATRLAWLKMGDIIQDVRVTEYY
KGSDRAYDVAMEFVPNLSDTLQVKGITKEHMSKSLDKFIREIKVRVVRANKKKSKGVRSK
GDNDNENLGGKSGTFDKKGFTFTITVPSDSKKVLMLNIVEDVACAFVIKACKGISRTFIN
EVAGKTEYSVQTEGVNMRELFEMQDQIQLNKMYTNDIAATLNRYGVEACKSAIVSEISNV
FGAYGITVDKRHLNLLADYMTYEGGYKPLNRMGMDNNTSPFQKMSFETTCGFLSKAALVG
DSDFCQSPSSRIVLGQVVRSGTGSFDIVTPIQ??FVIRDTINIDENPYIELRYDATKGRS
LHAKSFIPKGTIILKDVPYVAFIDTKYKRNICNTCFKFFRESNRQDVKCCPGCNEIYYCS
NYCQQQQYPEVKHHDLECRWLHYFSKTYKHQLLDDDKDIVSLVFRVLARRIHEHQSLDFI
ESIGTGSVPSDVNHLCDHIDDYFSVTLDKQTDHVLNWKHDFSKLLALSRIIQNVLQPSKY
TVDDDGDAEMIDKFVEPHGLEDDMRVITRTDLNLLKLLGKIRSNYFGLWNHETSLTCYWA
GAAVYLGMSLFNHSCIPNCMTMIQSDDLDARELGKINPLTFYIVTLSDINVGQELRITYI
PLDQGVGFRRNNLKSLWLFDCDCPRCREELSGVMAAFKSLCCPKKDCKNSMLIPDFLSTD
TGTCRVCKQSYPLPSS
>Phy_polycephalum
QFTITFED-NGDAPYNAKGLKVPHSSVVTFTVPLGAIVGNMLFELYTNYPIKPGVPFERS
QFHIVQ---SHTAQSDWTAKLTVTEAGTFSYYILSG-----GITKCKMGNFYVDPVLSIN
GCKIPIEAVTLQTVLPKCLGSFDLWEDKLGLSALSGYNMIHFTPVQELGTSQSSYSIYDQ
LQLNSKLFPGDDSAKWKSLSGLVKTLETKFNMLSITDLVWNHTADNSPWLVEHPEAGYNL
ENSPHLKAAFDFDEAIMQFSLSITDTPIKDESDLANIMQRLTSHVLPQVKLWEYFVIDVE
THVQEFRHALQRLTRGEDSLHNLLSLNPILHT---DTATAADALRATGIYSTGTGERFHT
HVKLESAITVCNYPVMKTLEEVTRRCQIYESALNVLNVDLYREYDECIEEAVRNMTERVR
FEFVSSHGPQWGRVTKQHPILTSLFTRINVGG-KILPLANNGWIYNGNPLIDFAGPHSNA
YLKRSVIAWGDCVKLRYGTGPSDSPWLWQHMAQYTTKMAKIFHGFRIDNCHSTPIHVAQY
LLDAARSVRPNIYVVCELFTGSEEIDALYVSQLGISSLIREAMGANDSWELGRLCYHHGG
DHVGSFLTK-------PAPLQPCLPGALFMDCTHDNETPAQKRTPEDALPNAAIVAMAVS
AVGSVRGYDELYPKLIDVVRETRQYPPTNAQGSGIIQVKYALNKLHQQLAIDGYSELHVH
QEGNIIAIQRHHPTTHEAVYMVAHTAFNRDYSPVHSVRIPGKISELSFLATVSGVCSPVH
DPNFLFGLDANLHFIKGDDVGKQLQVWTAKDTEEYQIQMLNFPPGSVLVLKVSLPDYSQD
AIQHLHTLLQDDGRLADALSGLNFVDLNVLMYKCPVEEKATTGNGGYHVANYGDLVYCGL
QGIESVMTAIATNNDLGHPVCGNLRDGNWMMDYTISRLKHRPSLINVAQYLSACFEQVKQ
LPRYLIPKHFAMVISTVVHDAMHHAMNLMEAFVRSGSPFIQALALTSVSLYGIVDSVLIN
NPEVLPPVIDNTATLAAGLQHFATGYMRSWGRDTFISLKGLFLVTGRFVEARLLILAYAA
CVRHGLIPNLLDSGVRPRYNARDAVWWFLQAIQDYCTLSPEGT---TFM-TTPIVRLFAR
DKGLINCTLAELVHEILQKHASGIHFREWEAGTAIDDRMQNDGFNVHITLNLENGFLYGG
NVYNCGTWMDKMGESSLAGNRGFPATPRAGAPIEITGLLKSTLRWLTHLHQTAIFPFDAV
TVSSSKLLLADWNARVHANFDLYYYIPENDEDSKHKIAPELVNRRGIYKDIVGSPHVWAE
YQLRPNQCVAMAVAPELFPPHNALSALKMVEDVLIAPLGVRTLDPKDNNYNGNYTNSDGT
DYK-TAGGFNYHNGPEWVWPLGYFLEAQLIFFKFSPFPVGHMIHKFLRHHRSAIALSHYR
GLPELTNADGAFCSASCDIQAWSSASILSALHRL??FMTLLHSSSPSQENIDTEEA----
DVSSVMHQQLLNSVAFSRASQDLENKFSRLIITNNDDMHSEELIEVCESLLNSINMRHTY
VYVPKQPWKYDTPPSEAPPYDPFNADIPVASKHTFSLVDGVFFVYASEEEQQKNKVLHKA
PKNLTEYYNDLNYVLRITSHGPCKSYCFRRLNWLSSKYTMHVALNTERELAIQKMVPHRD
FYNVRKVDTHVHHSSSMNQKHLLRFIKKKLKQSPDETVIYRDDKYLTLTEVFDSLNLTSY
TLSVDTLDVHADKNTFHRFDKFNLKYNPCGQSRLREIFLKTDNFVRGRYLAELTKELFSD
MQFSKYQHAEYRLSIYGRKYSEWDTLASWVVDNKLFSPNCRWLIQIPRLYSAYIETEINT
FQDLLNNIFAPLFDVTRDPQSHPNLHLFLQQVVGFDCVDDESKWEKKVNDK-VLPSQWTS
AQNPPYSYYLYYLWANLYSLNKFREEKGFNTLTLRPHAGEAGDVDHMASAFLMANGINHG
INLRKAPALQYLYYLTQIGIAVSPLSNNSLFLYYNRNPFPDFFARGLNVSLSTDDPLQFH
YTKEPLMEEYSIATQVWHLNACDICEIARNSVYQSGFEHSVKSYWLGPNYLDPEGNDIRK
TNVPNIRIAFRHETLTEELHLMYKYLQHSQSPV-LNTKYITNRLTGHLLKPLLQ??DKIN
VLVVGSGAREHAIAWKLQQSPKVGKIIVAPGNGGTTGGHV--SAPIPVSDFAGLINLAKN
ESIGLAVVGPEVPLVGGLADAFKKAGILCFGPCARAAQLEGSKAFSKQFMTRHNIPTATY
RIFTKYEEAVQYVEAQHDVVIKASGLAAGKGVVVPNN-KEEALLALKQIMQAKEFGAAGD
EVVIEEKLVGYEASVLAFTDGHTVRAMPPAQDHKRALDGDLGLNTGGMGAVSPAPQGLDL
E------------VVKRTLQPAVDGMRREGIPYVGVLFVGLIIGSKGEMNVLEYNCRFGD
PETQTILPMLKTDLLDVFLASANGCLDSINVEWLEGASVTVVAASKGYPGPYDNGKLISG
LEKFDNGEYLFHAGTSVSDGAVKTNGGRVLNVTCVGDTLESAISKAYSRINDVHFEGMFF
RKDIGANALASKKAENKSVTYSESGVDIARGDSVVDNIVPYAKATARSGTTSDLGGFGAF
FDVRAAGFVDPILVSGTDGVGTKLIVAQKTKSHSTVGIDLVAMCVNDIVVHGAEPLFFLD
YFATGKIDVKTTSEVIRGIAEGCKLAGCALVGGETAEMPGMYGHGDYDLAGFAVGAVERS
AVLPRDVRDGDILLGLTSSGVHSNGYSLVRYLVEKQ-GLTYDNEAPFDKAHRLGDVLMRP
TKIYVKSCLAAIKTGGVHALAHITGGGIPENLPRVLPKGAVAEVDI-TWPITPLFKWLFS
AGNMAPHEALRTFNCGIGMVLVVDPKRVNEISDILTQQGETVYPIGGISLKQDG-KEPHV
VIS??MTIHHFFRAPGISVTKKTHVLKTLQR--VLGIAEVETEFCYNVETEPGALLSPEQ
LQILAWLLSETFEQENFSTSSFLEHKFYTLLEVGPRLSFSSAFSTNAVSICHSCKLTNIK
RIELSRRYLFSTNQPTEQQISQIVEDIHDKMTECLYPSPLTTFDTGVSPKAVRSIPVLKE
GRVALERLNKEMGLAFDEHDINLYTDIFQNVLKRDPTDVECFDIAQSNSEHSRHWFFTGN
MIIDGEAKPLSLMKIVKNTLEANRNNSIIAFCDNSSGIKGYN-THVLVPQDSRKASQYVT
GSREQHIIFTAETHNFPSGVAPFPGAETGTGGRIRDTHATGRGSIVLGATVGYCVGNLQI
PGYELPWEDKQYKYPGNFAAPLKIEIEASNGASDYGNKFGEPVIQGFTRSFGLRLPNGER
REWIKPIMFSGGVGHIDGRHITKGKPEKGMTVVKAGGPAYRIGLGGGAASSVVGGQNSSD
LDFSAVQRGDAQMGQKLNRVVRGCVELDVGGEKNPIVSIHDQGAGGAGNVLKEIVDPLGA
KIEVDKFVVGDPTLSVLEIWGAEYQEQDALLIGEEGRKILQALSERERLPVAFVGTVTGD
GQVVLHDTNSTPVNLPLERVLGKMPPKTFTFQHENPVLQPLVLPSGASVDHLGRVLRLLS
VGSKRFLTNKVDRSVTGLIAQQQCVGGLHTPVADVAVVGMSYTSKHGAAISVGEQPIKGL
LDPKGMAGLTVGEALTNLVWANITSLEDVKCSGNWMWAAKLKGEGASMYDACVAMHDCMV
ELGIAIDGGKDSLSMAAHVNG-EVVKCPGTLVVSTYVTCKDITKTVTPDLKLGEGEEGIL
VYIDLGEGKYRLGGSALAQVYTQVGDAAPQLSVPVLKTAFAAVQELVEQGLISAGHDRSD
GGLAVTLIEMALAGNRGIEVSLKAS----PVHVANNLFAEELGLVMEISSKNISTVQEIL
KRHGVNVEIIGKTVVSKGTDNVIIKIGEETVLNEPLSSLRVMWEETSYQLELLQANPKCV
QQEWEELKKR-GTGGAKGPGYKVTFTPEPTADAILLSVNRPRVAIVREEGSNGDREMAGA
FWQAGFEPWDITMTDLAKQSVSLD--IFRGVAFVGGFSYADVLDSAKGWAGAIRFNPVIS
AQFDYFYDREDTFSFGICNGCQLMALLGWVPWRGLGVETQPRFIHNDSGRYESRFSTVVI
GK-SPSIFTRGMEGSVLGVWSAHGEGKLFCKDESVLQKIEEENLVPLRYVNDEGEPTEVY
PYNPSGTPKGIASLCSPNGRHMAMMPHPERTFLKWHWPYWPQNRMNGLT----VSPWVKL
FQNAYLFCTS??SSSWEPFVLDQAIDAVRFSVWTAEQIRRLSVKQVVHLESHDR-LFNPI
DGGLYDPAFGT--TSFERCATCGLGGDECPGHFGHIDLAVPIFHPITFPLAFRLLRHQCW
GCHKFMYTRKQMQYLVKQFKLLDAGEIEKALAMRKRMKQRLLHIRNGGGDETLSGNYNLA
DGKFTHIEALRKKWTKKLFAK---SPNRCPNCDLPTRRIRNEK-MTSKIFLMELSKLALE
KMKGAKRLDDDMEGDETGRVVTQLECRAHLELLFENESAIIDVLFGEKIKGDGKYTRKAT
LETLFVEAIAVIPPRFRPADLKDGVMTYHKQNRAFHEILMANYRIIQMGKDKSADRDPYI
YHWTNLQKAVNLLYDGSLGVSPNPTIGMGVKQILEKKQGLFRMNMMGKRVNFAARTVISP
DANLQTDQIGVPQYFAERLTFKQPVTQFNYKELAQLVINGPE-YPGAVFVEDEFGQQTSL
EFMDEQKRISLSKTLLTPSDNAPPGTVKKVHRNLLDGDYVLMNRQPTLHKPSIMAHRAKV
IRSTDKVMRMHYANCATYNADFDGDEMNLHLPQTFAGQAEARHIAATDYQYIVPRNGMPL
RGLIQDYVVSGSLLTKRDTFFTRDQFQKLLYSALFNVNPNKPIVMPPPAIMKPRPLWTGK
QVVTVTLNQITHGMHPITLECGTKIPVKLWGSVQGPYMNEGIACFLDNELVCGVLDKNAF
GASAFGLVHCVYELYGPHMATTCLSTLSRLFVSFLNNRAFTCGIDDLLLKNDAEAARRSL
LDSTHDLGRAVAAQFVGMDKYDKKESQRLLNEKLASAREVARLDSMMKSKLHPVTSSVIS
ACIPNGQVKLFPGNAFSMMTVSGAKGSQVNFSQVSCLLGQQELEGKRVPRMPSGKTLPSF
EPFDPTARAGGFIMDRFLTGIKPQEYFFHCMAGREGLIDTAVKTANSGYLQRCLVKNLEN
LVVNYDGTVRDSDNSVVQFYYGEDSLDVVKTGFINKFRFFAENYKILKSTFQESEEDSAQ
LWQ-----YAKTVKGKPSAEPPMTHRSPGSNLGSISAKFHMELEDYISKNPDKLLDV---
KGSKLTSKLFRRLMWVKYQSALVNPGEAVGALAAQSVGEPSTQMTLNTFHLAGRGEANVT
LGVPRLREIIMTASKINKTPMMDVTMANPADKAAAEDFANLLQPIKLSEVVHTISTEESI
DHNSRLYKISLTFIHNYKDLLKERHFNVDFYNNVLEVAAK-VDTAVKRQLNRQRIEVNTE
GTGDNDTENKHQIEFKRDVLSFTIAVPLESRKVLMVSIVEQMLDKHYVKSSNGITRALVA
EPSGEKLYSVQTEGLNFALLWQHADKIQSDSIYCNSLYKILNTYGVEATRALIMKEMFSV
FKVYDITVDWRHLGLIADFMTFTGGFRGMNRDTMSMSASPFQKMTYESATRFLGEAISNA
DADPLKSTSSRIVMGELVRSGTGLFSVGVKVE??------LPLFEGAPVTVKYAPGQGRY
MVASRRISSGEVILEEVPFVAAVMYSSRKNVCNTCQTHFKESNRHNVKCCSTCQQVYYCS
YECKASHRLDTYHSALECNVLQQLNYPLRVQYDDDDILIAKLLIRIICARDRDSDPSRFA
TFM----------LLSDHVLDYDEAKW---EEMNVLWQLVRELE----------------
-------------------GEEHQGVFSEPKEEIMSILSKIRSNFFGVWSMSGK-QAVWA
GASIYLRCSFFNHSCFPNCLVAQESKPTQQD--RNNVGAVFTVRTVCDVEEGEELCLSYI
PLDQPTQRRRTHLHTNWMFTCQCVRCTDADA-DAKPIDVFSCPDRKCAGGLLVPDSEDGK
TGWCRICNSSATLPTS
>Pla_fungi_aur
SIDGLFQEKGIVRPFS-KVFYVPQGSHLKFVIAAGSSDLLRDLSLFINYPAE-GKKFDRK
VFQEIK---AYNGLDDWVAELPIQASGFFEYYFQCLENG--STVVSSKRSFNVEPDLKLN
GKPLPAEGIVIQTALTKCLGHLDDWQSHFQESSELGYNMIHFTPVQELGFSGSAYSLYDQ
VSIEPTIFTAKQPQREVALQSAIQKMEKDFGLLSMTDVVLNHTANNTPWLADHPEAGYNL
DNSPHLRKAFDVDEALLVFSTDIHNGVYMDEDDVRHLLSVFRRTVWPQWKMWEYYVVDVA
STIAQVSAELRGDYKFDSRSD--------------SCFDPLKTLMDDGIRDDGHQGRFSL
KIDLDVLLSIFGSEEQLSPSDVEKRMVRMRQVLDQFNAPGYHAYDTDTDLIIQNLFHRIN
R----------GPLLPGRHITDNYFTRVKGRDGRQIALANNGWIWAGNPLINFAGPESNA
YYLREVIIWGDCVKLRYGLRPTDSPWLWDHMTKYCEWSAKLFHGLRIDNAHSTPIHVAQH
LLDAARRIRPDLYVMAELFTGSQELDEHFVASWGINALIREAMQASDSWDLGRYIHRYGG
SPVGSVSIP-------NFVVLPSPPLSIVVDCTHDNETPQQKRTPEDTLSSFGLVAMAAS
AIGSTTGYDQLVAKNIDVVHEKKRYSSMDGKWKGVGEVKAILNRLHTRMATEKYGEVHVH
QVDNLIAVQRHRPADHSAVYLIAHTAFNHGAHHTSVVKVPAKITSVIVGARITVPRGEQK
DDEEIAGVESSLEISTRDAS--QFADFRVTTDATGSVHLKNFYPGSILAFNAEPFPEQQK
SLVAIREQLADTAALYKTLEAVNLVDLNVLLYRCKEEEEATFGSSTFDIPNYGRLMYCGI
ASFDWLLEKLRPRNDMGHPLFGNLRDGNWILDYVTGRLQRAKGLDGVRLWLEKIFDEMKR
IPRFLIPKYFDQCVSTLYHLSTHRALSSMSSFVRTSHTFSQKLALGSVQLYSSVQHAS--
------LLGTDKPSLAAGLPHFSSGYMRAWGRDTFIAIRGLLMVTGRLEEARDIITTCAG
FIRHGLMPNLLDGGQNPRYNARDATWWFLQSVQDYCTIAPEGI---KLL-DQTIDRLFPH
DEEPVQMKLSDVIHEIFTKHANGIQFREWNAGTRIDAHMRDEGFNIRVYTDWSNGFVFGG
NVWNCGTWMDKMGESQKAGSQGFPGTPRDGADVEIVGMLKSTLRWLSSLHEQKKFPHAGV
EVKTKKVTFKEWDQLVQRNFENYFYVPEDKQDEAYHVRTEHVNRRGIYRDTVGSTQGWSD
YQLRPNAPVAMAVAPELFNRDHARRALAITEEVLVGPLGMATLDPSDFNYEPDYDMSIDT
DNRRLSKGFNYHQGPEWVWVLGYYLRAYANFEREDKRLTRHHISHIIVEHKKHITESPWR
GIHELTNKNGSECHYSCPTQAWSLSCLLDTLYDL??----------------------NV
NYKLSLLQDLRRSMGYVPTNEARDPDYHRLSITPMSTVPSEEITEVCDLLLQVIKLREKY
VYQPLKSTKSTPRATDDQPFDPWNLEFSPATEEIVKKVDGVFHVYLNEKDQFDNNPLTET
P-SLRQYFMDLNHILSIVSHGPCKTVCFKRLEILGAKYNLHMLLNETEEMAAAKRVPHRD
FYNIRKVDTHIHHSAAMNQKHLLKFIKKTVRNHPEDKVIIRDEKELTLAEVFASLELNTY
DLSVNTLDVHADKHTFHRFDKFNLKYNPCGQSRLREIFLKTDNYIKGRYLAELTKELFND
LEASKYQYAEYRLSVYGRKQNEFDQLASWIVDNQLFCKNVRWLIQIPRLYGEFKKNGMEQ
VLDSHVDVFRPLFEATKDPKSHPKLSLFLQQVVGFDCVDDESKPVKRFTRKYPLPSEWDI
VDNPPYAYYAFYLSANIKALNHYRESKGMNTFSFRPHAGEAGEIDHLASAFMVANGISHG
INLRKSPVLQYLFYLSQIGIAVSPLSNNSLFLSYNRNPLPLFFARGLNVSLSTDDPLQFH
YTREPLIEEYGIAAQVWKFTTTDQCEIARNSVLQSGFEHSTKLHWLGEDYWKEVSNDIGK
TNVPNIRIHFRWQNLLEEMQFMVENIK------EDDVSILTQRMDSKINFLN--??NMVK
ILLIGSGGREHAIAWKLAQSPQVTRVFVAPGNGGTQKTEKLMPISATPSSFEGLGKFAHD
NHVDLVVIGPEQPLVDGISEFFKKMGIPCFGPSSKAALIEASKSFSKDFMKKHNIPTAEY
KTFTEYSEASQYIESATRIVIKASGLAAGKGVILPAD-QQEARDTIRQIMVQKEFGTAGD
SVVIEDRLEGPELSVFAFSDGYSTVILPPAQDHKRVGEDDTGLNTGGMGAFCPSPICNET
L----------KEIHSRVIQPTVDGLRRSGTPYVGLLYAGILLDKVKGVQVLEYNCRFGD
PETQAVMLLLESDLYEIMLACVEGRLDSVGVNTSDLFAANVVVASGGYPGSYQKGHVITG
LDGV-DDVIIFHAGTTLHSQKVITSGGRVLNVSTTGKTLQEALDKIYSVLPSVQFEGSFY
RKDIGRKASQYKKET-KGVTYKDAGVDIDSGNNLVDIIKPITKATKRIGCDAEIGGFGGL
FDLKPLNMKDPIIVSGTDGVGTKLLIAHKVNVHDTIGIDLVAMSVNDVLAHGAEPLFFLD
YFATGKLDVRAAADVVRGIGEGCKRSGCALIGGETAEMPGLYAPGEYDLAGFAVAVVERS
EMLPKRVSNGDVMIGLTSSGIHSNGYSLVRHITEKIAGLNYHDEAPFSPGKKMWEILLAP
TKIYVKPVLAAIKGSGVKAVAHITGGGFTDNIPRVFGGNVSGHVRLGSWPFPPLFQWLQK
TGNVSTHEMLRTFNCGVGLVLVVAAEQEADVLKTLRENGEEGYVIGQLEDRKEGEMSSRP
LY-??MTIQRAFRRPGVATFVRDNLAARV----KSGIELVDTEQCFYIEAQNE--LTAAQ
WEVLSWLLSETFEPEGFSVG-------TSLLQVGPRLSFSTAWSTNAVSICHACGLKDVV
RVERSIRYLLRSSEMTTEQTEAFLNLVQDRMTEAHYTEPLQSFETGAKPQPVRRIEILER
GRVALDEINDEMGLAFDEHDMEMYINLFK-ELGRNPTNVELFDLAQSNSEHSRHWYFRGR
MVIDGDEKEETLMHVVKSTLKED-TNSLIAFCDNSSVIKGFP-IQTLLPQNPGNPSPFEE
KTVDYDLLFTAETHNFPTGVAPKPGAETGTGGRIRDTHATGRGSLVVAGTACYCVGNLNI
PNYNLPWEDPKLKYPDNLATPLDIEIEASNGASDYGNKFGEPVIQGYTRSFGLVLPNGER
REWIKPIMFTGGVGQMSREHLTKGQPEVGMVVTKIGGPAYRIGMGGGSASSLVGGANQSH
LDFNAVQRGDAEMGQKLNRVIRACVEL---GGVNPIVSIHDQGAGGSANVLKEIVEPQGA
KLDIRQIQVGDNTMSVLEIWGAEYQEQDALLIRPESQALFESLCQRENLPVAFLGSVTGD
GNIVVVDDNSTPVDLPLEKVLGKMPAKVFPSNHVETVLAPISIPQEETLSSLQRVLRNLS
VGSKLFLTNKVDRSVTGLIAQQQCVGPLQLPLSNVAVIAQSHFSTTGAAISIGEQPIKGL
IDCASMGRMTVGESLTNLVWAPITKLEDVKASGNWMWAAKLPGEGANLWDAAQAMRDMMC
TLGIAIDGGKDSLSMAARVPAAELVKSPGTLVISNYVSCPDITNVITPDIKKA--GQSNI
LFVDLSGGKNRLGGSALAQVYGQVGDVSPDVNVELLINAFNTTQKLIQQKLISSGHDRSD
GGLITTLLEMAFAGNCGLDLTFNNLNSKQLMDVLSVFYSEELGLVYEVTDANLAAVEKVL
RESNVTYVNLGRTVVEG----LFKDAEGKVLLQDKTAKLRDDWNETSHRLELLQVNPKCA
EEERKVLSTR--KGLNFSPLQNFQLPS------IYKSGVRPRIAVLRQEGSNGDREMTSA
FFQAGFECWDINMSDLSSGKVTLD--RFRGVAFVGGFSYADVMDSAKGWAGVIRYDDRLS
GQFQHFLKRQDTFSLGVCNGCQLASLLGWVPFPDTDSVDQPRFIDNVSGRFESRFLSIKV
RQ-SPSVLLRGLEGATLGVWSSHGSGQLRA-TPEVLNKIKSLDLAPLRYVDDQGEETTSY
PHNPNGSVEGIAGLCSNNGRHLAMMPHPERSFLQWQYPYLPEQWKSS-GVETTYSPWFKM
FQNAYNFCME??----------------------------MSVVEITAPESYSRITGEPI
KNGLYDLRMGPDGRSQSYCISCDLHAKKCPGHYGHIKMLAPLFNPLTFLDMMRLVKISCI
FCHKLIQNRNTLYCLETVLAAIDYGLDEDAKYLLESTLARNLREKVRLDEDDTLPPPPIE
RMSTSAAHELRQKAVSQLYSVTFPKNCPNSKCNQPINKYRSDQ-ERVKVFLTVRAMNTNK
LNQRKEPFFQEKKAGMESVLVTPQHLMYHLRELWANHADLFSYVFGVIDRQDGVPTRISN
PDRFFVEYVPVPPNKYRPSNIGERGLLPYAQNSYYADIINLNPDLDGFN-------DHVN
MKLVLAQSALNTLYDNRRSHD--KKAAPGISQILEKKEGLFRKNMMGKRVNFACRTVISP
DPYLQTNQMGIPPYFAERLTYPEPVTERNYKEMAAAVVNGPHKHPGALAIEDEKGRVINL
QFMSEDERRAQSMLLRTFHEDSDPHSIKKVYRHVRDGDVVLTNRQPTLHKPSIMAHFVKV
LK-SEKTLRMHYANCNTFNADFDGDEMNVHLPQDPLARAEAQTIAMADYQYITARNGGPL
RGLIQDHVVTGVLLTMRDTFLELPHFTQIVYSAVLELNYHEPVVIPTPAVLRPKRLWTGK
QVVSTVLKQIVVGKKGLNLNAKAKVPDRMWGPDSG----EGDVIFRDNDLLTGVLDKSAF
GASGYGLVHACYEIYGGVIAGQLLSCLSRLFTIYLQDVGFSCGMDDLLLAITAEEKRAEL
LLEANSIGVEVAQAYVKKEKGEEGLNPDSLKHLLRNDKGRAALDNMMKSKTHPFSTQIVD
HCLPDGQLKRFPHNYLSMMTVSGAKGASVNHSQISCLLGQQELEGRRVPVMQSGKTLPSF
DAFDTSSRAGGYIADRFLTGIKPQEYFFHCMAGREGLVDTAVKTSRSGYLQRCLIKHMEG
LKVCYDNTVRDADGSIIQFFYGEDGIDVMNTAFLEKFTFQAQNYNALTAAEEEGNSTVSP
LTDEHA---------EHLMDPIMSQISPQYNIGSTSEKFFAQLADYCERNPDKLIKSDEN
KKGV-RAKSFKTMSLMKYYHSLAHAGEAVGLVAAQSIGEPSTQMTLNTFHLAGRGDVNVT
LGIPRLRELLMTGSRDISTPGMNLPLHNGATEKDAENLCKKLARVQLSEVVLDIIVVEKF
EMPQRTYDVTVQFKSENET-LSKHDVSYQIKAVTGRVFLRSLHEAVKKMSS-VDVTTVST
AMSKRDHVQTSSFDASKGIFHVKFSIPASQKKSLMLTLVEEQLNVTPVHLVEGIQKAVVV
K-GKNNQFSVATEGINFPATHLLQEYFDVTRVTCNQPHAMNDTYGIESGRHTIANEISNV
FGVYGIAVDFRHLSLIADYMTKSGSYKAMNRSALLSNPSMYQKASFESTLMFIAKGTMSG
DSEMIRSPSAGIVLGKVVEVGTGTFECYQPIL??--------------------------
------------------------------------------------------------
------------------------------------------------------------
------------------------------------------------------------
--------NM--------------------------------------------------
------------------------------------------------------------
------------------------------------------------------------
----------------
>A_castellani
------------------------------------------------------------
------------------------------------------------------------
------------------------------------------------------------
------------------------------------------------------------
------------------------------------------------------------
------------------------------------------------------------
------------------------------------------------------------
------------------------------------------------------------
------------------------------------------------------------
------------------------------------------------------------
-----------------------------------N------------------------
------------------------------------------------------------
------------------------------------------------------------
------------------------------------------------------------
------------------------------------------------------------
------------------------------------------------------------
------------------------------------------------------------
------------------------------------------------------------
------------------------------------------------------------
------------------------------------------------------------
------------------------------------------------------------
------------------------------------------------------------
------------------------------------------------------------
------------------------------------------------------------
----------------------------------??------------------------
-----------------MSRGSSKYSHPRVSIETFGQGANKETVEACKFVNEALNLRAKY
LFVPAQPVHHDDLVKPAPD--------SPFAQYRIGAKNGIIRVYADQQALDEDKPLVDV
H-SITDYERDYNRIVDITNSGPMKTFSWKRLKQLDFSFHFHRLLNEAQEIESTQMDDPKD
FSNVVKVDTHIHLAAAMTAKHLLTFIKRKLTENPNVVSRTPDGKEVTLIQTIQHLGLEVA
DFTVDALDVRAD-NTFQRFDNFNDKYSPFGFSELRTIFLKSENQLEGKFFAELTQETADR
LEESKYCMAEWRVSIYGRKAEEWDSLAKWICDNKLYSDHNRWMIQVPRIYTLFKKTNIKN
FGELIQNVFRPLFE-----------------VSGFDSVDDESRPERQLCLRPQSPEAWDI
DENPPYAYWLYYMWANLVTLNRLREARGLNTFDLRPHCGESGDADHLAAAFLLARGINHG
IKLHSRPPLEYLYYVAQIGIAVSPLSNNALFLEYKKNPFNRFFRRGLNVSLSTDDPLQFH
YTQSPLIEEYAIAGQQWNLNSIDLSEIARNSVLQSGYEHRFKAKWLGPRYYLPQGNDINY
SNIPNMRVLFREETFHNELQFVKACSGSRTKQRPERLRTQTQYSKLHIIYPPGH??KQHT
VVVVGSGGREHAIVWKLSQSPKVAHIYVLPGNGGTEALGRELQNVAGISTNEAIVAFAQE
KKASLVVVGPEAPLAAGLGDDLNKAGVPCFGPSKAGAQIEASKVFAKDFMHKHNIPTATY
QVFDDAEKALKYIDDPHTLVVKASGLAAGKGVIVPKN-KDEAKQAVREIMVDKVFGEAGN
LVVLEELLVGPEVSFLGFCDGTTVVPMPAAQDHKRALDNDKGANTGGMGAFAPTPAVTPE
A----------QEWTATVLQAALDGLKKDGIPFVGVLFAGLMLTKN-GPRVLEYNCRFGD
PETQVILPLLKTDLFEVMLACVQGRLAQLRVEWTARAAVTVVAASGGYPDKYPVDKPIAG
LNSLEGGVYVFHAGTKADGQGVVTSGGRVLAVTAVSPRPAQAIARAYAALDKIHFDGMHY
RCDIGSYFANNTLRGQGPVTYRSAGVDIDAGNLLVERIKPFTKATARPGTSANIGGFGGL
FDLKEAGYRDPLLVSGTDGVGTKLKIAQEVKKHDTLGQDLVAMCVNDILTRGAEPLFFLD
YFATGALAVDEATQVVKGIADGCMLAGCALVGGETAEMPGMYPPGEYDLAGFAVGAVERD
GVLPIMIKEGDVVIGLASSGLHSNGFSLVRHIIKLN-NIDVSAKPPFASKEKLAHALLEP
TRIYVKSVLPLMKARKIKAAAHITGGGLLENIPRVLTPKIGVDLDVAQWSVPPVFGWLAS
LGQLQPREMLRTLNVGIGMTLLVAPDHVASVLEALTASGEDARVIGKVVPRRLD-DQVHV
A--??AALLHYYRTPGLLPSQQGKIKEKLALAAAHRIVSFETEYCFNVQTAHA-------
--------LDEQQQRNFGSTSFLKGEHVYTFEIGPRLSFATAWSTNAVAICHASGLTSIQ
RVERSRRIQFAVDELSQEQIQRFVASIHDKMTECVYAEPLQSFETNIKPEGWTVIRIMEE
GRAALEKVNKEMGLALDDWDLDYYTKLFTEEMKRNPTSVEAFDISQSNSEHSRHWFFKGR
LVIDGQEVEESLMDLVIRTLEANPNNSLIAFRDNSSTMKGYP-IKALLPSKPGEPGPMEV
KAVDYDVLLTAETHNFPTGVAPFPGAETGTGGRIRDTHATGRGSLVVAGTAGYCVGNLNI
PDYPLAWED---------------------------------------------------
-----PIMFTGGLGQMDHKHVEKAKPEKGMLVVKLGGPAYRIGVGGGAASSMVQGTNAEE
LDFQAVQRGDAEMGQKVNRVIRTCVEL---GDRNPIVSIHDQGAGGNGNVLKEIVEPEEI
R----SIHLGDHTLSVMEIWGAEYQENDALLLKKEDAPLFDSICHREDCPYAVVGVVSGD
GHLILHDDDTVPLDLDLDAFLAKMPRKTFVSDRLKFEHTPFVLPSSLDAGVLSRVLRLLS
VGSKRFLTTKVDRSVTGLIAQQQCVGPLHIPLADYAVVAQSYEGLTGGVTAIGEQPIKGL
THPQAMARMSVGEMLTNIVWAKLSGLGDIKCSGNWMWAAKLPHEGAALYDACKAMSEMMI
QLGIAIDGGKDSLSMAALAGG-ETVKAPGTLVVSGYCTTPDFSKKVTPDLKGPLAIPSTL
LLIDLGANKNRIGGSALGQVYNQLGGEVPDVDVDQLKKAFLAVQELLDQRKVLAGHDRSD
GGLITTLLEMAYAGNCGISVTLNSEQYELAMTIVRTLFAEELGLVLEVRADHADEVVSFL
HGQGLRHITLGTTTRDD----IKLTSNGHLIIDQPMTQLRNVWEETSFQLDKRQANPKCV
EEERTGLASR------QAPDYRLTFEPRPTPSAFA--SQKPRVAVLREEGSNGDREMAGA
FNAAGFEAWDVKMKDLLEDKVSLS--QFRGIAFVGGFSYADVMDSGKGWAGLIHFNKKLL
EEFQAFYRRKDTFSLGICNGCQLMALLGAIPFPKYYFQSQPRFIHNESERFESRFVTLKI
MEDNPSIFLKGMEGSSLGCWSSHGEGKVHFPSKAIEEQVLQQHLAPIRYVDDHNRPTETY
PFNPNGSMQGIAALCSPDGRHMAIMPHPERTFLRWQWAWMPHEWKEETV---PVSPWLHL
FQNARRWCDD??LRLHAAYVAGITKRAQPEDFYTAEEIKKISVKRILTTASLDV-LGNPI
PGGLYDPAMGP-INRFETCATCGLGERDCPGHIGHIELAVPVYNPMMFKQLVRILRAKCF
ECHQLRLSRDKVNRLAKSLSLLDEGKIVEALDVDNYYLHRDWCAEQLKQGIHNQSVDELF
KAKSSRTQEFRRALVELLHA----VPKVCENCKSKSPNIRGDR--KEKIFKTTLASTAKA
VNKDEEKSASEEESSSKVKYMAPSEVLDHIKKLYAAEEKIMRLAFGSIRLSNLPAHRAAD
PMVYFLETVAVPPSRFRPLNMVNGMAMDHPQNIYLARIMTYNDQLLTAKTDGEMTVEQRV
ELWISMQKTVNALFDSSNAGV---GAAAGIKQLLEKKEGLFRKHMMGKRVNFAARSVISP
DPFLQTNEIGIPLVFAMKLTFPEPVTETNFREMQQAVMNGPGKYPGANAVIDENGHTTVL
RESDEAGRLALSKTLRNN-----EKGLVKVLRHLRDGDAVLVNRQPSLHKPSIMAHIVRV
LR-TEKTIRMHYANCDAYNADFDGDEMNIHFPQSDLARAEAYTIALGDEQYIVPTDGSPL
RGLIQDHVVMGSLLTNKDTMLTREEFQQLLYAAISTLRYQTPIITIPPCIVKPVPLWSGK
QVISNLLMELLKGYQPLNLDSSSKIPAASWKDHSE----EGIVIVRGNELLTGILDKSQF
GASAYGLVHATYELYGSKKAGELLSALGRLFTFYLNTVAFTCGIDDMLINNEFDSVRQGL
LRKANNSGYEVASEFLGYSSTDKVDRRQGLGQAVRDPDEATTWDNLMKKQMSSMTTDIIK
ETM-KGQVKKFPWNNLTLMTTSGAKGSMVNVSQICCLLGQQELEGKRVSSMISGKTLPSF
EPHEAEGRAGGYIADRFLTGIRPQEFFFHCMAGREGLIDTAVKTSRSGYLQRCLVKHLES
LRVCYDATVRDSDASVIQFNYGEDSIDITKSKHLERFSFLSKNTPALRQALQTKPT----
------KRYLKKRAKLNEESTLQSEFETFLHLGAVSERYQEKLEKRVRLSDGDINQAMSG
ENDD--------------------------------------------------------
------------------------------------------------------------
------------------------------------------------------------
-----AEEILKDYRFDRMLVEVEVKVGMADKKLLMISLVEALVANFVVKQVDGIKRAFVI
PPNGQTKYAVQTEGVNFGIIAQFADVVDLSGVRSNDIYAVLTTFGVEAARRSIADEINGV
FKVYGIGVDHRHLAIIADYMTFEGGYKPFNRAGMNMSTSPYQKMSFETTTVFLADATMRG
DWDPISNASASLVLGKVVEGGTGCFELLQPLI??-----MEGLAFGPSVEVARADDRGRL
VRARREVKAGETVALSEVFVWAYMPRETKRLCAHCGRALLPSTA--RRCRGGCAHTWYCP
PPSTENR------------------DGDSTLYKNEDGEIVEKMEKMMVDKSCEREGDRYH
GLG------GAGCRSMRRYDAAVATGLRKGSLFGSQEATMFARLVIGQRALTFALEPNTH
ATRLAQYEQMAEVVAASISLP--RGARKVTKDDVVRLLCIQQCNAFGLSNGE----GEMT
GVALYPALSLFNHSCMPNCAAVDDGTG---------SKRVCAIKTLVAVPPGEELTISYI
DLDLTRELRQDKLEESYAFRCTCARCRAPDADVAAHLRRITCGSC---GGSLIPAPPGEL
TVACNSCPLVVQRPND
