# Supplementary material for: A well supported multi gene phylogeny of 52 dictyostelia
Source: Mol Phylogenet Evol. 2019 May;134:66–73. doi: 10.1016/j.ympev.2019.01.017 (PMC6430600; doi:10.1016/j.ympev.2019.01.017)
Supplement: Supplementary Data 3 AAPPRS_PCReq. 21 [file mmc4.txt]

>D_discoideum
LVWNHTANNSAWLNQHPEAGYNTDNSPHLKSAVQLDQALQDYGKTLYGKEINNIDQLNDV
INDVKTKVLPPLKLWEYYVLDIEKEVEIFKNTFFSSGRVKEQISSCSTFSPSFLKNIISN
PNHEKHEQIKSISKNGIIRAPSYERYSLHINLDYTYKVLDTSVTFSNSSPEEQIQKYRDI
LSIVNLEIYKDFDHDTEAILKNIFERIKYERVSDHGPKLGKITKSKPLLTSYFTIVQYRD
PSSIREIPLANNGWIFNHNPTVDFASSESRAYLRRDVIVWGD??WMDKMGESTKANNYGE
PATPRDGAPIEITAMLYSTLSWISDLYKLDKFKHGGVEILKSTDILTYQDWSKLIETNFE
KYYYVPSS-GDDKKYIINSNYVHRRFIYKDVVGSANVFSDYQLRPNICVAMSFAPKLFND
QHANKCIDIIRNSLVGPIGMKTLDPNDPNYHGNYDNSSDSGYKPTSRGFNYHNGPEWV??
DTHVHHSSSMNQKHLLKFIKRKLKENPNEIVIFRDDKYLTLAEVFKSLNLDVDELSVDTL
DVHADNNTFHRFDKFNLKYNPCGQSRLREIFLKTDNLIKGKYLAEISKEVFTDLESSKYQ
CAEYRLSIYGRKMSEW??RKMSEWDTLASWIVDNDLFSTKVRWLIQVPRLYDVYRETS-T
TTFQDFLNNVFHPLFEVTKDPSSHPKLHLFLQQVVGIDCVDDESKFEKKFTEKFPVPGEW
SSEHNPPYTYYLYYLYANLYTLNQFREEKGLNILTLRPHSGEAGEVDHMGAAFYLAHGIN
HGINLRKTPVLQYLYYLTQIGIAMSPLSNNSLFLTYNRNPFPAFFARGLNVSISTDDPLQ
FHYTKEPLMEEYSI??GCAAGKGVLIPNNKEEELEGLKRIMVDKEFGSAGDEIVIEEFLD
GEECSLMCFSDGYSLVVMPPAQDHKRIFDGDKGANTGGMGAYAPAPFIVDKSKSSFGTII
DRCVETILKPTINGMRKEGKPFVGVLFAGLMVSSSKVINVLEFNCRMGDPETQVVLPLLE
TDLFEIVLACIEGRLDGLD-VKWSNK-FAVTVVAASKGYPDSYPKGLKINGLLENKNNDN
IIFQAGTTVNNDIVTNGGRVLSCTSVSESLEDAIKNSYKLIETISFEGMQYRKDIGQKAL
NHLERKKQSVSYSESGVDIERGDAVVDNIGPLAKATTRLGCVSDLGGFGALFDTKAAGFR
DPILVSGTDGVGTKLKIAQELGIHDSIGIDLVAMCVNDVVVQGAEPLFFLDYFATGRIHV
DVATQVVSGIARGCKESGCALIGGETAEMPGMYKDGEYDLAGFSVGAVERDQMLPSNIQE
GNILLGLASSGVHSNGYSLVRYLIETKSGLTYNSIAPFDSS-KTLGQVLLTPTKLYVLSC
LAAIKS-GGVNGLAHITGGGI??RMNFTTTYSSNATSICKSCNLSIIDRIERSRRYLVKS
VSKLSEKQIDQFLELIHDRMTECLYPTPIKSFDTGIIPKAVVYIPVVEEGRAALERVNKE
MGLAFDEQDLALYTDLFQNQLKRNPSDVECFDIGQSNSEHSRHWFFNGKLIVDGNMSDKT
LFQIVKNTLKANPQNSLIAFSDNSSSIKGFKTKVLIPKSQIEASEYLEGEREQPIIFTAE
THNFPTGIAPFEGAETGTGGRLRDTHATGRGSLVVAGTVGYCVGNLNIPGYELPWENKEY
NYPDNMANPLKIEIEASNGASDYGNKFGEPVIIGFTRSYGNTLPNGERREWIKPIMFSGG
IGFMDERHLKKEQPEIGMVVVKAGGPAYRIGMGGGS??NWMWAAKLKGEGVELYDAAIEM
HDVMVELGIAIDGGKDSLSMAAKAPKELVKAPGALVVSTYVPCDDITLTVTPDLKLSSKD
DSVILYLDLGCANNFIGGSALTQVFNQVGNDEPHHNTPLLKNTFMAIQKLVKQQLISAGH
DRSDGGLITTLIEMSLSGNRGLEINLPDTHNSQSPLSIIKLLFSEELGAVLEIKKSNQQI
VLDILKQFNVPTQ-VIGNTSCNNDEDLFIVKVGDKLIYNIKLSQLSKQWEETSYQLELLQ
A-NPTFVESEMKNLLKRATGKGKGPNYNMTYKISPISKELLANKAPKVAVIREEGSNGDR
EMAAAFHFAGFQAFDVTMSDLLNGNIQLRFKGVAFVGGFSYGDVMDSAKGWAGSIRFNQQ
VSKQFDHFYGRNDTFSLGLCNGCQLM??MMGKRVNYAARTVISPDISLETNEMGVPQYFA
KTLTFPQPVTSFNYNQLAQAVINGPEQYPGANFIEDENGHLINLSKESQEKRIALSKTLL
TSHPHAPRGVNKKVYRHLLSGDYVLANRQPTLHKPGIMGHRVKVLGKNEKTLRMHYSNCS
TYNADFDGDEMNIHFPQSLLASAEIREICANNYQYLVPRNGAPLRGLIQDHILTGVLLTK
RDTLFTKADFQAILYASCWSVNTKHPIVTPPPCILKPVPLWSGKQLISAALNQLTIGRAP
LNLEAPSKIPTKMWGTKGL-EITRDSHVIIRQNEMVAGIL??DLIDHLDDYFINSKNNNE
KEKEEIKKFNKIWKNDFKRLINIAKVIQIIIDDSIDSLECDYGFVDNQGDTEMVDNSIDP
KGLDKLVDNLSSSDLNILRLLCKIRANYFGLW??ANYFGLWNSAYKKPNNDYLWCGSGVY
LKLSLFNHSCFPNCTTLIEYNINKKGDTNQLTISIITLRDIEENQELLITYIPLNQKIND
RVKSLKSNWLF
>D_citrinum
LVWNHTANNSAWLNQHPEAGYNTDNSPHLKSAVQLDQALQEYGKTLYGKEINTIDQLNDV
INDVKTKVLPPLKLWEYYVLDIEKEVEIFKNTYFSSGRAKEQISSCSTFSPSFLKNIISN
PNHEKHEQIKSISKNGIIRAPSYERYSLHINLDYTYRILDTSVTFSNTTPEEQIQKYRDI
LSIVNLEIYKDFDHDTEAILKNLFERIKYERVSDHGPKLGKITKSKPLLTSYFTMVQYRD
PNSIREIPLANNGWIFNHNPTIDFASSESRAYLRRDVIVWGD??WMDKMGESTKANNYGE
PATPRDGAPIEITAMLYSTLSWISDLYKLDKFKHGGVEIIKSIDILTYQDWSQLIESNFE
KYYYIPPS-GDDKKHVINSNYVHRRYIYKDVVGSANVFSDYQLRPNICVAMSFAPKLFNE
QHASKCIDVIRNSLVGPIGMKTLDPNDPNYHGNYDNSSDSGYKPTSKGFNYHNGPEWV??
D-----------------------------------------------------------
--------------FNLKYNPCGQSRLREIFLKTDNLIKGKYLAEISKEVFTDLESSKYQ
CAEYRLSIYGRKMSEW??RKMSEWDTLASWIVDNDLFSTKVRWLIQVPRLYDVYRETS-T
TTFQDFLNNIFHPLFEVTKDPSSHPKLHLFLQQVVGIDCVDDESKFEKKFTEKFPVPGEW
SSEHNPPYTYYLYYLYANLYTLNQFREEKGLNILTLRPHSGEAGEVDHMGAAFYLAHGIN
HGINLRKTPVLQYLYYLTQIGIAMSPLSNNSLFLTYHRNPFPAFFARGLNVSISTDDPLQ
FHYTKEPLMEEYSI??GCAAGKGVLIPNNKEEELEGLKRIMIDKEFGSAGDEIVIEEFLD
GEECSLMCFSDGYSLVVMPPAQDHKRIFDGDKGANTGGMGAYAPAPFIVEKSKSGFGTII
DRCVETILKPTVNGMRKEGKPFVGVLFAGLMVSKDNVVNVLEFNCRMGDPETQVVLPLLE
TDLFEIVLACIEGRLDGLD-VKWSNK-FAVTVVAASKGYPDSYPKGLKINGLLENKNADN
IIFQAGTNVVNDIVTSGGRVLSCTSVSDTLEDAIKKSYKLIETISFQGMQYRKDIAQKAL
DHLERKKQSVSYSESGVDIERGDAVVDNIGPLAKATTRSGCVSDLGGFGALFDTKAAGFK
DPILVSGTDGVGTKLKIAQELGIHDSIGIDLVAMCVNDVVVQGAEPLYFLDYFATGRIHV
NVATQVISGIARGCKESGCALIGGETAEMPGMYKDGEYDLAGFSVGAVERDQMLPANIQE
GNVLLGLASSGVHSNGYSLVRYLIETKSGLTYKSVAPFDST-KTLGEVLLTPTKLYVLSC
LAAIKS-GGVNGLAHITGGGI??RMNFTTTYSSNATSICKSCNLSIIDRIERSRRYLVKS
TSKLSEKQIEQFLELIHDRMTECLYPTPIKSFDTGIIPKPVVYIPVVEEGRAALERVNKE
MGLAFDEQDLALYTDLFQNQLKRNPSDVECFDIGQSNSEHSRHWFFNGKLIIDGNMSDKT
LFQIVKNTLKANPQNSLIAFSDNSSSIKGFKTKVLIPKSQIEASEYLEGEREQPIIFTAE
THNFPTGIAPFEGAETGTGGRLRDTHATGRGSLVVAGTVGYCVGNLNIPGYELPWENKEY
NYPENMANPLKIEIEASNGASDYGNKFGEPVIIGFTRSYGNTLPNGERREWIKPIMFSGG
IGFMDERHLKKEQPEIGMVVVKAGGPAYRIGMGGGS??NWMWAAKLKGEGVELYDAAIEM
HDVMVELGIAIDGGKDSLSMAAKAPKELVKAPGALVVSTYVPCDDITLTVTPDLKLSSKD
DSVILYLDLGCGNNFIGGSALTQVFNQVGNDEPHHNTPLLKNTFMAIQKLVKQQLISAGH
DRSDGGLITTLIEMSLSGNRGLEINLPSVG--VDQLSIIKLLFSEELGAVLEIKKSNQQM
VLDILKQFNVPTH-IIGNTSCNNEEDLFVVKVGDKFIYNIKLSQLSKQWEETSYQLELLQ
A-NPTFVESEMKNLLKRATGKGKGPNYKMTYKLSPISQELLASKAPKVAVIREEGSNGDR
EMAAAFHFAGFQAFDVTMSDLLNGNIQLRFKGVAFVGGFSYGDVMDSAKGWAGSIRFNQQ
VSKQFDHFYGRNDTFSLGLCNGCQLM??MMGKRVNYAARTVISPDISLETNEMGVPQYFA
KTLTFPQPVTSFNYNQLAQAVINGPEQYPGANFIEDENGHLINLSKESQEKRIALSKTLL
TSHPHAPRGVNKKVYRHLLSGDYVLANRQPTLHKPGIMGHRVKVLGKNEKTLRMHYSNCS
TYNADFDGDEMNIHFPQSLLASAEIREICANNYQYLVPRNGAPLRGLIQDHILTGVLLTK
RDTLFSKADFQAILYASCWSVNTKHPIVTPPPCILKPVPLWSGKQLISAALTHLTIGRAP
LNLEAPSKIPTKMWGTKGT-EITRDSHVIIRQNEMVAGIL??------------------
------------------------------------------------------------
--------------------------------??ANYFGLWNSGYKTPNNDYLWCGSGVY
LKLSLFNHSCFPNCTTLIEYNTGKKGDINPLTISIITLRDIEENQELLITYIPLNQKIDD
RVKSLKSNWLF
>D_firmibasis
LVWNHTANNSIWLSQHPEAGYNTDNSPHLKSAVQLDQALQEYGKTLFGKEINSIEQLEQV
INDVKAKVLPPLKLWEYYVLDVEKEVEIFKNTYFSSGRSKEHISSCSTFSPSFLKNIVSN
PNHERHEQIKSISKNGIIRAPSYERYSLHINLDYTYKILDTSATFLNTTPEEQIQKYRDL
LSIVNLEIYKEFDHDTEAILKNIFERIKYERVSDHGPKLGKITKSKPLLTSYFTMVQYRD
PNSIREIPLANNGWIFNHNPTIDFASSESRAYLRRDVIVWGD??WMDKMGESTKANNYGE
PATPRDGAPIEITAMLYSTLSWISELYKLDKFKHGGVEIKKSTDILTYQDWSQLIETNFE
KYYYVPSS-GDDKKYVINSNYVHRRYIYKDVVGSANIFSDYQLRPNVCVAMSFAPKLFNE
QHANKCIDIIRNSLVGPIGMKTLDPNDPNYHGNYDNSSDSGYKPTSRGFNYHNGPEWV??
DTHVHHSSSMNQKHLLKFIKRKLKENPNEIVIFRDDKYLTLAEVFKSLNLDVDELSVDTL
DVHADNNTFHRFDKFNLKYNPCGQSRLREIFLKTDNLIKGKYLAEISKEVFTDLESSKYQ
CAEYRLSIYGRKMNEW??RKMSEWDTLASWIVDNDLFSTKVRWLIQVPRLYDVYRETS-T
TTFQNFLNNIFHPLFEVTKDPSSHPKLHLFLQQVVGIDCVDDESKFEKKFTEKFPVPGEW
SSEHNPPYTYYLYYLYANLYTLNQFREEKGLNILTLRPHSGEAGEVDHMGAAFYLAHGIN
HGINLRKTPVLQYLYYLTQIGIAMSPLSNNSLFLTYHRNPFPAFFARGLNVSISTDDPLQ
FHYTKEPLMEEYSI??GCAAGKGVLIPNNKEEELEGLKRIMIDKEFGSAGDEIVIEEFLD
GEECSLMCFSDGYSLVVMPPAQDHKRIFDGDKGANTGGMGAYAPAPFIVDKSKSGFGTII
DHCVETILKPTVNGMRKEGKPFVGVLFAGLMVSKDNVVNVLEFNCRMGDPETQVVLPLLE
TDLFEIVLACIEGRLDGLD-VKWSNK-YAVTVVAASKGYPDSYPKGLKINGLEKTNTVDS
IIFQAGTTTNGDIVTSGGRVLSCTSVSSSLEDAIKNSYKLIGTISFEGIQYRKDIGQKAL
NHLERKKQSVSYSESGVDIERGDAVVDNIGPLAKATTRSGCVSDLGGFGALFDTKAAGFK
DPILVSGTDGVGTKLKIAQELGIHDSIGIDLVAMCVNDVVVQGAEPLYFLDYFATGRIHV
NVATQVVSGIARGCKESGCALIGGETAEMPGMYKDGEYDLAGFSVGAVERDQMLPANIQE
GNVLLGLASSGVHSNGYSLVRYLIETKSGLTYRSPAPFDST-KTLGEILLTPTKLYVLSC
LAAIKC-GGVNGLAHITGGGI??RMNFTTTYSSNATSICKSCNLSIIDRIERSRRYLVKS
VCKLTEKQIEQFLESIHDRMTECLYPTPIKSFDTGVIPKPVVYIPVVEEGRAALERVNKE
MGLAFDEQDLALYTDLFQNQLKRNPSDVECFDIGQSNSEHSRHWFFNGKLIIDGNMSDKT
LFQIVKNTLKANPQNSLIAFSDNSSSIKGFKTKVLIPKSQIEASEYLEGEREQPIIFTAE
THNFPTGIAPFEGAETGTGGRLRDTHATGRGSLVVAGTVGYCVGNLNIPGYELPWENKEY
NYPDNMANPLKIEIEASNGASDYGNKFGEPVIIGFTRSYGNTLPNGERREWIKPIMFSGG
IGFMDERHLKKEQPEIGMVVVKAGGPAYRIGMGGGS??NWMWAAKLKGEGVELYDAAIEM
HDVMVELGIAIDGGKDSLSMAAKAPKELVKAPGALVVSTYVPCDDITLTVTPDLKLSSKE
DSVILYLDLGCGNNFIGGSALTQVFNQLGNDEPHHNTPLLKNTFNAIQKLVKQQLISAGH
DRSDGGLITTLIEMSLSGNRGLEINLPATNSS--QLSIIKLLFSEELGAVLEIKKSNQQI
VLEILKQFNVPTH-IIGNTSCNNEEDLFIVKVGDKLIYNIKLSQLSKQWEETSYQLELLQ
A-NPTFVESEMKNLQKRAIGKGKGPNYKMTYRNSPISKELLANKAHKVAVIREEGSNGDR
EMAAAFHFAGFQAFDVTMSDLLNGNIQLRFKGIAFVGGFSYGDVMDSAKGWAGSIRFNQQ
VSKQFDHFYGREDTFSLGLCNGCQLM??MMGKRVNYAARTVISPDISLETNEMGVPQYFA
KTLTFPQPVTSFNYNQLAQAVINGPENYPGANFIEDERGHLINLSKESQEKRIALSKTLL
TSPPHAPRGINKKVYRHLLTGDYVLANRQPTLHKPGIMGHRVKVLGKNEKTLRMHYSNCS
TYNADFDGDEMNIHFPQSLLASAEIREICANNYQYLVPRNGAPLRGLIQDHILTGVLLTK
RDTLFTKAEFQAILYASCWSVNTKHPIVTPTPCILKPVPLWSGKQLISAALTHLTIGRDP
LNLEAPSKIPTKMWGTRGL-EITRDSHVIIRQNEMVAGIL??YLIDHLDEYFLNSKNDND
KEKEEIKKFKKIWRNDFKRLINIAKIIQIIIDDSINSLDGDFGFIDNQGDTEMTDLSIDP
KGLDTLVDSLSSSDLNILRLLCKIRSNYFGLW??ANYFGLWNSGYKNNNDNNLWRGSGVY
LKLSLFNHSCFPNCTTLIEYNTCKKGSSNPLTISIITLRDIEENQELLITYIPLNQKKND
RIKSLKSNWLF
>D_intermedium
LVWNHTANNSEWLNQHPEAGYNTDNSPHLKSAVQLDQALQDYGKTLYGKEINSIEQLNQL
IDDIKTKVLPPLKLWEYYVLDIEKEVEIFKNTYFSSGRAREQISSCSTFSPSFLKNIISN
PNHERHEQIKSISKNGIIRAPSYERYSLHINLDYTYKVLDASVTFSNTTPEEQIQKYRDI
LSIVNLEIYRDFDHDTEAILKNIFERIKYERVSDHGPKLGKITKNKPLLTSYFTVVQYRD
PNSIREIPLANNGWIFNHNPTIDFASSESRAYLRRDVIVWGD??WMDKMGESTKANNYGE
PATPRDGAPIEITAMLYSTLSWISELYKLDKFKHGGVEIIKKVDILTYKDWSQLIETNFE
KYYYVPSS-GDDKKYVINSNYVHRRYIYKDVVGSANIFSDYQLRPNVCVAMSFAPKLFNE
QHANKCIDVIRNSLVGPIGMKTLDPNDPNYHGNYDNSSDSGYKPTSRGFNYHNGPEW-??
DTHVHHSSSMNQKHLLKFIKRKLKDNPNEIVIFRDDKYLTLAEVFKSLNLDVDELSVDTL
DVHADNNTFHRFDKFNLKYNPCGQSRLREIFLKTDNLIKGKYLAEISKEVFSDLESSKYQ
CAEYRLSIYGRKMSEW??RKMSEWDTLASWIVDNDLFSTKVRWLIQVPRLYDVYRETS-T
TTFQDFLNNIFHPLFEVTKDPSSHPKLHLFLQQVVGIDCVDDESKFEKKFTEKFPVPGEW
SSEHNPPYTYYLYYLYANLYTLNQFREEKGLNILTLRPHSGEAGEVDHMGAAFYLAHGIN
HGINLRKTPVLQYLYYLTQIGIAMSPLSNNSLFLTYHRNPFPAFFARGLNVSISTDDPLQ
FHYTKEPLMEEYSI??GCAAGKGVLIPNNKEEELEGLKRIMVDKEFGSAGDEIVIEEFLE
GEECSLMCFSDGYSLVVMPPAQDHKRIFDGDKGANTGGMGAYAPAPFIVDKSKSGFGTII
DRCVETILKPTINGMRKEGKPFVGVLFAGLMVSPKSVVNVLEFNCRMGDPETQVVLPLLE
TDLFEIILACIEGRLDGLD-VKWSNK-FAVTVVAASKGYPDSYPKGLKINGLEKST-NDN
IIFQAGTTVSSEIVTSGGRVLSCTSVSESLEDAIKNSYKLIGTINFEGMQYRKDIGQKAL
NHLERKQQSVSYSESGVDIERGDAVVDNIGPLAKATTRSGCVSDLGGFGALFDTKAAGFK
DPILVSGTDGVGTKLKIAQELGVHDTIGIDLVAMCVNDVVVQGAEPLYFLDYFATGRIHV
NVATQVISGIARGCKESGCALIGGETAEMPGMYKDGEYDLAGFSVGAVERDQMLPANIQE
GNILLGLASSGVHSNGYSLVRYLIETKSGLTYKSTAPFDSS-KTLGEVLLTPTKLYVLSC
LAAIKC-GGVNGLAHITGGGI??RMNFTTTYSSNATSICKSCNLSVIDRIERSRRYLVKS
SSKLSEKQVEQFLELIHDRMTECLYPTPIKSFDTGVIPKPVVYIPVVEEGRAALERVNKE
MGLAFDEQDLALYTDLFQNQLKRNPSDVECFDIGQSNSEHSRHWFFNGKLIIDGKMSDKT
LFQIVKNTLKANPQNSLIAFSDNSSSIKGFKTKVLIPKSQIEASEYLEGEREQPIIFTAE
THNFPTGIAPFEGAETGTGGRLRDTHATGRGSLVVAGTVGYCVGNLNIPGYELPWENKEY
TYPDNMANPLKIEIEASNGASDYGNKFGEPVIIGFTRSYGNTLPNGERREWIKPIMFSGG
IGFMDERHLKKEQPEIGMVVVKAGGPAYRIGMGGGS??NWMWAAKLKGEGVELYDAAIEM
HDVMVELGIAIDGGKDSLSMAAKAPKELVKAPGALVVSTYVPCDDITLTVTPDLKLSSKD
DSVILYLDLGCGNNFIGGSALTQVFNQLGNDEPHHNTPLLKNTFMAIQKLVKQQLISAGH
DRSDGGLITTLIEMSLSGNRGLEINLPAVTTDQQQLSIIKLLFSEELGAVLEIKKSNQQM
VLDILKQYNVPTH-IIGNTSCNNDEDLFIVKVGDKMIYNIKLSQLSKQWEETSYQLELLQ
A-NPTFVESEMKNLLKRATGKGKGPNYKMSYKISPISQELLANKAPKVAVIREEGSNGDR
EMAAAFHFAGFQAFDVTMSDLLNGNIQLRFKGVAFVGGFSYGDVMDSAKGWAGSIRFNQQ
VSKQFDHFYGRNDTFSLGLCNGCQL-??MMGKRVNYAARTVISPDISLETNEMGVPQYFA
KTLTFPQPVTSFNYNQLAQAVINGPEQYPGANFIEDENGHLINLSKESQEKRIALSKTLL
TSHPHAPRGVNKKVYRHLLSGDYVLANRQPTLHKPGIMGHRVKVLGKNEKTLRMHYSNCS
TYNADFDGDEMNIHFPQSLLASAEIREICANNYQYLVPRNGAPLRGLIQDHILTGVLLTK
RDTLFTKADFQAILYASCWSVNTKHPIVTPPPCILKPVPLWSGKQLISAALTHLTIGRAP
LNLEAPSKIPTKMWGTKGM-EITRDSHVIIRQNEMVAGIL??DLIDHLDDYFINSKNNDD
KEKEEIKRFNKIWRNDFKRLISIAKVIQIIIDDSINSLDGDFGFVDNQGDTEMIDVSNDP
KGLDKLVDGLSSSDLNILRLLCKIRANYFGLW??ANYFGLWNSGYKNNNNDYLWCGSGVY
LKLSLFNHSCFPNCTTLIEYNTSKKGDSNPLTISIITLRDIEENQELLITYIPLNQKKND
RVKSLKSNWLF
>D_giganteum
LVWNHTAHNSNWLNQHPEAGYNTDNSPHLKSAVLLDRALQQFGKGLFGKEIESIEHLELI
VNEIKEKVIVPLKLWEFYVLNIDKEMEIFKNTFFSSNRTRETGNGGAPFSPSFLKSVITN
PNSERQEIIKSITKNGTIRSPSYDRYSLHVDLDYTYRLLDQLVSFNNITHDEQIQKYQDI
LSIVNLELYRQYDHDVEAIVKNITKRIKYERISSHGPKLGVISVAKPLLNSYFTTIQYRD
PGAIREIPLANNGWIYNHNPTIDFAGSDSRAYLRRDVIIWGA??WMDKMGESTKANNYGE
PATPRDGAPIEITAMLYSTVSWLSQLYQTDKFKHGGVDVITNKSTLTYIDWAKLIESNFE
KYYYIPSS-GEDKQYNINSNYVHRRYIYKDVVGSANVFSDYQFRPNICVAMSFAPKLFNA
SHASKCIDIIRSNLVGPLGMRTLDPNDPNYHGNYDNASDSGYKPTSKGFNYHNGPEWV??
DTHVHHSSSMNQKHLLKFIKRKLKENPNEIVIFRDDKYLTLAEVFKSLNLDVDELSVDTL
DVHADNNTFHRFDKFNLKYNPCGQSRLREIFLKTDNLIKGKYLAEISKEVFTDLESSKYQ
CAEYRLSIYGRKMSEW??RKMSEWDTLASWIVDNDLFSTKVRWLIQIPRLYDVYRETS-T
TTFQDFLNHIFHPLFEVTKDPSSHPKLHLFLQQVVGIDCVDDESKFEKKFTEKFPVPGEW
SSEHNPPYTYYLYYLYANLYTLNKLREEKGLNILTLRPHSGEAGEVDHMGAAFYLAHGIN
HGINLRKTPVLQYLYYLTQIGIAMSPLSNNSLFLTYHRNPFPAFFARGLNVSISTDDPLQ
FHYTKEPLMEEYSI??GCAAGKGVLIPNNKEEELEGLKRIMVDKEFGSAGDEIVIEEFLD
GEECSLMCFSDGYSLVVMPPAQDHKRIFDGDKGANTGGMGAYAPAPFIVDKSKSSFGTII
DRCVETILKPTINGMRKEGKPFVGVLFAGLMVSSSKVINVLEFNCRMGDPETQVVLPLLE
TDLFEIVLACIEGRLDGLD-VKWSNK-FAVTVVAASKGYPDSYPKGLKINGLLENKNNDN
IIFQAGTTVNNDIVTNGGRVLSCTSVSESLEDAIKNSYKLIETISFEGMQYRKDIGQKAL
NHLERKKQSVSYSESGVDIERGDAVVDNIGPLAKATTRLGCVSDLGGFGALFDTKAAGFR
DPILVSGTDGVGTKLKIAQELGIHDSIGIDLVAMCVNDVVVQGAEPLFFLDYFATGRIHV
DVATQVVSGIARGCKESGCALIGGETAEMPGMYKDGEYDLAGFSVGAVERDQMLPSNIQE
GNILLGLASSGVHSNGYSLVRYLIETKSGLTYNSIAPFDSS-KTLGQVLLTPTKLYVLSC
LAAIKS-GGVNGLAHITGGGI??RMNFTTTYSSNATSICNSCNLAIIDRIERSRRYLIKT
TT----------------------------------------------------------
------------------------------------------------------------
----------ANPQNSLIAFSDNSSSIKGFKTKVLIPKEQIKASEYIEGEREQPIIFTAE
THNFPTGIAPFEGAETGTGGRLRDTHATGRGSLVVAGTVGYCVGNLNIPGYDLPWEDKDY
LYPSNMAHPLKIEIEASNGASDYGNKFGEPVIIGFTRSYGNTLPNGERREWIKPIMFSGG
IGFMDQRHLKKESPEVGMVVVKAGGPAFRIGMGGGS??NWMWAAKLQGEGVLLYDAAVEM
HDVMVELGIAIDGGKDSLSMAAKAPKELVKAPGALVVSTYVPCDDITLTITPDLKLNSSQ
DSVLLYLDLGCGNNFIGGSALTQVFKQLGDDQPHRDVALLKSAFSAVQKLVKQQLITAGH
DRSDGGLITTLVEMSISGNRGVEIEIPTSLISSSQLDIIKLLFSEELGAVVEVKSSDLEK
VLEILNSHKVPTH-RIGHTASGNGDDHFILKVGGKAIYDIALPQLCKQWEETSYQLELLQ
A-NPSFIESEMKDLIARATGKGKGPQYKMTYTNSPISQELLANKAPKVAIIREEGSNGDR
EMAAAFHFAGFQPFDVTMSDLISGNISLRFKGVAFVGGFSYGDVMDSAKGWAGSIRFNQN
VSKQFDHFYGRSDTFSLGLCNGCQLM??MMGKRVNYAARTVISPDISLETNEMGVPQYFA
QTLTFPQPVTSFNYNQMAQAVINGPETYPGANFIEDENGHLINLSKESAEKRIALSKTLL
TTPPHAPRGVNKKVYRHLLTGDYVLANRQPTLHKPGIMGHRVKVLGKNEKTLRMHYSNCS
TYNADFDGDEMNIHFPQSLLAAAEVREICANNYQYLVPRNGAPLRGLIQDHILTGVLLTK
RDTLFTKAQFQAILYASCWSVNTKHPIVTPPPCIFKPVPLWSGKQLITAALNQLTIG---
----------------------------------------??YLIDHLDEYYRNSKSSNK
KEKEKEEFKKSIWKNDFKKLINISKIIQIIIDDSIDSLESSLGFIDNQGDCEMTDPSNEP
LDLNNLIDNLKSSDFNILKLLCKIRANYFGLW??ANYFGLWHTGYNGIVNEYLWCGSGVY
LKLSLFNHNCFPNCTTIVEYNTNRKDSNSPLSISIITLRDIEVDSELSITYIPLNQNRNE
RIKNLKSNWLF
>D_purpureum
LVWNHTAHNSKWLNEHPEAGYNTDNSPHLKAAVLLDQTLCGFGKSLYGKEIESVEALEKL
VKEINDKVIAPLKLWEYYVLNIEKEVEIFKNTYHSSNRVREAVSSGSTFSPSFLKNIINN
PTSEKQEMIKNISKNGTIRAPSYDRYSLHINLDYTYKILDSSPSFGPLTPEEQIQKYEDI
LKIVNLQLYREYDHDVEAIIKNITERIKYERISSHGPRLGVISSSKPLLNSYFTFIQFRE
PGSIREIPLANNGWIFNHNPTIDFASSESRAYLRRDVIIWGD??WMDKMGESTKANNYGE
PATPRDGAPIEITAMLYSTVSWLSSLYSSGKFKFGGVDLADEVTSFTYDQWSKLIQANFE
KFYYIPSS-NEDKQYTINTSYVHRRYIYKDVVGSANIYQDYQFRPNLCVAMSFAPQLFDN
QHASKCIDVVRSHLAGPLGMKTLDPNDPSYHGNYDNAADSGYKPTSKGFNYHNGPEW-??
DTHVHHSSSMNQKHLLKFIKRKLKEHPNEIVIFRDDKYLTLAEVFKSLNLNVDELSVDTL
DVHADNNTFHRFDKFNLKYNPCGQSRLREIFLKTDNLIKGKYLAEITKEVFEDLEKSKYQ
SAEYRLSIYGRKMSEW??RKMSEWDTLASWVVDNELFSTKARWLIQIPRLYDVYRETS-T
TTFQDFLNNVFHPLFEVTKDPSSHPKLHKFLQQVVGIDCVDDESKFEKKFTEKFPVPGDW
NSEHNPPYTYYLYYLYANLYTLNKFREEKGYNILTLRPHSGEAGEVDHMAAAFYLAHGIN
HGINLRKTPVLQYLYYLTQIGIAMSPLSNNSLFLTYHRNPFPVFFARGLNVSISTDDPLQ
FHYTKEPLMEEYSI??GCAAGKGVLIPKNKEEALNSLKRIMIDKEFGSAGDEIVIEEFLD
GEECSLMCFSDGYSCVVMPPAQDHKRVFDNDQGPNTGGMGAYAPAPFVINKGSSGFGSII
DRCVESILKPTINGMRKEGRPFVGVLFAGLMVNKQGDIKVLEFNCRMGDPETQVVLPLLE
TDLYEIVSACCDGRLDSIN-VKWSDK-YAVTVVAASKGYPDSYPKGIKIQGLENNSHQDN
IIFQAGTIKKDEILTNGGRVLSVTALSTQLEDAIQKSYTLLKTISFDGMHYRSDIGQKAL
NHLKEQEKSVSYSESGVDIERGDAVVDNIGPLAKMTSRLGCVSDLGGFGALFDTKAAGFK
DPILVSGTDGVGTKLKIAQELGRHDTIGIDLVAMCVNDVVVQGAEPLFFLDYFATGRIHV
NVATQVVAGIAKGCKDSGCALIGGETAEMPGMYKDGEYDLAGFSVGAVERTQMLPKNIAP
GNVLLGLASSGVHSNGYSLVRYLIEKKSGLTYSDKAPFDSS-KTLGEVLLTPTKLYVLSC
LAAIKA-GGVNGLAHITGGGI??RMNFTTTYSTNATSICQSCNLSAVKRIERSRRYLIRT
ISKMDEAQLQQFIDSIHDKMTECYYGAPIESFDTGITPKPFTHIPVMEEGRAALERINVE
MGLAFDDQDLALYTDLFQNYLKRNPSDVECFDIGQSNSEHSRHWFFNGNLIIDGKKSDKT
LFQIVKDTLKANPQNSLIAFSDNSSSIKGFETKVLVPKSPVQASEYIEGQRDQPIIFTAE
THNFPSGVAPFPGAETGTGGRLRDTHATGRGSLVVAGTVGYCVGNLNIPGYELPWEDKNY
QYPFNLATPLKIEIEASNGASDYGNKFGEPVIIGFTRSYGNTLPNGERREWIKPIMFSGG
IGFMDSRHLKKEQPEVGMVVVKAGGPAYRIGMGGGS??NWMWAAKLKGEGSELYDAAVEM
HDAMVELGIAIDGGKDSLSMAAKAPKELVKAPGALVVSTYVPCDDVTLTITPDLKLSSAD
DSAIIYLDLGCGNNFIGGSALTQVYSQIGNDQPHHDTKLIKNTFCAVQKLVKSKLLSAGH
DRSDGGLITTLVEMSLSGNRGMNIDLPKELCNSDTMDIIKLLFSEELGAVIEVKKSNVKQ
VQEILQSFNVPNY-IIGNTACGNNEDHFILKVNGQLIYDISLPELCRKWEETSYQLELLQ
A-NPAFIQNEMKNLIKRAVGKGKGPNYNMTFNISPVSSELLASKAPKVAIIREEGSNGDR
EMAAAFHFAGFQSYDVAMSDLLNGNIILRFKGVAFVGGFSYSDVMDSAKGWAGSILFNPT
VSKQFESFYQRPDTFSLGLCNGCQLM??MMGKRVNYAARTVISPDISLETNEMGVPQYFA
KTLTFPQPVTSFNYNQLAQAVINGPDTYPGANFIEDENGHLINLAKEPMEKRVALSKTLL
TNHPHAPRGVNKKVYRHLLNGDYVLANRQPTLHKPGIMGHKVKVLGKNEKTLRMHYSNCS
TYNADFDGDEMNIHFPQSLLASAEIREICANNYQYLVPRNGAPLRGLIQDHILTGVLLTK
RDTLFTKADFQSILYACLWSVNTKHPIVTPPPCIFKPVPLWSGKQLISAALTHLTIGRVP
LNLEAPSKIPIKMWGTHGP-DVTRDSLVIIRQNEMVAGIL??DLIDHLDEYLANIKNSNE
GKENELLKYSKIWKNDLKKLINTSLIIRNLVIDSIEEGHINSGFIDSEGDSEMTDFNEEP
KDIKEIVERLTDFDLNILRLLCKIRSNYFGLW??SNYFGLWHTGYKEPTNQYMWCGSAVY
LKLSLFNHGCFPNCTTLLEYNINHNESDNRLSISIITLRDVPQNSELLITYIPLNQKGHE
RYHNLKSNWMF
>P_violaceum
LVWNHTAHNSKWLNEHPEAGYNTDNSSHLKPAVVLDSALMNYGAQMYGKEVVNIEELDQI
ISDINEKAIKPIKLWEYYVLDVDREVETFKTQFYASSRVKENH-ASSTFSPTFLKGI-CN
PASERQEIINQILKKGTIRDQAHERFSLHIDESVVFKILDNSATFENLTQEEQVSKYQDI
LNVVNLNLYKLYDSDIEAILKNISERIKYERVALHGPKLGAISKSKPLLNSYFTWIQFRE
AGSIREIPLANNGWVFNHNPTVDFASKDSRAYLRRDVIIWGD??WMDKMGESMKAGSHGF
PATPRDGAPIEITAMLYSTLDWVNQLSASKKFKTNSVQFN--GSPLTYQSWAELIKNNFE
KYYFIPSP-SDDKKYNINHEYVRRRNIYKDVLGSKFVFSDYQFRPNICVAMAFAPALFNA
EHAARCLDQIQSHLAGPLGMKTLDPNDAHYHGNYDNSVDSTYKPTARGFNYHNGPEW-??
DTHVHHSSSMNQKHLLKFIKRKLKENPQEIVIFRDDKYLTLAEVFKSLNLDVYELSVDTL
DVHADNNTFHRFDKFNLKYNPCGQSRLREIFLKTDNLIKGKYLAEITKEVFCDLEKSKYQ
SAEYRLSIYGRKMNEW??RKMNEWDTLAGWICDNGLFSTKARWLIQIPRLYDVYRETS-T
TTFQDFLNHIFHPLFEVTKDPSSHPKLHKFLQQVVGLDCVDDESKFEKKFTEKFPVPSDW
TSEHNPPYTYYLYYIYANLVTLNKFREEKGLNTLTLRPHSGEAGEVDHMAAAFYLSHGIN
HGINLRKTPVLQYLYYLTQIGIAMSPLSNNSLFLTYNRNPFPVFFARGLNVSISTDDPLQ
FHYTKEPLMEEYSI??GCAAGKGVLIPSDKKEALEGIKRIMVDKEFGSAGDQVVIEQFLN
GQECSLMCFSDGYSISVCPPAQDHKRVFDNDQGPNTGGMGAYAPTPFVTQKGRHGFGHLI
DRAVDTVLQPTIDGMRKDGRPFVGVLFAGLMIDETGEINVLEFNCRMGDPETQVVLPLLE
TDLYEVVLACIEGRLDSIK-LCWKDQ-YAVTVVAASKGYPDSYPKGLVISGLNNSS-SDE
IIFQAGTKANNEIVTNGGRVLSITSLNSNLQQAINQCYTRIATVNFDGMQYRKDIGKKAL
VFLASAKHSVSYSESGVDIERGDAVVDNIASFAKNTVRSGCVSDLGGFGALFDTKAAGFK
DPILVSGTDGVGTKLKIAQELGKHDSIGIDLVAMCVNDVVVQGAEPLFFLDYFATGKIHV
DVATKVISGIAKGCKLSGCALIGGETAEMPGMYKEGEYDLAGFSVGAVERTDILPNNIAP
GNVLLALASSGIHSNGYSLVRYLIETKSGLKYTDKAPFDPTAASLGDALLTPTKLYVLSC
LAAIKA-GGVNGLAHITGGGI??RMNFTTTYSSNATSICHSSKLDTIKRIERSRRYLVCS
DKPLTAQEKEVFVGLVHDRMTECIYTSPINSFDTGVVPKPVVFIPVVEQGRAALEKINIE
MGLAFDEQDLALYTDLFQNYLKRDPSDVECFDIGQSNSEHSRHWFFNGNLIIDGKKTDKT
LFQIVKDTLKANPNNSLIAFSDNSSAIKGFNTKVLVPECQTGPGAYKVGERDQPIIFTAE
THNFPSGVAPFPGAETGTGGRIRDTHATGRGSLVVAGTVGYCVGNLNIPGYDLPWEDKEF
EYPFNLANPLKIEIEASNGASDYGNKFGEPVIIGFTRSYGVRLPDGERREWIKPIMFSGG
IGFMDGQHLKKAQPEEGMVIVKAGGPAYRIGMGGGS??NWMWAAKLKGEGSQLYDAAVEM
HNAMVDLGIAIDGGKDSLSMAAKAPRELVKAPGTLVVSTYVPCTDITLTVTPDLKLTSKQ
DSCILYIDLGCGNNFIGGSALTQVFSQVGNDEPHLDTTLLKNAFNAIQKLVKDKLISAGH
DRSDGGLLTTLVEMSLAGNRGIHIDLPKQLIKTDTMSIIKLLFSEELGAVIEVSRDNVDQ
VKDIFKSFNVGHVYEIGYTNIEQVEDQFVLSIGSEPIYRISLSQLSKKWEETSYRLELLQ
A-NPTFVESEFKQLLQRAVGHGKGPKYNLSFTPSARIDQLLKSSTPRVAILREEGSNGDR
EMAAAFTFAGFEAWDITMSDLLSGAITLRFRGIAFVGGFSYADVFDSAKGWSGSIRFNEK
VWAQFEQFYDRKDTFSLGICNGCQLM??MMGKRVNYAARTVISPDISLETNEMGVPEYFA
KTLTFPQPVTSFNFNQLAQAVINGPDKYPGANFIEDENGFLINLSKESHEKRVALSKTLL
TSRPHAPRGINKKVYRHLLNGDYVLANRQPTLHKPGIMGHRVKVLGKNEKTLRMHYCNCS
TYNADFDGDEMNIHFPQSLLASAEIREIAANNYQYLVPRNGAPIRGLIQDHILTGVLLTK
RDTLFTKSEFQSILYASCWAINTKHPIQTPPPCIVKPMPLWSGKQLISAALNHLTIGRVQ
LNLEAPSKIPTKMWGLTGP-EITRDSMVIIRDNEMLAGIL??-----------TSMECNS
NHSQQDREYTNSWNNQLKRLINIVKTIQNIIDGNQYNEM-KYHGIDQDGDINMEDCNDST
ENLSNLVSALTLSDRNILRLLTKIRANYFGLW??ANYFGLWHYGYTQQQNELIWCGSGVY
LILSLFNHSCFPNCTTLLEYNNHLLNIKNPLDISIIALRDIEPNTELLITYIPLDQPRSE
RIKQLKTTWLF
>D_lacteum
LVWNHTAHNSKWLTEHPDAGYNTDNSPHLKSAVLLDQALVDYGKGIYGKEINDSAQLDEL
MSQIKERVILPLRLWEYYVLDIDSEIKRFKEQYQESGRVKDSI-ASSAFSPSYLKNVISN
PTVEKNDIIKNITKKGLIRNPSYERFSLGIDLAVVFKLLDTCSTFINLTTNEQAQWYQEV
LNSINMTIYDDYDADYLAMCNNIYERLKYERLSSHGPKMGAFTSAKPMINSYFTKIPVRQ
QGTIREIPLANNGWIYNYNPTVDFASSQSRSYLRRDVIVWGD??WMDKMGESQKANNFGE
PATPRDGAPIEITAMLYSIVSWLSDLNQKKLYPHTGVKLAD-GSTLSYDSWSKLIQQNFE
KYYYVPAH-GCDKGYLINVNYIRRRSIYKDVVGSKSQFSDYQFRPNLCVAMSFAPELFQK
EHAIKCLELVRTSLLGPLGMKTLDPNDPTYHGNYDNSNDNAYKPTAKGFNYHNGPEW-??
DTHVHHSSSMNQKHLLKFIKRKLKENPNEIVIFRDDKYLTLSEVFKSLNLNVEELSVDTL
DVHADNNTFHRFDKFNLKYNPCGQSRLREIFLKTDNLIKGKYLAEITKEVFEDLEKSKYQ
SAEYRLSIYGRKMSEW??RKMSEWDTLSSWVCDNELFSTKARWLIQIPRLYDVYRETS-T
STFQDFLNNIFHPLFEVTKDPSTHPKLHLFLQQVVGIDCVDDESKFEKKFTEKFPAPQDW
VTEHNPPYTYYLFYLYANLHTLNRFREEKGLNTLALRPHSGEAGEVDHMGAAFFLAHGIN
HGINLRKTPVLQYLYYLCQIGIAMSPLSNNSLFLTYHRNPFPVFFARGLNVSISTDDPLQ
FHYTKEPLMEEYSI??GVAAGKGVLIPQDKKEALEALKRIMVVKEFGSAGQEVVIEEFIE
GEECSLMCFSDGHSLQVMPPAQDHKRIFDLDQGPNTGGMGAYAPAPFVIGRGKHGFGALI
DRAIETVLQPAIDGMRKEGRPFVGVLFAGLMISRQQQIKVLEFNCRMGDPETQVILPLLE
SDLYEVVCACVEGRLDSIPTLKWRQE-YCVTIVAASKGYPDVYPKGLPIKGIEECNSSGI
TVFQAGTSLAKTMNTSGGRVLAVTCIDKSLETAILSAYKSIQLIQFDGMQYRRDIGQKAL
NYLNSQVQSVSYSESGVDMERGDQVVDNIVPMAKSTNRLGCMADLGGFGALFDCKAAGFK
DPILVSGTDGVGTKLKIAQELDIHGTIGIDLVAMCVNDVVVQGAEPLFFLDYFATGKIHV
NVATQVISGIAKGCKESGCALIGGETAEMPGMYKDGEYDLAGFSVGAVERDKLLPLEFKE
GDVLLGIASSGVHSNGYSLVRYLVEKKSGLKYTDKCPWDSS-KTIGQSLLTPTKLYVLSC
LAAIKA-GGVRALAHITGGGI??RMNFTTTYSSNAVSICRSCNIESVQRIERSKRFLIHS
SEALTPLEIGKFVEMIHDRMTECIYKEAIQSF-------QVKTIPVLEQGRAALEQINKD
MGLAFDEADLNLYTDLFKNHLKRNPTEVECFDIGQSNSEHSRHWFFNGNLVIDGEKQDKT
LFQIVKNTLKVNVGNSLIAFCDNSSAIKGFDTKVLVPSSATGPSKFIESERNQPILFTAE
THNFPSGVAPFPGAETGTGGRIRDTHATGRGSLVVAGTVGYSVGQLLIPGYNLPWETKDY
GYPDNLATPLKIEIEASNGASDYGNKFGEPVIIGFTRSYGQTLPNGERREYIKPIMFSGG
IGFMDERHLKKDQPELGMTIVKAGGPAFRIGMGGGS??NWMWAAKLEGEGSELYDAAVEM
HDTMVQIGIAIDGGKDSLSMAAKAPNEVVKAPGTLVVSTYVSCDDITKTITPDLKLSSQQ
DSVLIYIDLGCGNNFLGGSALTQVFNQIGDGQPHRDTNLLVRVFQAVQQLVKEELITAGH
DRSDGGLITTLIEMSISGNRGCVIDLQSGN--SDRMNIIKLLFNEELGMVIELKKENLEK
VKTILSNL---PYHVIGYTHIGTDEDRFQLSVNGKLIVNQTLEELTKQWEETSYQLELIQ
VPNPNSVNSEFNQVLKRSKGKGLGPTYTLTYTDLSNEIKLTQQSRPKVVILREEGSNGDR
EMAGAFYFAGFEPWDVTMSDLIQGHVDIQFKGIAFVGGFSYADVMDSSKGWAGSIKFHQA
VAKQFEQFYMRPDTFSLGLCNGCQLM??MMGKRVNYAARTVISPDISLESNEMGVPQYFA
KTLTFPQPVTSFNYQQMAQAVINGPDVYPGANFIEDENGYLTNLSKESLEKRIALSKTLL
TSHPHAPRGTNKKVYRHLLNGDFVLANRQPTLHKPGIMGHRVKVLGKDEKTLRMHYCNCS
TYNADFDGDEMNIHFPQSLLAASEIREIAANNYQYLGPRNGGPLRGLIQDHILTGVLLTK
KDTLFSKSEFAAILYASLWAVNTKHPIQMPHPCIVKPVPMWSGKQLITAALNHITIGRIP
MNLEAPSKIPVKMWGTYGP-EILRDSTVIIRQNEMLAGIL??DLIDHLDEYLSLGINNSE
DSDMDISKLKSIWKSDFKKFINISRVIQHIIDRSKHQEI-LSVGIDSDGDMIMSEN--ND
IENTIQTESLSKSDLNILKLLCKVRSNFFGLW??SNFFGLWHNGLQQKNIEFLWCGSAVY
LSLSLFNHSCFPNCTTLLEYNNGENYTKTPLRFSIVTLFDIEPNQELFITYIPLNQNKKE
RNHQLKSSWLF
>D_caveatum
LVWNHTAHNSKWLNEHPEAGYNPDNSPHLKPAVLLDRALHEFGKSLYGKEIATVEALDEI
IEDIKSKVIAPLNLWQFYVLDVDKEVQNFKNIYHSANREKETIYSSSTFSPSFLKNIISN
PDAEKNEIINNILKKGIQREKSHERLSLYIDGNHVYKLLDTCSTFTNLTSQEQISWFEEL
VKILNLHLYRNYDSDSEAIVTNITERIKYERISSHGPNLGTITSSKPLLSSYFTMIGFRE
SGTIREIPLANNGWIYNHNPSVDFASSESRAYLRRDVIIWGD??WMDKMGESMKAGNYGE
PATPRDGAPVEITSMLYSTVQWLSQLSKSGKFKHSGVSLSD-NPSFSYESWGKKIKDNFE
KYYYIPPH-GGDKSYLINANYVRRRSIYKDVVGSTNIYNDYQLRPNFCVALSFTPELFDR
EHAIKAIEIVRSNIAGPLGMKTLDPSDPGYHGNYDNSNDSNYKPTAKGFNYHNGPEWV??
DTHVHHSSSMNQKHLLKFIKRKLKENPN------DDKYLTLAEVFKSLNLNVDELSVDTL
DVHADNNTFHRFDRFNLKYNPCGQSRLREIFLKTDNLIKGKYLAEMTKEVFEDLEKSKYQ
SAEYRLSIYGRKMSEW??RKMSEWDTLASWVVDNELFSTKARWLIQIPRLYDVYRETS-T
TTFQDFLNNVFHPLFEVTKDPSSHPKLHKFLQQVVGIDCVDDESKFEKKFTEKFPVPSDW
VTEHNPPYTYYLYYLYTNLYTLNKFREEKDMNALLLRPHSGEAGEVDHMAAAFYLSHGIN
HGINLRKTPVLQYLYYLNQIGIAMSPLSNNSLFLTYNRNPFPVFFARGLNVSISTDDPLQ
FHYTKEPLMEEYSI??GCAAGKGVLIPKDKEEALDGLKRIMVNKEFGDAGNEVVIEEFLE
GEECSLMCFSDGHSVAVMPPAQDHKRVFDLDMGPNTGGMGAYAPAPFVTQKGKSGFGVLV
DKAVEKVLQPTIDGMRKEGRPFVGVLFAGLMISKGSVINVLEYNCRMGDPETQVILPLLK
TDLYEVVMASVEGRLDSIS-IEWKSD-YCVTVVAASKGYPDAYPKGLKISGLEKFQNSES
LLFQAGTNEKGEIQTSGGRVLSVTALSSSLETAIANAYTSMRSISFDGIHFRKDIGQKAL
NFLNGSSNSVSYSDSGVDIERGDAVVDNIAPLAKHTNRKGCVSDLGGFGALFDTKAAGFV
DPILVSGTDGVGTKLKIAQELNKHENIGIDLVAMCVNDVVVQGAEPLFFLDYFATGRIHV
DVATKVIGGIAKGCKESGCALIGGETAEMPGMYRDGEYDLAGFSVGAVERTQLLPKNIRE
GNVLIGLASSGVHSNGYSLVRFLVEKKSGLTYNDKAPFDPS-QTIGDILLTPTKLYVLSC
LEAIKQ-GGVNGLAHITGGGI??RMNFTTTYSSNAISICQSCKVESVNRIERSRRYLIKT
EKPLSAEQITEFIDAVHDRMTECHYPNPIESFDSHVQPKQATYIPVMEEGRAALEKINKD
MGLAFDNADLDLYTDLFKNYLKRNPSDVECFDIGQSNSEHSRHWFFNGNLIIDGEKTEKT
LFQVVKDTLKANPNNSLIAFCDNSSAIKGFKTQVLVPSSQVTSSAFSVGEREQPIIFTAE
THNFPSGVAPFPGAETGTGGRIRDTHATGRGSLVVAGTVGYSVGNLNIPGYSLPWEDESF
KYPSNLANPLKIEIEASNGASDYGNKFGEPVIVGFTRSFGCRIPNGERREYIKPIMFSGG
IGFMDERHLKKAQPKIGMTIVKAGGPAFRIGMGGGS??NWMWAAKLKGEGSELYDAAIEM
HDTMVKLGVAIDGGKDSLSMAAKAPGELVKAPGTLVVSTYVPCIDITKTVTPDLKLSSES
DSALIYLDMGCGNNFIGGSALAQVFKQVGNDQPHQDVELLGKTFNAVQELVAKELITAGH
DRSDGGLITTLAEMSISGNRGMMVNLESSS--TDIYSILRVLFSEELGAVVEVKKENVNS
VKEILKQAGVPST-VIGYTNINSECDRFTVKMNGSVIYDIELPTLCRKWEETSYQLERLQ
A-NPASIDNEMKELIKRAVGGGKGPQYKVSFKPSSLIEPKNPNYRPRVAILREEGSNGDR
EMAAAFHFAGFEPWDITMSDLINENVDLQFKGIAFVGGFSYGDVFDSAKGWAGSIKFHET
VKKQFDHFYQRKDTFSLGLCNGCQLM??MMGKRVNYAARTVISPDISLESNEMGVPQYFA
KTLTFPQPVTSFNYNQMAQAVINGPDVYPGANFIEDEDGHLINLRKESHEKRVALSKTLL
TLKPTAQRGLNKKVFRHLISGDFVLANRQPTLHKPGIMGHRVRVLGPTEKTLRMHYCNCS
TYNADFDGDEMNIHFPQSFLASAEIREIAANNYQYLVPRNGAPIRGLIQDHILTGVLLTK
RDTLFTKTQFNNILYASIWAINSKHPIEIPLPCIMKPEPLWSGKQLITAALNHLTIGRLP
FNLEAPSKIPVKMWGKHGL-EITRDSTVIIQNNEMLAGIL??DLIDHTDEYIDNDRVQSP
EGGSGDVDYQLNWKKDFAKLSSLSKIVQNILDSSKYREI-LNFGKDGDGDLKMDAIEEP-
--PQQQPHQEEPYDLNILKLICKIRSNYFGL-??SNYFGLWHSGANNKNTGFIWCGSGVY
LQLSLFNHSCFPNCSTLLECNGGRIHSPHPLRFYIIALRDIQPDTELLLTYIPLNQDRMN
RIQQLKSNWLF
>D_polycephalum
LVWNHTAHNTQWLSEHPEAGYNTDNSPHLKSAVILDDSLMQFSESINGTVIEDIEQLTTL
IETIKETIIAPLKLWEFYVLDVDKEVEIFKLTYNSETRERDPSSSSSAFSPTLLKNIISN
PNLEKQETLNSILKKGIARGPSYERFSLHIDLNVTFKLLDSSASFRNLTSVEQVAKYEDL
LRVVNLSLYRDYDSDLEAILLNVTERVKYERLAQHGPKLGPITKKNPLVSSYFTRVKYLD
QGNTREIPLANNGWIFNYNPSIDFASKDSRAYLRRDVIVWGD??WMDKMGESKKANNFGD
PATPRDGAPIEITAMVYSTVKWLSLLFSENKFKSSGVTLPGEQTQLQYSQWTELIKTNFE
KHYYIPSS-NLDKSYIINTNYVRRRYIYKDTLGSKNFYSDFQFRPNMCIAMAFAPDLFVK
GHVEKALDIIKSSLAGPLGMKTLDPNDPNYHGNYDNSNDSEYRPTAKGFNYHNGPEW-??
DTHVHHSSSMNQKHLLKFIKRKLKENPNEIVIFRDDKYLTLSEVFKSLNLDVEELSVDTL
DVHADNNTFHRFDKFNLKYNPCGQSRLREIFLKTDNLIKGKYLAEITKEVFEDLEKSKYQ
SAEYRLSIYGRKMSEW??RKMSEWDTLAGWVCDNELFSTKVRWLIQIPRLYDVYRETS-S
ATFQDFLNNIFHPLFEVTKDPSSHPKLHKFLQQVVGIDCVDDESKFEKKFTEKFPVPSEW
TSEHNPPYTYYLYYIYANLCTLNRFREEKGLNILALRPHSGEAGEVDHMGAAFFLSHGIN
HGINLRKTPVLQYLYYLTQIGIAMSPLSNNSLFLTYHRNPFPVFFARGLNVSISTDDPLQ
FHYTKEPLMEEYSI??GCAAGKGVLIPKDKKESIAALKRIMVDKEFKSAGDQVVIEEFLD
GEECSLMCFSDGYSIAVMPPAQDHKRIFDGDLGPNTGGMGAYAPAPFISTQSRSGFGSII
DNVVNTVLVPTINAMRKEKRPFVGVLFAGLMVSKLGKVDVLEFNCRMGDPETQVVLPLLS
SDLYQIFMACVDGCLDSVN-VSWKKE-YCVNVVAASKGYPDSYPKGLVINGLDQFNQQQS
IVFHAGTIEKGKVLTNGGRVLSVTSQSNQLELAIEQAYQSIKCISFDGMQYRKDIGMKAL
NFLNKNNSSVTYSESGVDIERGDAVVTNIASAAKKSNRSGTVSDLGGFGALFDPKAAGYV
DPILVSGTDGVGTKLKVAQELDRHSTIGQDLVAMCVNDIVVQGAEPLFFLDYFATGKIHV
DVATNVISGIADACRRSGCALIGGETAEMPGMYKDGEYDLAGFAVGAVERTQLLPANISE
GDVLLGLASSGVHSNGYSLVRYLVEKKSGLSYRDQAPFDKEGRTIGDVLLTPTKLYVLSC
LSAIKS-GGVHGLAHITGGGI??RMNFTTTYSSNATSITNSCKIHSVKRIERSRRYKVES
KHPLRVDQVQLFIDQVHDRMTECHYPQPLVSFDTGVVPKTVTFIPVMEEGRAALERINKE
MGLAFDDSDLELYTDLFKNYLKRNPSDVECFDIGQSNSEHSRHWFFNGNLVIDGQIIPKT
LFQIVKDTLRANPNNSLIAFSDNSSSIKGFETKVLVPKSSTEASPYIVGDRDQPILFTAE
THNFPSGVAPFPGAETGTGGRIRDTHATGRGSIVVAGTVGYCVGNLNIPGYNLPWEDKSF
QYPFNLANPLKIEIEASNGASDYGNKFGEPVIIGFTRSFGLRLPNGERREWIKPIMFSGG
IGFMDGRHLKKASPEVGMLVVKAGGPAYRIGMGGGS??NWMWAAKLKGEGSQLYDACLEM
HNVMVELGIAIDGGKDSLSMAAKAPTELVKAPGTLVVSTYVGCDDITKTVTPDLKLTSAQ
DSVIVYLDLGCGNNFIGGSALAHVFSQVGNDSPIVDVKLLKSTFKVVQQLVKQQLITAGH
DRSDGGLITTLVEMALAGNRGLNITLPRSLCNIDSFSALKLLFSEELGAVVEVRKENIQL
VLSVLRQHGVPAY-EIGHTNINTQQDRFTVGVESQVIYDIELSKLSYLWEETSYRLELIQ
A-NPSFIESEFREIQKRAIGGGRGPQFHLSFKPSPTIDAKTPDYRPKVAIIREEGSNGDR
EMAAAFQFAGFEPWDVTMSDLISGRFVLRFNGVAFVGGFSYGDVMDSAKGWAGAIKFNES
VAKQFEDFYQRQNTFSIGLCNGCQLM??MMGKRVNYAARTVISPDISLESNEMGVPQYFA
KTLTFPQPVTSFNYNQLAQAVINGPDVYPGANFIEDENGYLTNLAKESLEKRIALSKTLL
TSRPHAPRGINKKVYRHLVDGDYVLANRQPTLHKPGIMGHRVKVLGKNEKTLRMHYCNCS
TYNADFDGDEMNIHFPQSLLASSEIREIAANNYQYLGPRNGGPLRGLIQDHISTGVLLTK
RDTLFTRDEFIQILYASCWAINTNHPIQVPPPCILKPRPLWSGKQLIGAALNHLTIGRKP
MNLEAASKIPAKMWGTYGL-DITRDATVIIRENEMMAGIL??DLMDHLDDYFKASNCSNS
KEGEEEDDHLLNWVHDFNRILNLSKIIQNIFDRSKYTNFLLIGKRDGEGDSEMNDFNQPP
SGLSESIGKLTRSDYNIVKLIGKIRSNYFGLW??SNYFGLWHNGTSNIQNQFIWVGSGVY
LKLSLFNHSCFPNCTTLVDYNTNYSSSSNPLMFSIVTLRDIEPNEELLITYIPLDQKVKQ
RKSQLKSVWFF
>P_pallidum
LVWNHTSFNSNWLKQHPEAGYNPDNSPHLKAAVEVDQALNRYSKSIEGTSIVSLEQLDNL
ITHIGDSCLNPLKLWEYYVLDVSREMESFNQKYPATVPTINPEPFNSPFMP-----ISPK
NANENADLVNQIQKKGLIRNPNYERFSMTIDLEFTFKLLNGNATFKNYTMEEKKQRYEDL
LRLINLNLYREYDGDHDAILNNVRERIKYERLAAHGPRLGPISSSKPMLASYFTIVECDD
---GRRVPLANNGWIFNYNPAVDFASKDSRAYLRRDVIVWGD??WMDKMGESAKAHNYGD
PATPRDGAPIEITAMLFSTLKWLAKINQSGIYPHSSVKVSG--SDLKFSEWQKLIQDNFE
LFYYIPSS-SEDKKYKINTSFVRRRYIYKDTVGSSSQYTDYQFRPNQLVAMSFAPELFNR
EKAQKTLDLT------------------------------------------------??
DTHVHHSSSMNQKHLLKFIKRKLKDSPNEVVIFRDDKYLTLSEVFKSLNLNVDELSVDTL
DVHADNNTFHRFDRFNLKYNPCGQSRLREIFLKTDNLIKGRYLAELTKELFEDLEKSKYQ
NAEYRLSIYGRKMSEW??RKMSEWDNLAGWICDNELFSTKVRWLIQIPRLYEIYRETDNI
STFQVFLSNIFQPLFEATRDPESHPKLHKFLQQVVGIDCVDDESKFEKKFTEKFPVPQEW
TSEHNPPYTYYLYYLYANLYTLNKFREEKGLNILALRPHSGEAGEVDHMAAAFYLAHGIN
HGINLRKTPVLQYLYYLTQIGIAMSPLSNNSLFLTYYRNPFPVFFARGLNVSISTDDPLQ
FHYTKEPLMEEYSI??GCAAGKGVLIPANKEEAKLAVKRVLVDREFGAAGDEVVIEEFLD
GEEASVMAFSDGYSVVLMPAAQDHKRIFDDDKGPNTGGMGAYAPAPFVTDASRTGFGPTM
DRVLDTVIKPTVDGMRREGRPFVGVLFAGLMVSPSGVINVLEFNCRMGDPETQVVLPLLD
TELIAVVDACCDGALDSIK-VNWKQA-YAVTIVSASEGYPDSYPKGREIHGLNNAKFDEA
MIFQAGTTVVGKLVTSGGRVLSATSVNSELETAIQLAYKANDTIDFQGRQFRRDIGRKAQ
RYLASQSKSVSYSESGVDIERGDAVVDNIAPLAKATTRKGCVSDLGGFGALFDTKAAGFV
DPILVSGTDGVGTKLKIAQEIGIHDNIGVDLVAMCVNDVLVQGAEPLFFLDYFATGRIHV
DVATQVIGGIAKGCSGSGCALIGGETAEMPGMYRDGEYDLAGFAVGAVERTQMLPRNIKP
GDVLLGLASSGVHSNGYSLVRYLVEKKSGSVYDLPAPFESS-KTLGQALLTPTRLYVLSC
LAAIKA-GGINGLAHITGGGI??RMNFTTTYSTNATSICQSCRLNIVDRIERSRRYLVQS
ERVWSDAERQQFVEEVHDRMTECLYEKPISSFETGVVPKQVTYVPLMEEGRSALERINKE
MGLAFDEADLALYTDLFMNHLKRNPSDVECFDIGQSNSEHSRHWFFNGKLVIDGQQTPKT
LFEIVKNTLKVNPNNSLIAFCDNSSAINGFKTKVLVPSNPSEASSYQLGDRDQPIIFTAE
THNFPSGVAPFPGAETGTGGRIRDTHATGRGSLVVAGTVGYCVGNLNIPGYNLPWEDQSF
QYPFNLAHPLKIEIDASNGASDYGNKFGEPVITGFTRSYGQRLPNGERREWIKPIMFSGG
IGFMDARHNKKDQPEVGMVVVKAGGPAYRIGMGGGS??NWMWAAKLKGEGAALYDAALAM
HDTMIELGIAIDGGKDSLSMAAKAPSELVKGPGTLVVSTYVTCDDITKTVTPDLKLTSQQ
DSAIVYIDLGANNNFLGGSALAHVYSQVGNDSPHLDTKLLKSAFETVQLLVKQRLLTAGH
DRSDGGLITSLIEMSLGGNRGMNVTLPTSLLPFTHDALFKLLFSEELGAAFECHRTNLPV
VMDILKQHNVPAY-EIGYTCVNTGNDRFVVVAAGSVVLDAELSDLSQRWEETSYRLEQLQ
A-NVAFVDSEMTELKKRAIGGGRGPQYRLSFTPSPTIESLLSSPNPRVAIIREEGSNGDR
EMAAAFFTAGFEAWDIAMSDLIAGTVVLRFKGVAFVGGFSYGDVLDSAKGWAGSIRFNTS
VSKQFDAFYGRADTFSLGLCNGCQLM??MMGKRVNYAARTVISPDISLETNEMGVPQLFA
KKLTFPQPVTPVNYQEMAAAVINGADVYPGANFIEDELGNIINLEKETPEKRIALSKTLL
TVRPQAPHGAIKKVYRHLVSGDYVLANRQPTLHKPGISGHRVKVLGKNEKTLRMHYCNCS
TYNADFDGDEMNIHFPQSLLAAAEVREIAANNFQYLGPRAGVPLRGLIQDHILTGVLLTK
RDTLFTKGEFQKVLYASCWSVNTKHPIRTPPPCILKPQPLWSGKQLISAALDHLTIGYAP
LNFTGSSKISTKLWGKHGP-ELMRDSHVIIRENEMLVGIL??DLVDHIDEYFSVSLEHQT
PTNMNIDDYKLVWQHDFAKLLTLTRIIQNIITPSKNCSF--KSNIDRDGDFEMTDTTSAP
TSLRTSLEVITKTDFNLLKLLGKIRSNYFGLW??SNYFGLWTHSPMLRPQQCHWGGAAVY
LRMSLFNHSCFPNCTTLLQTNDTHRERVNPLSFHVVTIRDIEVDTECLITYIPLDQKLKD
RQSHLKSMWLF
>P_multicystogenum
LVWNHTSYNSHWLKQHPEAGYNPDNSPHLKAAVELDLALKRYSDSIEGTLIQSLEQLDNI
ILHIGDSCLNPLKLWEYYVLDVNYEMEQFNKHYPATVPAINPEPFNSPLMP-----ISPK
NVNENADLVNQIQKKGMVRNPNYERFSMTIELEFTFKLLNGNATFKNYTMEEKRQRYEDL
LRLINLNLYREYDADHDAILNNIRERIKYERLASHGPRLGTISQSKPMLASYFTMIDCDD
---GRKVPLANNGWIFNYNPAVDFASKDSRAYLRRDVIIWGD??WMDKMGESTKAHNFGD
PATPRDGAPIEITSMLYSTLKWLVKLNLAGIYPHSGVKING--EEFKFSDWQKLIKDNFE
LYYYIPNS-SEDKKHKINTSFVRRRYIYKDTVGSTAQYTDYQFRPNQLVAMSFAPELFTR
ERAQKTLELTRTFLLGPLGVKTLDPNDTDYHANYDNSLDTEYRPTAKGFNYHNGPEW-??
DTHVHHSSSMNQKHLLKFIKRKLKDSPNEVVIFRDDKYLTLSEVFKSLNLNVDELSVDTL
DVHADNNTFHRFDRFNLKYNPCGQSRLREIFLKTDNLIKGRYLAELTKELFEDLEKSKYQ
NAEYRLSIYGRKMSEW??RKMSEWDNLASWICDNELFSTKVRWLIQIPRLYEIYRETDNI
STFQVFLSNIFQPLFEATKDPESHPKLHKFLQQVVGIDCVDDESKFEKKFTEKFPVPQEW
TSEHNPPYTYYLYYLYANLYTLNKFREEKGLNILTLRPHSGEAGEVDHMAAAFYLAHGIN
HGINLRKTPVLQYLYYLTQIGIAMSPLSNNSLFLTYYRNPFPVFFARGLNVSISTDDPLQ
FHYTKEPLMEEYSI??GCAAGKGVLIPTNKEEAKAAVKRVLVDREFGAAGDEVVIEEFLD
GEEASVMAFSDGYSVVVMPAAQDHKRIFDDDKGPNTGGMGAYAPAPFVTDASRTGFGPTM
DRILDTVIKPTVDGMRREGRPFVGVLFAGLMVSPSGVINVLEFNCRMGDPETQVVLPLLD
TDLIDIIDACCEGSLDSIK-VNWKQA-YAVTIVSASEGYPDSYPKGREISGLGNTTFDDK
MIFQAGTALVGKLVTSGGRVLSATSVNAELETAIQLAYKANDTIDFQGRQFRRDIGRKAQ
RYLASQNKAVSYSESGVDIERGDAVVDNIAPLAKATTRKGCVSDLGGFGALFDTKAAGFV
DPILVSGTDGVGTKLKIAQEIGIHDNIGIDLVAMCVNDVLVQGAEPLFFLDYFATGRIHV
DVATQVIGGIAKGCSGSGCALIGGETAEMPGMYRDGEYDLAGFAVGAVERSQMLPRNIKP
GDVLLGLASSGVHSNGYSLVRYLVEKKSGSVYDLPAPFDSS-KTLGQALLTPTRLYVLSC
LSAIKA-GGINGLAHITGGGI??RMNFTTTYSTNATSICHSCRLNIIDRIERSRRYLVET
EQPLTAEQRQLFIDEVHDRMTECLYEKPISSFETGVVPKPVTYIPLMEEGRPALERINKD
MGLAFDEADLELYTDLFMNHLKRNPSDVECFDIGQSNSEHSRHWFFNGKLVIDGQQTPKT
LFEIVKNTLKA-----------------GFKTNVLVPSNPSEASPYKYGERDQPIIFTAE
THNFPSGVAPFPGAETGTGGRLRDTHATGRGSLVVAGTVGYCVGNLNIPGYKLPWEDSNF
QYPYNLAHPLKIEIDASNGASDYGNKFGEPVIVGFTRSYGQRLPNGERREWIKPIMFSGG
IGFMDSRHNKKNQPEVGMVVVKAGGPAYRIGMGGGS??NWMWAAKLKGEGAALYDAAVAM
HDTMIELGIAIDGGKDSLSMAAKAPSELVKGPGTLVVSTYVTCDDITKTVTPDLKLSSQQ
DSAIVYIDLGANNNFLGGSALAHVFEQVGIDTPHVDTKLLKSAFETVQLLVKQRLLTAGH
DRSDGGLITTLIEMSLGGNRGMHVTLPTSLLPFTRDALFKLLFSEELGAAFECRRSNLQT
VLDILKQNNVPAY-EIGYTSINTGNDRFIVVAANSVVLDAELSDLSQRWEETSYRLEQLQ
A-NVAFVDSEMAELKKRAIGGGRGPQYRLSFTPSATIEALLSSPNPRVAIIREEGSNGDR
EMAGAFFTAGFEAWDISMSDLIAGTVVLRFKGVAFVGGFSYGDVLDSAKGWAGSIRFNTS
VSKQFDAFYNRADTFSLGLCNGCQLM??MMGKRVNYAARTVISPDISLETNEMGVPQLFA
KKLTFPQPVTPVNYQEMAAAVINGADNYPGANFIEDEFGNIINLEKETPEKRVALSKTLL
TVRPQAPHGATKKVYRHLVSGDYVLANRQPTLHKPGISGHRVKVLGKTEKTLRMHYCNCS
TYNADFDGDEMNIHFPQSLLAAAEVREIAANNYQYLGPRAGVPLRGLIQDHILTGVLLTK
RDTLFTKAEFQKVLYASCWSVNTKHPIRTPPPCILKPQPLWSGKQLISAALDHLTIGYEP
LNFTGASKISTKLWGKHGQ-EIMRDSHVIIRDNEMLVGIL??DLVDHIDDYFSVSLDNNN
SVNIVSEDYKLTWQHDFSKLLTLTRIIQNIITPSRNCAF--KSNLDSDGDFEMTDLTKPP
TSLRNSLEVITKTDFNLLKLIGKIRSNYFGL-??SNYFGLWAHAPLSQQIQQYYCGSAVY
LRVSLFNHSCFPNCTTLLQANDAHRERINPLLFHIVTLRDIKQDEECLITYIPLDQKLKE
RQSHLKSMWFF
>A_subglobosum
LVWNHTANNAAWLRQHPEASYNIDNSPHLKPAIVLDDALVQYSKHIEGTVVS-EVGLDTL
MLRLTENCISPLKLWEYYVLDVQREIDVFKKHFPTEPEQTTEA------S--PAAQLLIS
PKSANADLVNQIQKKGLVRDASYERYSLAIDTDFTFKMLSTNPTFKLYTYEEKKQKYEDL
LRLINLNLYRDYDADHDAIINNIRERLKYERLADHGPKLGPVTADRPLLSSYFTRIEVAG
NGATRTLHLANNGWIYNHNPVIDFASKQSRAYMRRDVIVWGD??WMDKMGESGKAGNYGD
PATPRDGAPVEITAMVFSTVKWLAVLNQRGLYKYSGVKLGDS-EELSYKNWQQLIQDNFE
KFYYIPGS-SEDKKFKVNSSYIRRRYIYKDTVGSSAQYTDYQFRPNFLVSMTFAPELFSR
EHAVKTLELTKTFLLGPLGVKTLDPNDTDYHPNYDNSLDTEYRPTARGFNYHNGPEW-??
DTHVHHSSSMNQKHLLKFIKRKLKDAPSETVIYRDGKYLSLSEVFKSLNLNVDELSVDTL
DVHADNNTFHRFDRFNLKYNPCGQSRLREIFLKTDNHIKGRYLAELTKELFEDLEKSRYQ
NAEYRLSIYGRKMSEW??RKMSEWENLASWIIDNELFSPKVRWLIQIPRLYDIYKETDNL
LSFQVFISNIFQPLFEATKNPQAHPKLHMFLQQVVGIDCVDDESKFEKKFTEKFQAPGEW
TSEHNPPYTYYLYYLYANLYTLNQFREERGLNTLALRPHSGEAGEADHMAAAFFLSHGIN
HGINLRKTPVLQYLFYLTQIGIAMSPLSNNSLFLTYYRNPFPVFFARGLNVSISTDDPLQ
FHYTKEPLMEEYSI??G-------------------------------------------
------------------------------------------------------------
------------------------------------------------------------
------------------------------------------------------------
-VFQAGTTVTGSLVTNGGRVLSTTSINTCLERAIQLCYEGNKTIDFQGRQFRSDIGRKAL
NFLEN-TSAVSYSESGVDIERGDAVVDSIAPMAKATTRSGCVSDLGGFGALFDTKAAGFR
DPILVSGTDGVGTKLKIAQEIGLHDDIGIDLVAMCVNDVLVQGAEPLFFLDYFATGRIHV
DVATKVIGGIAKGCKNSGCALIGGETAEMPGMYRDGEYDLAGFAVGAVERDQMLPKNIKP
GDVLLALASSGVHSNGYSLVRYLVEKKSGSVYDLPAPFEQN-KTLGQALLTPTRLYVLSC
LQAIRA-GGVNGLAHITGGGI??RMNFTTTYSTNATSICQSCRLGVVDRIERSRRYLVKT
SAPWTAEQRQAFIDEVHDRMTECPYEKPIESFETGVVPRPVTIVPLIEEGRAALERINKE
MGLAFDEADLELYTDLFLNHLKRNPSDVECFDIGQSNSEHSRHWFFNGNLFIDGEKTPRT
LFEIVKATLKANPANSLIAFCDNSSAIKGFKTKVLIPTAPEKASPYKAGERDQPIIFTAE
THNFPSGVAPFPGAETGTGGRIRDTHATGRGSLVVAGTVGYCVGNLNIPGYDLPWEDKSF
QYPSNLAHPLKIEIDASNGASDYGNKFGEPVIVGFTRSYGERLSNGERREWIKPIMFSGG
IGFMDGRHTKKEQPEVGMVVVKAGGPAYRIGMGGGS??NWMWAAKLKGEGAALYDAAVSM
ADTMIELGIAIDGGKDSLSMAAKSPNELVKGPGTLVVSTYVTCDDITKTVTPDLKLNSKE
DSAIVYIDIGANNNFLGGSSLAHVFGQVGNDTPHVAVQSLKSTFNAVQQLVKARLITAGH
DRSDGGLITTLIEMSIGGNRGMNIVLPATLLPYTSTDMFKLLFTEELGAAVECRRSDLAQ
VMDILKQNNVTAY-EIGHTATNAGTDRFVVTAANAVLLDAELCDLSQRWEDTSYHLEQLQ
A-NSAYVESEMRELKKRATGSGRGPNYRLSFTPSPTIDQLISNNTPRVAIIREEGSNGDR
EMAASFFMAGFEAWDVAMSDLIAGNIVLRFKGVAFVGGFSYGDVLDSSKGWAGSILFNES
VSKQFDAFYQRKDTFSLGLCNGCQLM??MMGKRVNYAARTVISPDISLESNEMGIPQIFA
MKLTFPQPVTALNYTEMAAAVINGPNAYPGANFIEDELGNMLSLERETPEKRVALSKTLL
TIRPQAPPGAVKKVYRHLVSGDFVLANRQPTLHKPGISGHRAKVLGAVEKTLRMHYCNCS
TYNADFDGDEMNIHFPQSFLAQSEVREIAANNFQYLGPRAGVPLRGLIQDHILTGVLLTK
RDTLFTRADFQKVLYASCWAVNTSHPIKTPPPCIIKPVPLWSGKQLISAAMDHLTIGYLP
LNFTGASKIPAKLWGKHGS-DLMRDATVIIKDNEMLVGIL??DLVDHIDEYFGVALKDPA
DQLEFEKDHVLNWQHDFTKLLTLSRIIQHIIKPRGHSTN-----RD--------NNSTHC
DQVRDSLEVITSTDYNLLKLLGKVRANYFGLW??ANYFGLWNHSE---DQLCHWAGAAVY
LRLSLFNHSCFPNCTTLLLSDEDFAERTNPLTFNIIAMRDIEADSECLITYIPLDQKAAE
RRNHLKSMWLF
>A_leptosomum
LVWNHTAHNSAWLREHPEAAYNTDNSPHLKAPALLDDAFMQYSSEIRGTNITTQEQLDEI
LAHMKDIIISPLKLWEYYVLDVQREMDLFKQHFPSAQVPEQPLPTSNAHLV-----ISPK
NHNENADMVNAIQRKGLVRDAGYERFSLNIDMEFTFRLLNNSSTFRNFTFEEKKQKYEDI
LRMINLNLYRDYDSDHDAIINNIRERIKYERLAPHGPKMGPISDARPLLASYFTRIDVN-
---GRTLHLANNGWIFNYNPMIDFASKQSRAYMRRDVIVWGD??WMDKMGESMKAGNYGD
PATPRDGAPIEITAMVYSVVKWLASLNQAGLHPHDGVQLPS-NQRLSYQDWQKRIQDNFE
RLYYIPGP-SDDKKYNVSTSFIRRRYVYKDVLGSSAQYTDYQFRPNQLVAMSFAPELFDR
DHVVKTLELTRTFLLGPLGIKTLDPNDTDYHANYDNSLDTNYRPTAKGFNYHNGPEW-??
DTHVHHSSSMNQKHLLKFIKRKFKESPSETVIYRDGKYLSLSEVFKSLNLNVDELSVDTL
DVHADNNTFHRFDRFNLKYNPCGQSRLREIFLKTDNHIKGRYLAELTKELFDDLDKSKYQ
NAEYRLSIYGRKMSEW??RKMSEWDNLASWIVDNELFSTKVRWLIQVPRLYDIYRETDNI
STFQVFIANIFQPLFEATRDPQSHPKLHMFLQQVVGIDCVDDESKFEKKFTEKFPAPQEW
TSEHNPPYTYYLYYLYANLYTLNQFREEKGLNTLALRPHSGEAGDADHMAAAFYLSHGIN
HGINLRKTPVLQYLYYLAQIGIAMSPLSNNSLFLTYYRNPFPVFFARGLNVSISTDDPLQ
FHYTKEPLMEEYSI??GCAAGKGVLIPTTKAEAKDALKKIMVDREFGTAGDEVVVEEFLD
GEEASVMAFTDGYSVAIMPAAQDHKRVFDNDQGPNTGGMGAYAPAPFITNASRTGFGPTM
DRILDTVIAPTVNGMRKESRPFVGVLFAGLMISKSGEINVLEFNCRMGDPETQVVLPLLD
TDLLEVVEACCDGRLDSID-IKWKQS-YAVTVVSASQGYPDAYPKGRVITGADAPF-DSH
MIFQAGTTLNGKLVTSGGRVLSTTSIATDLQVAIQQAYTANQTISFEGRQFRSDIGQKAI
NYLNAASSAVSYSESGVDIERGDAVVDGIAPLAKATNRSGCVSDLGGFGALFDTKAAGFK
DPILVSGTDGVGTKLKIAQEINLHDDIGIDLVAMCVNDVLVQGAEPLFFLDYFATGRIHV
DVATKVIGGIAKGCKNSGCALIGGETAEMPGMYRDGEYDLAGFAVGAVERDQMLPKNIKP
GDVLLALSSSGVHSNGYSLVRYLVEKKSGSVYDLPAPFAPG-KTLGQALLTPTKLYVLSC
LAAIRA-GGVNGLAHITGGGI??RMNFTTTYSTNATSICQSCRLGVIDRIERSRRYMVKT
SAPWTPAQRQQFIDEVHDRMTECPYETPITSFETGVVPKQVTYIPMMEQGRAALEHINQE
MGLAFDEADLQLYTDIFVNHLKRNPSDVECFDIGQSNSEHSRHWFFNGNLVIDGEKTPKT
LFEIVKNTLKSNPNNSLIGFCDNSSAIKGFPTKVLVPSAPEQASEYKMGERDQPIIFTAE
THNFPSGVAPFPGAETGTGGRIRDTHATGRGSLVVAGTVGYCVGNLNIPGYDLPWEDKAF
QYPSNLAHPLKIEIDASNGASDYGNKFGEPVIVGFTRSYGERLPNGERREWIKPIMFSGG
IGFMDGRHLKKEAPEVGMLVVKAGGPAYRIGMGGGS??NWMWAAKLKGEGAALYDAAVSM
ADTMIALGIAIDGGKDSLSMAAKAPGELVKGPGTLVVSNYVTCDDITKTVTPDLKLNSQA
DSAIVYIDLGNNNNFLGGSSLAHVFNQVGNDSPNIDVQLLKRTFTAVQQLVKARQVTAGH
DRSDGGLMTTLIEMAIAGNRGLDITLPESVLPHSHLDIFKVLFSEELGAVFECRRSELSN
VLQVFAQHQVPAY-EIGHTAVNPATDRVVVRTTGTVLLDAALSDLCTRWEETSYHLEQLQ
A-NSAYVESEMRELTKRATGGGRGPQYRLSFTPSPTIDARLSSPNPRVAIIREEGSNGDR
EMAASFFMAGFEAWDIAMSDLIAGNIVLRFKGVAFVGGFSYGDVLDSSKGWAGSILFNES
VSKQFDAFYQRKDTFSLGLCNGCQLM??MMGKRVNYAARTVISPDISLESNEMGVPQVFA
KKLTFPQPVNAVNYAEMAAAVINGADTYPGANFIEDELGFIINLEKETLEKRTALAKTLL
TIRPQAPHGATKKVYRHLISGDYVLANRQPTLHKPGISGHRVKVLGKSERTLRMHYCNCS
TYNADFDGDEMNIHFPQSFLAQAEVREIVANNFQYLGPRAGVPLRGLIQDHILTGVLLTK
RDTLFTKAEFTRVLYASLWAFNTKHPIKVPPPCILKPAHLWSGKQLVSAALDHLTIGYLP
LNFVGSSKIPVKLWGKHGS-ELMRDSHVIIRDNEMLVGIL??DLVDHIDEYFSVALCNDT
QELQLDKDHTVNWRHDFTKLLTLSRIVQNIIAPSKYQQQ-----------------QMGG
DQVRESLEVITRTDFNILKLLGKVRANYFGLW??ANYFGLWNHSD---DHQCHWAGAAVY
LRLSLFNHSCFPNCTTLLLSDDQFADKTNPLTFNIIALRDIQEGSECLITYIPLDQRVRD
RRNHLKSLWLF
>A_ellipticum
LVWNHTAHNSAWLIEHPEAGYNPENSPHLKPAIVLDTALAQHSRRLDGVEVLTVEQLDDL
IVRLCDDCIQPLRLWEFYVLDVTAEMVRFDAHAPPPSSPPPQLP------------LSPK
GVNESPQMLTILLRH-VARDPSYERHSLRVDTEAALRSLSTNTTFRNYTPEERRAKYEDL
LRLANLTLYREYDQDLEAMLSNIRERVKYERISTHGPRLGPISVRSPLVASYFTQVVVRD
ANKSRTVCLANNGWIYNYNPSVDFASGSSKAYLRRDVIVWGD??WMDKMGDSARAHNLGD
PATPRDGAPIEITAMLFCTLRWLVRLNKAGLFSHAGV------GSLTYDAWQQRLSDNFE
RFYYVPGS-ADDKKFQINTSFVRRRHIYKDTVGGRNGLADYQFRPNFLVAMAMAPELFTR
ERASKTLDLARSFLLGPLGVKTLDPNDTDYHANYDNSLDTDYRPTAKGFNYHNGPEW-??
DTHVHHSSSMNQKHLLKFIKKKFRGSPNEIVIYRDEKYLTLAEVFKSLNLDADELSVDTL
DVHADNNTFHRFDRFNLKYNPCGQSRLREIFLKTDNLIKGRYLAELTKELFDDLAKSKYQ
MAEYRLSIYGRKMSEW??RKMSEWETLASWICDNELFSPKVRWLIQVPRLYDIYRETDNI
STFQVFLSNIFQPLFEATRNPDAHPKLHRFLQQVVGIDCVDDESKFEKKFTEKFSVPQEW
TSEHNPPYTYYLYYLYANLYTLNKFREEKGYNTLALRPHSGEAGEIDHMAAAFYLAHSIN
HGINLRKAPVLQYMYYLTQIGIAMSPLSNNSLFLTYYRNPFPVFFARGLNVSISTDDPLQ
FHYTKEPLMEEYSI??G-------------------------------------------
------------------------------------------------------------
------------------------------------------FNCRMGDPETQVVLPLLE
NDLLEVIEACVESRLDSIQ-VSWKPG-YAVTIVSASQGYPDAYPKGRAISGVPATLPDAP
IIFQAGTAINGTLVTNGGRVLSTTAVHADLATAIANAYAANAKVDFEGRHFRTDIGQKAL
RFLEK-AAAVSYSESGVDIERGDAVVDGIAPLAKKTTRSGCVSDLGGFGALFDTKAAGFV
DPILVSGTDGVGTKLKIAQELNLHDDIGIDLVAMCVNDVLVQGAEPLFFLDYFATGRIHV
DVATKVIGGIARGCKESGCALIGGETAEMPGMYRDGEYDLAGFSVGAVERTNILPRNIKP
GDVLLALSSSGVHSNGYSLVRYLVEKKSGSVYELPCPFENTGRTLGQALLTPTRLYVLSC
LAAIRS-GGVNGLAHITGGGI??RMNFTTTYSTNATSICHACRLSNVERIERSRRYLVAS
SIAWTPAQRALFVDEVHDRMTECEYSHPITTFETGVIPRAVHFVPLLSEGRAALERINTE
MGLAFDEADLALYYDLFANHLKRDPSDVECFDIGQSNSEHSRHWFFNGRLFIDGQQTPKT
LFDIVKATLKANPNNSLIAFCDNSSAIKGYKTKVLLPSDPTKASPYNEGERDQPIIFTAE
THNFPSGVAPFPGAETGTGGRIRDTHATGRGSLVVAGTVGYCVGNLNIPNYPLPWEDASF
QYPTNLAAPLKIEIDASNGASDYGNKFGEPVIVGFTRSYGSVLPNGERREWIKPIMFSGG
IGFMDERHLKKASPEVGMLVVKAGGPAYRIGMGGGS??NWMWAAKLPAEGARMYDAAIAM
HDTMVELGIAIDGGKDSLSMAAKAPGGLVKAPGTLVVSTYVTCDDITKTVTPDLKLRSSA
DSALVYIDFGCSNNFLGGSALAHVYSQLGNDSPHVDVALLKRGFEAMQRLVKAGLLTAGH
DRSDGGLITTLVEMALGGNRGINVTIPSTLISSSVDPIIRLLFSEELGAVVECRRQDLAS
VLEEFSRSNISAY-HIGHTSINEGNDRVVVISEKTVLLDLELSELSSRWEDTSYHLELLQ
A-NTANVESERQQLKLRATGGGRGPAYRVSFQPSPTIEALLSNTTPVVAVIREEGSNGDR
EMAAAFFTAGFQAWDVAMSDLLAGNVVLRFKGVAFVGGFSYGDVLDSAKGWAGAIRFNES
VSKQFEHFYQRADTFSLGLCNGCQLM??MMGKRVNFAARTVISPDISLESNEMGVPRIFA
KKLTFPQPVTAFNYAQLAQAVINGSSAYPGANFIEDELGNLINLEKETPERRVALSKTLL
TVRPQAPPGATKKVYRHLLTGDYVLANRQPTLHKPGISGHRVKVLGESEKTLRMHYCNCS
TYNADFDGDEMNIHFPQSLIAAAEVREIAANNFQYLGPRAGVPLRGLIQDHILTGVLLTK
RDTLFVKADFQRILYAACWAFNTSHPIRTPTPCVLKPVPLWSGKQLVSAALNHLTIGFLP
LSLTGTSKIPAKLWGKHGE-DIMRDSQVIFRDNEMLAGIL??DLVDHIDEYFSVTLKDPS
KQLEMEEDHRINWQNDFSKLLSLARIIQNVLDPDRCEAP----PRDIDGDAQMTDVFRRP
PALRRALAEVTRTDYNLLKLLGKLRANYFGLW??ANYFGLWSHTQ---TRECRWAGAAVY
LRLSLFNHSCLPNCSTLLQREDSHHSSDTPLAFHIITLDDIAEGSECRISYIPLDQTVRE
RRLQLKSLWLF
>D_polycarpum
LVWNHTAHNSAWLCDHPEAAYNTSNAPHLKPAVVLDRAIIDYSQSIDGSTIDSLDALDAT
MTVLADRVIQPLKLWEYYVLDVPREMEVFAHTYTHSEPP----PSVSQFLP-----FSPK
SPSENAQLVANIHRTGLVRDPQFERFSLTIDHDVVHALLNSSTTFKTHTLEEKRRKFEDL
LRLVNLNLYRDYDADVAAMIVNMRERIKYERLASHGPHLGPICKARPLLASFFTYITAKS
---GQQLALANNGWIYNHDPSVDFASSASRAYFRRDVIVWGD??WMDKMGESMRANNYGD
PATPRDGAPIEITSMVYATARWLASINASGAYKHTGVTLAD-GAALSYKDWAERIKTNFE
RLYYIPPS-SEDRQYTINSSFVRRRYVYKDTVGSKNTYSDYQFRPNQLVAMSFAPELFKK
EHVVKTLDIVKSYLIGPLGVKTLDPNDTDYHANYDNSLDTDYRPTAKGFNYHNGPEW-??
DTHVHHSSSMNQKHLLKFIKRKLKECPSEIVIYRDEKYLSLAEVFKSLSLNVDELSVDTL
DVHADNNTFHRFDRFNLKYNPCGQSRLREIFLKTDNLIKGRYLAELTKELFEDLERSKYQ
NAEYRLSIYGRKMTEW??RKMTEWDNLASWICDNELFSTKVRWLIQIPRLYDVYHSETQS
STFQDFLANIFQPLFEATIDPESHPKLHKFLQQVVGIDCVDDESKFEKKFTEKFPVPAEW
ATEHNPPYTYYLYYLYANLYTLNKLREEKGYNPLLLRPHSGEAGEIDHMGAAFFLAHGIN
HGINLRKTPVLQYLYYLAQIGIAMSPLSNNSLFLTYYRNPFPVFFARGLNVSISTDDPLQ
FHYTKEPLMEEYSI??GCAAGKGVLIPQNKAEALEAVNRVMVAREFGDAGAECVIEEFLD
GEEVSLMAFTDGYTVRVMPPAQDHKRALDNDMGANTGGMGAYAPTPFVCDGSTSGFGPFI
DRVITTVMQPAVDGMRKESRPFVGVLFAGLMIDKAGRVNVLEFNARMGDPETQVVLPLMA
TDLYEVISACVEGRLDAVD-MQWREG-FAVTVVSASQGYPDAYPKGRAITGVSSFDSESL
VLFQAGTTVAGVLVTSGGRVLSTTAIAASLEAAIAQAYKGIALVSFEGAHNRSDIGQKAI
RYLASKKAAVSYSESGVDIERGDAVVDNIAPLAKATTRSGCVSDLGGFGALFDVKAAGFR
DPILVSGTDGVGTKLKIAQETNRHSHIGIDLVAMCVNDVLVQGAEPLFFLDYFATGRIHV
DVATKVIGGIAAGCKESGCALIGGETAEMPGMYRDGEYDLAGFAVGAVERDQMLPRNIKP
GDVLLGLSSSGVHSNGYSLVRYLVEKKSESVYDLPAPFDPT-RTLGDVLLAPTKLYVLSC
LAAIRS-SGVNGLAHITGGGI??RMNFTTTYSANATSICASCNLSVIDRIERSRRYLVVA
KGSWSAETTTKFIDEVHDRMTECHYPSAITSFDTGVVPKPVTYIPVVEEGSAALERINKE
MGLAFDEQDLALYTDLFMNHLKRNPSDVECFDIGQSNSEHSRHWFFNGNLIIDGEKAPKT
LFQIVKDTLKANPNNSLIAFCDNSSAIKGYPTKVLVPTTPTEASAYQVGERDQAFIFTAE
THNFPSGVAPFPGAETGTGGRIRDTHSTGRGSIVVAGTVGYCVGNLNIPGYDLPWEDKTF
EYPNNLAAPLKIEIEASNGASDYGNKFGEPVIVGFTRSYGERLPNGERREWIKPIMFSAG
IGYMDGRHLKKEAPEVGMVVIKAGGPAYRIGMGGGS??NWMWAAKLKGEGVELYDACVAM
HDTMIDLGIAIDGGKDSLSMAAKAPVELVKGPGALVVSTYVPCVDITKTVTPDLKLTSAE
DSAIVYIDFGRNNNFIAGSALAQCFRQVGNDTPKIDVALLKAGFLAVQELVHARLITAGH
DRSDGGIITTLIEMTLGGNRGMNIVFPAALCD-NSMAVHRLLFSEELGAAVECRRADLPK
VLEILAKAGVPAY-DIGHTTIGA----FTVQIGTTTVLDSTVAQLSHAWEETSYRLEQLQ
A-NPAFVENEMLNLKARAIGGGKGPQYKLSFKPSPTIDQIANSPTPRVAILREEGSNGDR
EMAAAFHFAGFEAWDVTMSDLVAGTVVLRFQGVAFVGGFSYGDVLDSSKGWAGSIKFNSN
VAAQFDQFYNRTDTFSIGLCNGCQLM??MMGKRVNYAARTVISPDISLESNEMGVPQYFA
KTLTFPQPVTAVNYAQMAKAVMNGPDNYPGANFIEDSMGHVINLARETPEKREALAKTLL
TVPPQAPRGACITVHRHLRDGDYVLANRQPTLHKPGISGHRVKVLGKMEKTLRMHYSNCS
TYNADFDGDEMNIHFPQSMHAQTEIREICANNLQYLGPRAGAPLRGLIQDHISTGVLLTK
RDTMFTRAEFQKVLYASLWAINTSHPIVTPPPAIWRPVPLWTGKQLISAALNHLTIGRVP
LNMSSASKIPSKMWGRSGISDLMHDSTVIIRGNEMLAGIL??DLVDHIDEYFSVSLDASN
EDRDLSSDFRLNWQHDFSKLLTMARIIQNVVQPSKYGWI-ARAGLDDEGDADMADTFLPP
RGLDDSLAVVTRTDMNMLKLLGKVRANYFGLW??ANYFGLWNRPMALPNPTCYWAGAAVY
LRLSLFNHSCFPNCSTLLESDDDGPRDVNPLTFYIVTLRDIEPDTELLITYIPLDQKVKE
RRNQLKSLWLF
>D_fasciculatum
LVWNHTANNSHWLKDHPEAGYNIDNSPHLKAAITLDDAFMEFSEKNVGMHVESAEELELL
VAKIKDHVIAPLKLWEFYVLDIEKELDIFSSAYPASVPPVDPNPPASPYLP-----MSPK
NMNESAYLVDNIFKKGMVRDPTYDRYSMHIDLNHTFQLLNNTASFKPLTLIEKKQKYEDY
LRLVNLTLYREYDTDLAAIVQNITERIKYERIAPHGPKLGEVSTRHPLIDSYFTKVDHRQ
AGSQRKLHLANNGWIFNYNPAIDFASKDSKAYLRRDVIIWGD??WMDKMGESTKARNYGD
PATPRDGAPIEITAMVYVTAKWLAAINKTGQFKYASVKLGADKIEWTYSQWADTIKANFE
KQYYIPSS-SDDKKYNINSSFVRRRYIYKDTVGSKNSYSDYQFRPNQLVAMAFAPELFTR
DYVLRTLDITKQSLIGPLGVRTLDPNDTDYHANYNNSLDNDYRPTAKGFNYHNGPEW-??
DTHVHHSSSMNQKHLLKFIKRKLKECPNEVVIFRDDKYLTLSEVFKSLNLNVDDLSVDTL
DVHADNNTFHRFDRFNLKYNPCGQSRLREIFLKTDNLIKGRYLAELTKELMEDLENSKYQ
NAEYRLSIYGRKMSEW??RKMSEWDNLASWVIDNELFSTKVRWLIQIPRLYDVYRSTD-A
TNFQDFLANIFQPLFEATRDPESHPKLHKFLQQVVGIDCVDDESKFEKKFTEKFPNPQEW
TSEHNPPYTYYLYYLYSNLYSLNKFREEKGFNTLSLRPHSGEAGEVDHLGAAFILANGIN
HGINLRKTPVLQYLYYLTQIGIALSPLSNNSLFLTYYRNPFPVFFARGLNVSISTDDPLQ
FHYTKEPLMEEYSI??GCAAGKGVLIPADKKEAIAALKRVMVDKEFGSAGDEVVVEQFID
GDEVSVMCFSDGYTVTVMPPAQDHKRALDGDKGANTGGMGAYSPAPFVTDASASGFGPRI
DAIVETVLKPTINGMRREGRPFVGVLFAGLIIDKVQQNYVLEYNCRLGDPETQVVLPLLE
SDLYEIFAACIETRLDSVD-VKWRDG-YAVTVVSAAQGYPDAYAKGREIVGVERFPQDSL
MLFQAGTTVVSRLVTSGGRVLSTTALAADLEAAIRAAYVGVAAVSFEGMQFRKDIGHRAI
TYLANKTSGVSYSESGVDIERGDAVVDNIAPMAKTTNRSGCVSDLGGFGALFDVKAAGFK
DPILVSGTDGVGTKLKIAQEVNRHQDIGIDLVAMCVNDVLVQGAEPLFFLDYFATGRIHV
DVATQVIGGIARGCKESGCALIGGETAEMPGMYRDGEYDLAGFAVGAVERDQMLPRNIRP
GNILLGLASSGVHSNGYSLVRYLIEKKSNSVYLQKAPFEPT-KTLGETLLTPTKLYVLSC
LAAIKN-GGVNGLAHITGGGI??RMNFTTTYSTNATSICQACRLEFVERIERSRRYRLVL
ADKLSLEHLQICIDEVHDRMTECLYPTPIKSFAPGVVPKPVQWIPLMEEGRQALERVNKD
MGLAFDEHDLSLYCDLFINQLKRNPTDVECFDIGQSNSEHSRHWFFNGKLIIDGVPTQKT
LFQIVKDTLKANPNNSLIAFCDNSSAITGFKTKVLIPKTPIDSSPYEIGEREQPIIFTAE
THNFPSGVAPFPGAETGTGGRIRDTHATGRGSLVVAGTVGYCVGNLNIEDYDLPWESKDF
KYPENLANPLKIEVEASNGASDYGNKFGEPVIVGFTRSFGLRNEDGERREWIKPIMFSGG
LGAMDERHLKKEQPEKGMVVVKAGGPAYRIGMGGGA??NWMWAAKLKGEGARLYDAAVAM
HDAMVELGIAIDGGKDSLSMAARAPSELVKAPGALVVSTYVRCTDITATITPDLKLYNQD
DSALIYIDLGAGNNFLGGSALAQVFGQIGNDQPHQDVQLVKRFFNAIQHLVRERLITAGH
DRSDGGLITTLIEMALAGNRGISVSLSA------TENIFKLLFSEELGAVVECKRADQQK
VMEILQDARIPSY-YIGHTNVSGTSDRVTVKVGDQIVLDEALETVSFWWEETSYRLEKLQ
A-EHASVESEFNELQKRVQGNGKGPNYKMSFKAQPSAVSIVLSSAPKVAIIREEGSNGDR
EMAAAFTLAGFQAWDITMSDLLDGRIQLRFRGVAFVGGFSYGDVLDSAKGWAGSIRFNQS
VAKQFDAFYDRPDTFSLGLCNGCQLM??MMGKRVNYAARTVISPDISLETNEMGVPQYFA
RTLTFPQPVTHFNYQQMAQAVINGPDNYPGANYIEDEDGFYINLAKETHENRVALSKTLL
TIKPTSPHGTTKKVYRHLLTGDFVLANRQPTLHKPGIMGHRVKVLGKQEKTLRMHYCNCS
TYNADFDGDEMNIHFPQSFHAAAEIREIAANNFQYLGPRAGVPLRGLIQDHILTGVLLTK
RDTLFTRAQFQAILYASLWGINRDHPIVTPQPAILKPVPQWTGKQLISAALNHLTIGRVP
LTLESPSKIPTKLWGKHGL-DVTRDSHVIIRQNEMVAGIL??DLCDHIDDYFSVSLDINQ
ETEMEKDDYQTNWKHDFSKLLAISRIIQNILQPSQHTYI---------------------
--TKIYNSSVTRIDLNILKLLGKVRANYFGLW??ANYFGLWNYDN-DVGGECYWAGAAVY
LGLSLFNHSCLPNCSTIIQSEDFDRGRLNPLTFYIVALRDIQVDEELLITYIPLDQKLKE
RRNQLKSLWLF
>D_deminutivum
LVWNHTANNSPWLAEHPEAGYTIENSPHLKPAAVLDDALEEFSANNQGLHVDSLELLETV
LGRISEEVITPLKLWQYYVLDVAKEMDIFRTTYQPPNATDDYT----PFIA-----LSPK
IANESQHLVASIIKNGLIRDATYERFSMHVNLDYTYDLLNNTASFKMLTAEERLAKYEDY
LRLVNLTLYREYDADVEAIQSNIRERIKYERVSSHGPHLGPITNVRPLLSSYFTKVRSPV
--TGGIVHLANNGWIYNYNPSVDFASKDSKAYFRRDVIIWGD??WMDKMGESHRAHNYGD
PATPRDGAPIEITAMLYSTLQWLTTLNNSGLFRHDTVSTKD-GNVLTFRNWAELIRTNFE
KHYYIPSS-SEDKKHVINISFVRRRYVYKDTVGSKNQYSDYQFRPNQLVAMSFAPELFTR
DHVLKTLDITTQYLVGPLGIKTLDPNDTDYHPNYENSADSDYRPTARGFNYHNGPEW-??
DTHVHHSSSMNQKHLLKFIKRKLKEEPNEVVIYRDDKYLSLSEVFTSLNITVEDLSVDTL
DVHADNNTFHRFDRFNLKYNPCGQSRLREIFLKTDNLIKGRYLAELTKELMEDLEKSKYQ
NAEYRLSIYGRKMSEW??RKMSEWDNLASWICDNELFSTKVRWLIQVPRLYDVYRETV-S
STFQDFLANIFQPLFEATRDPDSHPKLHKFLQQVVGIDCVDDESKFEKKFTEKFPAPQDW
TSEHNPPYTYYLYYLYSNLTTLNKFREEKGF-----------AGEVDHLGAAFFLASGIN
HGINLRKTPVLQYLYYLTQIGIAMSPLSNNSLFLTYYRNPFPVFFARGLNVSISTDDPLQ
FHYTKEPLMEEYSI??GCAAGKGVLIPTTKEEAIDGLRRIMVDREFGSAGDEVVVEQFID
GDEVSVMCFTDGYSVVVMPPAQDHKRAFDGDKGPNTGGMGAYAPAPFVSSATSCCFGPKI
DEIVKRVLKPTVDGMRREGRPFVGVLFAGLIIDKQGGIYVLEFNCRLGDPETQVVLPLLD
SDLFELFQACVETRLDSVQ-VTWKDG-YAVTVVAASQGYPDAYPKGKVITGYNSTNFQQL
YIFHAGTSLQDQLVTSGGRVLSVTATSLDLEQAIAHANQGIKQVTFEGCHSRSDIGHRAV
KFLEAKSGGVSYSESGVDIERGDAVVDGIAPLAKSTNRKGCVSDLGGFGALFDCKAAGFV
DPILVSGTDGVGTKLKIAQEINRHQDIGIDLVAMCVNDVLVQGAEPLFFLDYFATGRIHV
DVATKVIGGIARGCKESGCALIGGETAEMPGMYRDGEYDLAGFSVGAVERTQMLPRNIRE
GNVLLGLASSGVHSNGYSLVRYLVEKKSASVYHHKAPFDAQGRTLGEVLLAPTRLYVLSC
LAAIKQ-GGVNGLAHITGGGI??RMNFTTTYSTNATSICQACRLECINRIERSRRYRVAL
APAWSPEQHRLFVEEVHDRMTECVYPAPLTTFDLGIVPNPITFIPLLEEGRAALERVNKQ
MGLAFDEHDLSLYTELFVEHLKRNPSDVECFDIGQSNSEHSRHWFFNGKLVIDGVPAPKT
LFEIVKNTLKSNPNNSLIAFCDNSSAIKGFKTKVMTPESSVDSSMYRVGEREQPIIFTAE
THNFPSGVAPFPGAETGTGGRIRDTHATGRGSLVVAGTVGYCVGNLNIDDYPLPWESPDF
KYPTNLAHPLKIEIEASNGASDYGNKFGEPVITGFTRSFGMRSGDGERREWIKPIMFSGG
IGSMDERHLKKGTPETGMLVVKAGGPAYRIGMGGGA??NWMWAAKLKGEGPRLYDAAVAM
HDTMVALGIAIDGGKDSLSMAARAPGELVKAPGALVVSTYVPCVDITATITPDLKLESAQ
DSAIIYIDLGNNNNFLGGTAIAHVYGQIGNDQPHEDVQLLKRAFNAVQTLVKERLITAGH
DRSDGGLITTLIEMSLSGNRGMHIKLPTDLVADGVDGLIRLLFTEELGAVVECKKANLAR
VTQVLKDAQVPHY-EIGHTAVSRQADRVVVMVGEKVVLDEPLPTISYWWEETSYRLERLQ
S-NPANADNEFKELQKRVTGRGNGPKYTVSFKPSPTIDQLNKTPTPRVAIIREEGSNGDR
EMAAAFMSADFEVWDVAMSDLLDGRFRLRFRGVAFVGGFSYGDVLDSAKGWAGSIRFNEN
VAKQFDHFYNRKDTFSLGLCNGCQLM??MMGKRVNYAARTVISPDVSLETNEMGVPEYFA
RTLTFPQPVTHFNVRQLAQAVINGPEQYPGANFVEDETGGLINLAKESPEAREALAKTLL
VTKPYAPSGSTKKVYRHLLTGDYVLANRQPTLHKPGIMGHRVKVLGKQEKTLRMHYCNCS
TYNADFDGDEMNIHFPQSLLAASEIREIASNNHQYLGPRAGVPLRGLIQDHILTGVLLTK
RDTLMNKGEFQRLLYAALWGINSQHLISTPPPCVIRPVPLWSGKQLISAAMNHLTLGRVP
LNLDSPSKIPAKMWGKHGL-EVMRDSTVIFRQNEFVAGIL??HLCDHIDDYFSVTLDKQL
HPLNMETDHVLNWKHDFSKLLALSRIIQNVLQPSKYTYITRYGKVDDDGDAEMIDKFVEP
HGLEDDMRVITRTDLNLLKLLGKIRSNYFGLW??SNYFGLWNHEQQNTSLTCYWAGAAVY
LGMSLFNHSCIPNCMTMIQSDDLDAGKINPLTFYIVTLSDINVGQELRITYIPLDQGVGF
RRNNLKSLWLF
>Phy_polycephalum
LVWNHTADNSPWLVEHPEAGYNLENSPHLKAAFDFDEAIMQFSLSITDTPIKDESDLANI
MQRLTSHVLPQVKLWEYFVIDVETHVQEFRHALQRLTRGEDSLLSLNPILH------TAH
VHPDTATAADALRATGIYSTGTGERFHTHVKLESAITVCNYPVMKTLEEVTRRCQIYESA
LNVLNVDLYREYDECIEEAVRNMTERVRFEFVSSHGPQWGRVTKQHPILTSLFTRINVG-
---GKILPLANNGWIYNGNPLIDFAGPHSNAYLKRSVIAWGD??WMDKMGESSLAGNRGF
PATPRAGAPIEITGLLKSTLRWLTHLHQTAIFPFDAVTVSVDSSKLLLADWNARVHANFD
LYYYIPENPDEDSKHKIAPELVNRRGIYKDIVGSPHVWAEYQLRPNQCVAMAVAPELFPP
HNALSALKMVEDVLIAPLGVRTLDPKDNNYNGNYTNSDGTDYK-TAGGFNYHNGPEWV??
DTHVHHSSSMNQKHLLRFIKKKLKQSPDETVIYRDDKYLTLTEVFDSLNLTSYTLSVDTL
DVHADKNTFHRFDKFNLKYNPCGQSRLREIFLKTDNFVRGRYLAELTKELFSDMQFSKYQ
HAEYRLSIYGRKYSEW??RKYSEWDTLASWVVDNKLFSPNCRWLIQIPRLYSAYIET-EI
NTFQDLLNNIFAPLFDVTRDPQSHPNLHLFLQQVVGFDCVDDESKWEKKVNDK-VLPSQW
TSAQNPPYSYYLYYLWANLYSLNKFREEKGFNTLTLRPHAGEAGDVDHMASAFLMANGIN
HGINLRKAPALQYLYYLTQIGIAVSPLSNNSLFLYYNRNPFPDFFARGLNVSLSTDDPLQ
FHYTKEPLMEEYSI??GLAAGKGVVVPNNKEEALLALKQIMQAKEFGAAGDEVVIEEKLV
GYEASVLAFTDGHTVRAMPPAQDHKRALDGDLGLNTGGMGAVSPAPQGL---------DL
KEVVKRTLQPAVDGMRREGIPYVGVLFVGLIIGSKGEMNVLEYNCRFGDPETQTILPMLK
TDLLDVFLASANGCLDSIN-VEWLEG-ASVTVVAASKGYPGPYDNGKLISGLEKFNSNGE
YLFHAGTSVSGAVKTNGGRVLNVTCVGDTLESAISKAYSRINDVHFEGMFFRKDIGANAL
ASKK--NKSVTYSESGVDIARGDSVVDNIVPYAKATARSGTTSDLGGFGAFFDVRAAGFV
DPILVSGTDGVGTKLIVAQKTKSHSTVGIDLVAMCVNDIVVHGAEPLFFLDYFATGKIDV
KTTSEVIRGIAEGCKLAGCALVGGETAEMPGMYGHGDYDLAGFAVGAVERSAVLPRDVRD
GDILLGLTSSGVHSNGYSLVRYLVEKQ-GLTYDNEAPFDKA-HRLGDVLMRPTKIYVKSC
LAAIKT-GGVHALAHITGGGI??RLSFSSAFSTNAVSICHSCKLTNIKRIELSRRYLFST
NSQPTEQQISQIVEDIHDKMTECLYPSPLTTFDTGVSPKAVRSIPVLKEGRVALERLNKE
MGLAFDEHDINLYTDIFQNVLKRDPTDVECFDIAQSNSEHSRHWFFTGNMIIDGEAKPLS
LMKIVKNTLEANRNNSIIAFCDNSSGIKGYNTHVLVPQDSRKASQYVTGSREQHIIFTAE
THNFPSGVAPFPGAETGTGGRIRDTHATGRGSIVLGATVGYCVGNLQIPGYELPWEDKQY
KYPGNFAAPLKIEIEASNGASDYGNKFGEPVIQGFTRSFGLRLPNGERREWIKPIMFSGG
VGHIDGRHITKGKPEKGMTVVKAGGPAYRIGLGGGA??NWMWAAKLKGEGASMYDACVAM
HDCMVELGIAIDGGKDSLSMAAHVN-EVVKCPGTLVVSTYVTCKDITKTVTPDLKLGEGE
EGILVYIDLGEGKYRLGGSALAQVYTQVGDAAPQLSVPVLKTAFAAVQELVEQGLISAGH
DRSDGGLAVTLIEMALAGNRGIEVSLKA-----SPVHVANNLFAEELGLVMEISSKNIST
VQEILKRHGVNVE-IIGKTVVSKGTDNVIIKIGEETVLNEPLSSLRVMWEETSYQLELLQ
A-NPKCVQQEWEELKKRGTGGAKGPGYKVTFTPEPTADALLSVNRPRVAIVREEGSNGDR
EMAGAFWQAGFEPWDITMTDLAKQSVSLIFRGVAFVGGFSYADVLDSAKGWAGAIRFNPV
ISAQFDYFYDREDTFSFGICNGCQLM??MMGKRVNFAARTVISPDANLQTDQIGVPQYFA
ERLTFKQPVTQFNYKELAQLVINGPE-YPGAVFVEDEFGQQTSLEFMDEQKRISLSKTLL
TPSDNAPPGTVKKVHRNLLDGDYVLMNRQPTLHKPSIMAHRAKVIRSTDKVMRMHYANCA
TYNADFDGDEMNLHLPQTFAGQAEARHIAATDYQYIVPRNGMPLRGLIQDYVVSGSLLTK
RDTFFTRDQFQKLLYSALFNVNPNKPIVMPPPAIMKPRPLWTGKQVVTVTLNQITHGMHP
ITLECGTKIPVKLWGSVQG-PYMNEGIACFLDNELVCGVL??-LSDHVLDY---------
---------------------------------------------DEAKWEEMNVLWQVE
LEGEEHQGVFSEPKEEIMSILSKIRSNFFGVW??SNFFGVWSMS----GKQAVWAGASIY
LRCSFFNHSCFPNCLVAQESKPTQQ-NNVGAVFTVRTVCDVEEGEELCLSYIPLDQPTQR
RRTHLHTNWMF
>Pla_aur_fung
VVLNHTANNTPWLADHPEAGYNLDNSPHLRKAFDVDEALLVFSTDIHNGVYMSEDDVRHL
LSVFRRTVWPQWKMWEYYVVDVASTIAQVSAELRGDYKFDSRY-------------GADP
MSDSCFDPLKTLMDDGIRDDGHQGRFSLKIDLDVLLSIFGSEEQLSPSDVEKRMVRMRQV
LDQFNAPGYHAYDTDTDLIIQNLFHRINR----------GPLLPGRHITDNYFTRVKGRD
---GRQIALANNGWIWAGNPLINFAGPESNAYYLREVIIWGD??WMDKMGESQKAGSQGF
PGTPRDGADVEIVGMLKSTLRWLSSLHEQKKFPHAGVEVKQGTKKVTFKEWDQLVQRNFE
NYFYVPEDPKQDEAYHVRTEHVNRRGIYRDTVGSTQGWSDYQLRPNAPVAMAVAPELFNR
DHARRALAITEEVLVGPLGMATLDPSDFNYEPDYDMSIDTDNRRLSKGFNYHQGPEWV??
DTHIHHSAAMNQKHLLKFIKKTVRNHPEDKVIIRDEKELTLAEVFASLELNTYDLSVNTL
DVHADKHTFHRFDKFNLKYNPCGQSRLREIFLKTDNYIKGRYLAELTKELFNDLEASKYQ
YAEYRLSVYGRKQNEF??RKQNEFDQLASWIVDNQLFCKNVRWLIQIPRLYGEFKKNGMM
EQVLDSHVDVFRPLFEATKDPKSHPKLSLFLQQVVGFDCVDDESKPVKRFTRKYPLPSEW
DIVDNPPYAYYAFYLSANIKALNHYRESKGMNTFSFRPHAGEAGEIDHLASAFMVANGIS
HGINLRKSPVLQYLFYLSQIGIAVSPLSNNSLFLSYNRNPLPLFFARGLNVSLSTDDPLQ
FHYTREPLIEEYGI??GLAAGKGVILPADQQEARDTIRQIMVQKEFGTAGDSVVIEDRLE
GPELSVFAFSDGYSTVILPPAQDHKRVGEDDTGLNTGGMGAFCPSPICNE--------LL
KEIHSRVIQPTVDGLRRSGTPYVGLLYAGILLDKVKGVQVLEYNCRFGDPETQAVMLLLE
SDLYEIMLACVEGRLDSVG-VNTRSDLFAANVVVASGGYPGSYQKGHVITGLDGV--DDV
IIFHAGTTLDQKVITSGGRVLNVSTTGKTLQEALDKIYSVLPSVQFEGSFYRKDIGRKAS
QYKK--TKGVTYKDAGVDIDSGNNLVDIIKPITKATKRIGCDAEIGGFGGLFDLKPLNMK
DPIIVSGTDGVGTKLLIAHKVNVHDTIGIDLVAMSVNDVLAHGAEPLFFLDYFATGKLDV
RAAADVVRGIGEGCKRSGCALIGGETAEMPGLYAPGEYDLAGFAVAVVERSEMLPKRVSN
GDVMIGLTSSGIHSNGYSLVRHITEKIAGLNYHDEAPFSPG-KKMWEILLAPTKIYVKPV
LAAIKGHSGVKAVAHITGGGF??RLSFSTAWSTNAVSICHACGLKDVVRVERSIRYLLRS
SSEMTTEQTEAFLNLVQDRMTEAHYTEPLQSFETGAKPQPVRRIEILERGRVALDEINDE
MGLAFDEHDMEMYINLFK-ELGRNPTNVELFDLAQSNSEHSRHWYFRGRMVIDGDEKEET
LMHVVKSTLKED-TNSLIAFCDNSSVIKGFPIQTLLPQNPGNPSPFEEKTVDYDLLFTAE
THNFPTGVAPKPGAETGTGGRIRDTHATGRGSLVVAGTACYCVGNLNIPNYNLPWEDPKL
KYPDNLATPLDIEIEASNGASDYGNKFGEPVIQGYTRSFGLVLPNGERREWIKPIMFTGG
VGQMSREHLTKGQPEVGMVVTKIGGPAYRIGMGGGS??NWMWAAKLPGEGANLWDAAQAM
RDMMCTLGIAIDGGKDSLSMAARVPAELVKSPGTLVISNYVSCPDITNVITPDIKKA--G
QSNILFVDLSGGKNRLGGSALAQVYGQVGDVSPDVEVELLINAFNTTQKLIQQKLISSGH
DRSDGGLITTLLEMAFAGNCGLDLTFNNLNSK--LMDVLSVFYSEELGLVYEVTDANLAA
VEKVLRESNVTYV-NLGRTVVEG-----ILFKDGKVLLQDKTAKLRDDWNETSHRLELLQ
V-NPKCAEEERKVLSTRK-----GLNFSPLQNFQLPSIYSVDGVRPRIAVLRQEGSNGDR
EMTSAFFQAGFECWDINMSDLSSGKVTLRFRGVAFVGGFSYADVMDSAKGWAGVIRYDDR
LSGQFQHFLKRQDTFSLGVCNGCQLA??MMGKRVNFACRTVISPDPYLQTNQMGIPPYFA
ERLTYPEPVTERNYKEMAAAVVNGPHKHPGALAIEDEKGRVINLQFMSEDERRAQSMLLR
TFHEDSDPHSIKKVYRHVRDGDVVLTNRQPTLHKPSIMAHFVKVLK-SEKTLRMHYANCN
TFNADFDGDEMNVHLPQDPLARAEAQTIAMADYQYITARNGGPLRGLIQDHVVTGVLLTM
RDTFLELPHFTQIVYSAVLELNYHEPVVIPTPAVLRPKRLWTGKQVVSTVLKQIVVGKKG
LNLNAKAKVPDRMWGPDSG-----EGDVIFRDNDLLTGVL??------------------
------------------------------------------------------------
--------------------------------??S-------------------------
------------------------------------------------------------
-----------
>A_castellanii
------------------------------------------------------------
------------------------------------------------------------
------------------------------------------------------------
------------------------------------------------------------
------------------------------------------??----------------
------------------------------------------------------------
------------------------------------------------------------
----------------------------------------------------------??
DTHIHLAAAMTAKHLLTFIKRKLTENPNTVVSRPDGKEVTLIQTIQHLGLEVADFTVDAL
DVRAD-NTFQRFDNFNDKYSPFGFSELRTIFLKSENQLEGKFFAELTQETADRLEESKYC
MAEWRVSIYGRKAEEW??RKAEEWDSLAKWICDNKLYSDHNRWMIQVPRIYTLFKKTNQI
KNFGELIQNVFRPLFE-----------------VSGFDSVDDESRPERQLCLRPQSPEAW
DIDENPPYAYWLYYMWANLVTLNRLREARGLNTFDLRPHCGESGDADHLAAAFLLARGIN
HGIKLHSRPPLEYLYYVAQIGIAVSPLSNNALFLEYKKNPFNRFFRRGLNVSLSTDDPLQ
FHYTQSPLIEEYAI??GLAAGKGVIVPKNKDEAKQAVREIMVDKVFGEAGNLVVLEELLV
GPEVSFLGFCDGTTVVPMPAAQDHKRALDNDKGANTGGMGAFAPTPAVTP--------MA
QEWTATVLQAALDGLKKDGIPFVGVLFAGLMLTK-NGPRVLEYNCRFGDPETQVILPLLK
TDLFEVMLACVQGRLAQLR-VEWATARAAVTVVAASGGYPDKYPVDKPIAGLNSLPQGGV
YVFHAGTKAAQGVVTSGGRVLAVTAVSPRPAQAIARAYAALDKIHFDGMHYRCDIGSYFA
NNTLRLQGPVTYRSAGVDIDAGNLLVERIKPFTKATARPGTSANIGGFGGLFDLKEAGYR
DPLLVSGTDGVGTKLKIAQEVKKHDTLGQDLVAMCVNDILTRGAEPLFFLDYFATGALAV
DEATQVVKGIADGCMLAGCALVGGETAEMPGMYPPGEYDLAGFAVGAVERDGVLPITIKE
GDVVIGLASSGLHSNGFSLVRHIIKLN-NIDVSAKPPFASKHEKLAHALLEPTRIYVKSV
LPLMKA-RKIKAAAHITGGGL??RLSFATAWSTNAVAICHASGLTSIQRVERSRRIQFAV
DKELSQEQIQRFVASIHDKMTECVYAEPLQSFETNIKPEGWTVIRIMEEGRAALEKVNKE
MGLALDDWDLDYYTKLFTEEMKRNPTSVEAFDISQSNSEHSRHWFFKGRLVIDGQEVEES
LMDLVIRTLEANPNNSLIAFRDNSSTMKGYPIKALLPSKPGEPGPMEVKAVDYDVLLTAE
THNFPTGVAPFPGAETGTGGRIRDTHATGRGSLVVAGTAGYCVGNLNIPDYPLAWEDHTR
PIR--------------------------------------------------PIMFTGG
LGQMDHKHVEKAKPEKGMLVVKLGGPAYRIGVGGGA??NWMWAAKLPHEGAALYDACKAM
SEMMIQLGIAIDGGKDSLSMAALAG-ETVKAPGTLVVSGYCTTPDFSKKVTPDLKGPAGI
PSTLLLIDLGANKNRIGGSALGQVYNQLGGEVPDVDVDQLKKAFLAVQELLDQRKVLAGH
DRSDGGLITTLLEMAYAGNCGISVTLNSEQYEELAMTIVRTLFAEELGLVLEVRADHADE
VVSFLHGQGLRHVITLGTTT---RDDRIKLTSNGHLIIDQPMTQLRNVWEETSFQLDKRQ
A-NPKCVEEERTGLASRQ-----APDYRLTFEPRPTPSAWFASQKPRVAVLREEGSNGDR
EMAGAFNAAGFEAWDVKMKDLLEDKVSLQFRGIAFVGGFSYADVMDSGKGWAGLIHFNKK
LLEEFQAFYRRKDTFSLGICNGCQLM??MMGKRVNFAARSVISPDPFLQTNEIGIPLVFA
MKLTFPEPVTETNFREMQQAVMNGPGKYPGANAVIDENGHTTVLRESDEAGRLALSKTLR
NN-----EKGLVKVLRHLRDGDAVLVNRQPSLHKPSIMAHIVRVLR-TEKTIRMHYANCD
AYNADFDGDEMNIHFPQSDLARAEAYTIALGDEQYIVPTDGSPLRGLIQDHVVMGSLLTN
KDTMLTREEFQQLLYAAISTLRYQTPIITIPPCIVKPVPLWSGKQVISNLLMELLKGYQP
LNLDSSSKIPAASWKDHSE-----EGIVIVRGNELLTGIL??------------------
KGTLAPSLFGSQEATMFARLVIRQRALTFALEPNTHALS----PTRLAQYEQMAEV---A
ASISLPRGARKVTKDDVVRLLCIQQCNAFGLS??CNAFGLSNGE-------GEMTGVALY
PALSLFNHSCMPNCAAVDDG------TGSKRVCAIKTLVAVPPGEELTISYIDLDLTREL
RQDKLEESYAF
