# Supplementary material for: A well supported multi gene phylogeny of 52 dictyostelia
Source: Mol Phylogenet Evol. 2019 May;134:66–73. doi: 10.1016/j.ympev.2019.01.017 (PMC6430600; doi:10.1016/j.ympev.2019.01.017)
Supplement: Supplementary Data 4 AAPPRS_PCR prod. 55 [file mmc5.txt]

>D_discoideum_AX4
LVWNHTANNSAWLNQHPEAGYNTDNSPHLKSAVQLDQALQDYGKTLYGKEINNIDQLNDV
INDVKTKVLPPLKLWEYYVLDIEKEVEIFKNTFFSSGRVKEQISSCSTFSPSFLKNIISN
PNHEKHEQIKSISKNGIIRAPSYERYSLHINLDYTYKVLDTSVTFSNSSPEEQIQKYRDI
LSIVNLEIYKDFDHDTEAILKNIFERIKYERVSDHGPKLGKITKSKPLLTSYFTIVQYRD
PSSIREIPLANNGWIFNHNPTVDFASSESRAYLRRDVIVWGD??WMDKMGESTKANNYGE
PATPRDGAPIEITAMLYSTLSWISDLYKLDKFKHGGVEILKSTDILTYQDWSKLIETNFE
KYYYVPSS-GDDKKYIINSNYVHRRFIYKDVVGSANVFSDYQLRPNICVAMSFAPKLFND
QHANKCIDIIRNSLVGPIGMKTLDPNDPNYHGNYDNSSDSGYKPTSRGFNYHNGPEWV??
DTHVHHSSSMNQKHLLKFIKRKLKENPNEIVIFRDDKYLTLAEVFKSLNLDVDELSVDTL
DVHADNNTFHRFDKFNLKYNPCGQSRLREIFLKTDNLIKGKYLAEISKEVFTDLESSKYQ
CAEYRLSIYGRKMSEW??RKMSEWDTLASWIVDNDLFSTKVRWLIQVPRLYDVYRETS-T
TTFQDFLNNVFHPLFEVTKDPSSHPKLHLFLQQVVGIDCVDDESKFEKKFTEKFPVPGEW
SSEHNPPYTYYLYYLYANLYTLNQFREEKGLNILTLRPHSGEAGEVDHMGAAFYLAHGIN
HGINLRKTPVLQYLYYLTQIGIAMSPLSNNSLFLTYNRNPFPAFFARGLNVSISTDDPLQ
FHYTKEPLMEEYSI??GCAAGKGVLIPNNKEEELEGLKRIMVDKEFGSAGDEIVIEEFLD
GEECSLMCFSDGYSLVVMPPAQDHKRIFDGDKGANTGGMGAYAPAPFIVDKSKSSFGTII
DRCVETILKPTINGMRKEGKPFVGVLFAGLMVSSSKVINVLEFNCRMGDPETQVVLPLLE
TDLFEIVLACIEGRLDGLD-VKWSNK-FAVTVVAASKGYPDSYPKGLKINGLLENKNNDN
IIFQAGTTVNNDIVTNGGRVLSCTSVSE-SLEDAIKNSYKLIETI-SFEGMQYRKDIGQK
ALNHLERKKQSVSYSESGVDIERGDAVVDNIGPLAKATTRLGCVSDLGGFGALFDTKAAG
FRDPILVSGTDGVGTKLKIAQELGIHDSIGIDLVAMCVNDVVVQGAEPLFFLDYFATGRI
HVDVATQVVSGIARGCKESGCALIGGETAEMPGMYKDGEYDLAGFSVGAVERDQMLPSNI
QEGNILLGLASSGVHSNGYSLVRYLIETKSGLTYNSIAPFDSS-KTLGQVLLTPTKLYVL
SCLAAIKS-GGVNGLAHITGGGI??RMNFTTTYSSNATSICKSCNLSIIDRIERSRRYLV
KSVSKLSEKQIDQFLELIHDRMTECLYPTPIKSFDTGIIPKAVVYIPVVEEGRAALERVN
KEMGLAFDEQDLALYTDLFQNQLKRNPSDVECFDIGQSNSEHSRHWFFNGKLIVDGNMSD
KTLFQIVKNTLKANPQNSLIAFSDNSSSIKGFKTKVLIPKSQIEASEYLEGEREQPIIFT
AETHNFPTGIAPFEGAETGTGGRLRDTHATGRGSLVVAGTVGYCVGNLNIPGYELPWENK
EYNYPDNMANPLKIEIEASNGASDYGNKFGEPVIIGFTRSYGNTLPNGERREWIKPIMFS
GGIGFMDERHLKKEQPEIGMVVVKAGGPAYRIGMGGGS??NWMWAAKLKGEGVELYDAAI
EMHDVMVELGIAIDGGKDSLSMAAKAPKELVKAPGALVVSTYVPCDDITLTVTPDLKLS-
SKDDSVILYLDLGCANNFIGGSALTQVFNQVGNDEPHHNTPLLKNTFMAIQKLVKQQLIS
AGHDRSDGGLITTLIEMSLSGNRGLEINLPDTHNSQSPLSIIKLLFSEELGAVLEIKKSN
QQIVLDILKQFNVPTQ-VIGNTSCNNDEDLFIVKVGDKLIYNIKLSQLSKQWEETSYQLE
LLQA-NPTFVESEMKNLLKRATGKGKGPNYNMTYKISPISKELLANKAPKVAVIREEGSN
GDREMAAAFHFAGFQAFDVTMSDLLNGNIQLRFKGVAFVGGFSYGDVMDSAKGWAGSIRF
NQQVSKQFDHFYGRNDTFSLGLCNGCQLM??MMGKRVNYAARTVISPDISLETNEMGVPQ
YFAKTLTFPQPVTSFNYNQLAQAVINGPEQYPGANFIEDENGHLINLSKESQEKRIALSK
TLLTSHPHAPRGVNKKVYRHLLSGDYVLANRQPTLHKPGIMGHRVKVLGKNEKTLRMHYS
NCSTYNADFDGDEMNIHFPQSLLASAEIREICANNYQYLVPRNGAPLRGLIQDHILTGVL
LTKRDTLFTKADFQAILYASCWSVNTKHPIVTPPPCILKPVPLWSGKQLISAALNQLTIG
RAPLNLEAPSKIPTKMWGTKGL-EITRDSHVIIRQNEMVAGIL??DLIDHLDDYFINSKN
NNEKEKEEIKKFNKIWKNDFKRLINIAKVIQIIIDDSIDSLECDYGFVDNQGDTEMVDNS
IDPKGLDKLVDNLSSSDLNILRLLCKIRANYFGLW??ANYFGLWNSAYKKPNNDYLWCGS
GVYLKLSLFNHSCFPNCTTLIEYNINKKGDTNQLTISIITLRDIEENQELLITYIPLNQK
INDRVKSLKSNWLF
>D_purpureum_QSDP1
LVWNHTAHNSKWLNEHPEAGYNTDNSPHLKAAVLLDQTLCGFGKSLYGKEIESVEALEKL
VKEINDKVIAPLKLWEYYVLNIEKEVEIFKNTYHSSNRVREAVSSGSTFSPSFLKNIINN
PTSEKQEMIKNISKNGTIRAPSYDRYSLHINLDYTYKILDSSPSFGPLTPEEQIQKYEDI
LKIVNLQLYREYDHDVEAIIKNITERIKYERISSHGPRLGVISSSKPLLNSYFTFIQFRE
PGSIREIPLANNGWIFNHNPTIDFASSESRAYLRRDVIIWGD??WMDKMGESTKANNYGE
PATPRDGAPIEITAMLYSTVSWLSSLYSSGKFKFGGVDLADEVTSFTYDQWSKLIQANFE
KFYYIPSS-NEDKQYTINTSYVHRRYIYKDVVGSANIYQDYQFRPNLCVAMSFAPQLFDN
QHASKCIDVVRSHLAGPLGMKTLDPNDPSYHGNYDNAADSGYKPTSKGFNYHNGPEW-??
DTHVHHSSSMNQKHLLKFIKRKLKEHPNEIVIFRDDKYLTLAEVFKSLNLNVDELSVDTL
DVHADNNTFHRFDKFNLKYNPCGQSRLREIFLKTDNLIKGKYLAEITKEVFEDLEKSKYQ
SAEYRLSIYGRKMSEW??RKMSEWDTLASWVVDNELFSTKARWLIQIPRLYDVYRETS-T
TTFQDFLNNVFHPLFEVTKDPSSHPKLHKFLQQVVGIDCVDDESKFEKKFTEKFPVPGDW
NSEHNPPYTYYLYYLYANLYTLNKFREEKGYNILTLRPHSGEAGEVDHMAAAFYLAHGIN
HGINLRKTPVLQYLYYLTQIGIAMSPLSNNSLFLTYHRNPFPVFFARGLNVSISTDDPLQ
FHYTKEPLMEEYSI??GCAAGKGVLIPKNKEEALNSLKRIMIDKEFGSAGDEIVIEEFLD
GEECSLMCFSDGYSCVVMPPAQDHKRVFDNDQGPNTGGMGAYAPAPFVINKGSSGFGSII
DRCVESILKPTINGMRKEGRPFVGVLFAGLMVNKQGDIKVLEFNCRMGDPETQVVLPLLE
TDLYEIVSACCDGRLDSIN-VKWSDK-YAVTVVAASKGYPDSYPKGIKIQGLENNSHQDN
IIFQAGTIKKDEILTNGGRVLSVTALST-QLEDAIQKSYTLLKTI-SFDGMHYRSDIGQK
ALNHLKEQEKSVSYSESGVDIERGDAVVDNIGPLAKMTSRLGCVSDLGGFGALFDTKAAG
FKDPILVSGTDGVGTKLKIAQELGRHDTIGIDLVAMCVNDVVVQGAEPLFFLDYFATGRI
HVNVATQVVAGIAKGCKDSGCALIGGETAEMPGMYKDGEYDLAGFSVGAVERTQMLPKNI
APGNVLLGLASSGVHSNGYSLVRYLIEKKSGLTYSDKAPFDSS-KTLGEVLLTPTKLYVL
SCLAAIKA-GGVNGLAHITGGGI??RMNFTTTYSTNATSICQSCNLSAVKRIERSRRYLI
RTISKMDEAQLQQFIDSIHDKMTECYYGAPIESFDTGITPKPFTHIPVMEEGRAALERIN
VEMGLAFDDQDLALYTDLFQNYLKRNPSDVECFDIGQSNSEHSRHWFFNGNLIIDGKKSD
KTLFQIVKDTLKANPQNSLIAFSDNSSSIKGFETKVLVPKSPVQASEYIEGQRDQPIIFT
AETHNFPSGVAPFPGAETGTGGRLRDTHATGRGSLVVAGTVGYCVGNLNIPGYELPWEDK
NYQYPFNLATPLKIEIEASNGASDYGNKFGEPVIIGFTRSYGNTLPNGERREWIKPIMFS
GGIGFMDSRHLKKEQPEVGMVVVKAGGPAYRIGMGGGS??NWMWAAKLKGEGSELYDAAV
EMHDAMVELGIAIDGGKDSLSMAAKAPKELVKAPGALVVSTYVPCDDVTLTITPDLKLS-
SADDSAIIYLDLGCGNNFIGGSALTQVYSQIGNDQPHHDTKLIKNTFCAVQKLVKSKLLS
AGHDRSDGGLITTLVEMSLSGNRGMNIDLPKELCNSDTMDIIKLLFSEELGAVIEVKKSN
VKQVQEILQSFNVPNY-IIGNTACGNNEDHFILKVNGQLIYDISLPELCRKWEETSYQLE
LLQA-NPAFIQNEMKNLIKRAVGKGKGPNYNMTFNISPVSSELLASKAPKVAIIREEGSN
GDREMAAAFHFAGFQSYDVAMSDLLNGNIILRFKGVAFVGGFSYSDVMDSAKGWAGSILF
NPTVSKQFESFYQRPDTFSLGLCNGCQLM??MMGKRVNYAARTVISPDISLETNEMGVPQ
YFAKTLTFPQPVTSFNYNQLAQAVINGPDTYPGANFIEDENGHLINLAKEPMEKRVALSK
TLLTNHPHAPRGVNKKVYRHLLNGDYVLANRQPTLHKPGIMGHKVKVLGKNEKTLRMHYS
NCSTYNADFDGDEMNIHFPQSLLASAEIREICANNYQYLVPRNGAPLRGLIQDHILTGVL
LTKRDTLFTKADFQSILYACLWSVNTKHPIVTPPPCIFKPVPLWSGKQLISAALTHLTIG
RVPLNLEAPSKIPIKMWGTHGP-DVTRDSLVIIRQNEMVAGIL??DLIDHLDEYLANIKN
SNEGKENELLKYSKIWKNDLKKLINTSLIIRNLVIDSIEEGHINSGFIDSEGDSEMTDFN
EEPKDIKEIVERLTDFDLNILRLLCKIRSNYFGLW??SNYFGLWHTGYKEPTNQYMWCGS
AVYLKLSLFNHGCFPNCTTLLEYNINHNESDNRLSISIITLRDVPQNSELLITYIPLNQK
GHERYHNLKSNWMF
>P_violaceum_P6
LVWNHTAHNSKWLNEHPEAGYNTDNSSHLKPAVVLDSALMNYGAQMYGKEVVNIEELDQI
ISDINEKAIKPIKLWEYYVLDVDREVETFKTQFYASSRVKENH-ASSTFSPTFLKGI-CN
PASERQEIINQILKKGTIRDQAHERFSLHIDESVVFKILDNSATFENLTQEEQVSKYQDI
LNVVNLNLYKLYDSDIEAILKNISERIKYERVALHGPKLGAISKSKPLLNSYFTWIQFRE
AGSIREIPLANNGWVFNHNPTVDFASKDSRAYLRRDVIIWGD??WMDKMGESMKAGSHGF
PATPRDGAPIEITAMLYSTLDWVNQLSASKKFKTNSVQFN--GSPLTYQSWAELIKNNFE
KYYFIPSP-SDDKKYNINHEYVRRRNIYKDVLGSKFVFSDYQFRPNICVAMAFAPALFNA
EHAARCLDQIQSHLAGPLGMKTLDPNDAHYHGNYDNSVDSTYKPTARGFNYHNGPEW-??
DTHVHHSSSMNQKHLLKFIKRKLKENPQEIVIFRDDKYLTLAEVFKSLNLDVYELSVDTL
DVHADNNTFHRFDKFNLKYNPCGQSRLREIFLKTDNLIKGKYLAEITKEVFCDLEKSKYQ
SAEYRLSIYGRKMNEW??RKMNEWDTLAGWICDNGLFSTKARWLIQIPRLYDVYRETS-T
TTFQDFLNHIFHPLFEVTKDPSSHPKLHKFLQQVVGLDCVDDESKFEKKFTEKFPVPSDW
TSEHNPPYTYYLYYIYANLVTLNKFREEKGLNTLTLRPHSGEAGEVDHMAAAFYLSHGIN
HGINLRKTPVLQYLYYLTQIGIAMSPLSNNSLFLTYNRNPFPVFFARGLNVSISTDDPLQ
FHYTKEPLMEEYSI??GCAAGKGVLIPSDKKEALEGIKRIMVDKEFGSAGDQVVIEQFLN
GQECSLMCFSDGYSISVCPPAQDHKRVFDNDQGPNTGGMGAYAPTPFVTQKGRHGFGHLI
DRAVDTVLQPTIDGMRKDGRPFVGVLFAGLMIDETGEINVLEFNCRMGDPETQVVLPLLE
TDLYEVVLACIEGRLDSIK-LCWKDQ-YAVTVVAASKGYPDSYPKGLVISGLNNSS-SDE
IIFQAGTKANNEIVTNGGRVLSITSLNS-NLQQAINQCYTRIATV-NFDGMQYRKDIGKK
ALVFLASAKHSVSYSESGVDIERGDAVVDNIASFAKNTVRSGCVSDLGGFGALFDTKAAG
FKDPILVSGTDGVGTKLKIAQELGKHDSIGIDLVAMCVNDVVVQGAEPLFFLDYFATGKI
HVDVATKVISGIAKGCKLSGCALIGGETAEMPGMYKEGEYDLAGFSVGAVERTDILPNNI
APGNVLLALASSGIHSNGYSLVRYLIETKSGLKYTDKAPFDPTAASLGDALLTPTKLYVL
SCLAAIKA-GGVNGLAHITGGGI??RMNFTTTYSSNATSICHSSKLDTIKRIERSRRYLV
CSDKPLTAQEKEVFVGLVHDRMTECIYTSPINSFDTGVVPKPVVFIPVVEQGRAALEKIN
IEMGLAFDEQDLALYTDLFQNYLKRDPSDVECFDIGQSNSEHSRHWFFNGNLIIDGKKTD
KTLFQIVKDTLKANPNNSLIAFSDNSSAIKGFNTKVLVPECQTGPGAYKVGERDQPIIFT
AETHNFPSGVAPFPGAETGTGGRIRDTHATGRGSLVVAGTVGYCVGNLNIPGYDLPWEDK
EFEYPFNLANPLKIEIEASNGASDYGNKFGEPVIIGFTRSYGVRLPDGERREWIKPIMFS
GGIGFMDGQHLKKAQPEEGMVIVKAGGPAYRIGMGGGS??NWMWAAKLKGEGSQLYDAAV
EMHNAMVDLGIAIDGGKDSLSMAAKAPRELVKAPGTLVVSTYVPCTDITLTVTPDLKLT-
SKQDSCILYIDLGCGNNFIGGSALTQVFSQVGNDEPHLDTTLLKNAFNAIQKLVKDKLIS
AGHDRSDGGLLTTLVEMSLAGNRGIHIDLPKQLIKTDTMSIIKLLFSEELGAVIEVSRDN
VDQVKDIFKSFNVGHVYEIGYTNIEQVEDQFVLSIGSEPIYRISLSQLSKKWEETSYRLE
LLQA-NPTFVESEFKQLLQRAVGHGKGPKYNLSFTPSARIDQLLKSSTPRVAILREEGSN
GDREMAAAFTFAGFEAWDITMSDLLSGAITLRFRGIAFVGGFSYADVFDSAKGWSGSIRF
NEKVWAQFEQFYDRKDTFSLGICNGCQLM??MMGKRVNYAARTVISPDISLETNEMGVPE
YFAKTLTFPQPVTSFNFNQLAQAVINGPDKYPGANFIEDENGFLINLSKESHEKRVALSK
TLLTSRPHAPRGINKKVYRHLLNGDYVLANRQPTLHKPGIMGHRVKVLGKNEKTLRMHYC
NCSTYNADFDGDEMNIHFPQSLLASAEIREIAANNYQYLVPRNGAPIRGLIQDHILTGVL
LTKRDTLFTKSEFQSILYASCWAINTKHPIQTPPPCIVKPMPLWSGKQLISAALNHLTIG
RVQLNLEAPSKIPTKMWGLTGP-EITRDSMVIIRDNEMLAGIL??-----------TSME
CNSNHSQQDREYTNSWNNQLKRLINIVKTIQNIIDGNQYNEM-KYHGIDQDGDINMEDCN
DSTENLSNLVSALTLSDRNILRLLTKIRANYFGLW??ANYFGLWHYGYTQQQNELIWCGS
GVYLILSLFNHSCFPNCTTLLEYNNHLLNIKNPLDISIIALRDIEPNTELLITYIPLDQP
RSERIKQLKTTWLF
>DqqCoqq_polycephalum_MY1_1
LVWNHTAHNTQWLSEHPEAGYNTDNSPHLKSAVILDDSLMQFSESINGTVIEDIEQLTTL
IETIKETIIAPLKLWEFYVLDVDKEVEIFKLTYNSETRERDPSSSSSAFSPTLLKNIISN
PNLEKQETLNSILKKGIARGPSYERFSLHIDLNVTFKLLDSSASFRNLTSVEQVAKYEDL
LRVVNLSLYRDYDSDLEAILLNVTERVKYERLAQHGPKLGPITKKNPLVSSYFTRVKYLD
QGNTREIPLANNGWIFNYNPSIDFASKDSRAYLRRDVIVWGD??WMDKMGESKKANNFGD
PATPRDGAPIEITAMVYSTVKWLSLLFSENKFKSSGVTLPGEQTQLQYSQWTELIKTNFE
KHYYIPSS-NLDKSYIINTNYVRRRYIYKDTLGSKNFYSDFQFRPNMCIAMAFAPDLFVK
GHVEKALDIIKSSLAGPLGMKTLDPNDPNYHGNYDNSNDSEYRPTAKGFNYHNGPEW-??
DTHVHHSSSMNQKHLLKFIKRKLKENPNEIVIFRDDKYLTLSEVFKSLNLDVEELSVDTL
DVHADNNTFHRFDKFNLKYNPCGQSRLREIFLKTDNLIKGKYLAEITKEVFEDLEKSKYQ
SAEYRLSIYGRKMSEW??RKMSEWDTLAGWVCDNELFSTKVRWLIQIPRLYDVYRETS-S
ATFQDFLNNIFHPLFEVTKDPSSHPKLHKFLQQVVGIDCVDDESKFEKKFTEKFPVPSEW
TSEHNPPYTYYLYYIYANLCTLNRFREEKGLNILALRPHSGEAGEVDHMGAAFFLSHGIN
HGINLRKTPVLQYLYYLTQIGIAMSPLSNNSLFLTYHRNPFPVFFARGLNVSISTDDPLQ
FHYTKEPLMEEYSI??GCAAGKGVLIPKDKKESIAALKRIMVDKEFKSAGDQVVIEEFLD
GEECSLMCFSDGYSIAVMPPAQDHKRIFDGDLGPNTGGMGAYAPAPFISTQSRSGFGSII
DNVVNTVLVPTINAMRKEKRPFVGVLFAGLMVSKLGKVDVLEFNCRMGDPETQVVLPLLS
SDLYQIFMACVDGCLDSVN-VSWKKE-YCVNVVAASKGYPDSYPKGLVINGLDQFNQQQS
IVFHAGTIEKGKVLTNGGRVLSVTSQSN-QLELAIEQAYQSIKCI-SFDGMQYRKDIGMK
ALNFLNKNNSSVTYSESGVDIERGDAVVTNIASAAKKSNRSGTVSDLGGFGALFDPKAAG
YVDPILVSGTDGVGTKLKVAQELDRHSTIGQDLVAMCVNDIVVQGAEPLFFLDYFATGKI
HVDVATNVISGIADACRRSGCALIGGETAEMPGMYKDGEYDLAGFAVGAVERTQLLPANI
SEGDVLLGLASSGVHSNGYSLVRYLVEKKSGLSYRDQAPFDKEGRTIGDVLLTPTKLYVL
SCLSAIKS-GGVHGLAHITGGGI??RMNFTTTYSSNATSITNSCKIHSVKRIERSRRYKV
ESKHPLRVDQVQLFIDQVHDRMTECHYPQPLVSFDTGVVPKTVTFIPVMEEGRAALERIN
KEMGLAFDDSDLELYTDLFKNYLKRNPSDVECFDIGQSNSEHSRHWFFNGNLVIDGQIIP
KTLFQIVKDTLRANPNNSLIAFSDNSSSIKGFETKVLVPKSSTEASPYIVGDRDQPILFT
AETHNFPSGVAPFPGAETGTGGRIRDTHATGRGSIVVAGTVGYCVGNLNIPGYNLPWEDK
SFQYPFNLANPLKIEIEASNGASDYGNKFGEPVIIGFTRSFGLRLPNGERREWIKPIMFS
GGIGFMDGRHLKKASPEVGMLVVKAGGPAYRIGMGGGS??NWMWAAKLKGEGSQLYDACL
EMHNVMVELGIAIDGGKDSLSMAAKAPTELVKAPGTLVVSTYVGCDDITKTVTPDLKLT-
SAQDSVIVYLDLGCGNNFIGGSALAHVFSQVGNDSPIVDVKLLKSTFKVVQQLVKQQLIT
AGHDRSDGGLITTLVEMALAGNRGLNITLPRSLCNIDSFSALKLLFSEELGAVVEVRKEN
IQLVLSVLRQHGVPAY-EIGHTNINTQQDRFTVGVESQVIYDIELSKLSYLWEETSYRLE
LIQA-NPSFIESEFREIQKRAIGGGRGPQFHLSFKPSPTIDAKTPDYRPKVAIIREEGSN
GDREMAAAFQFAGFEPWDVTMSDLISGRFVLRFNGVAFVGGFSYGDVMDSAKGWAGAIKF
NESVAKQFEDFYQRQNTFSIGLCNGCQLM??MMGKRVNYAARTVISPDISLESNEMGVPQ
YFAKTLTFPQPVTSFNYNQLAQAVINGPDVYPGANFIEDENGYLTNLAKESLEKRIALSK
TLLTSRPHAPRGINKKVYRHLVDGDYVLANRQPTLHKPGIMGHRVKVLGKNEKTLRMHYC
NCSTYNADFDGDEMNIHFPQSLLASSEIREIAANNYQYLGPRNGGPLRGLIQDHISTGVL
LTKRDTLFTRDEFIQILYASCWAINTNHPIQVPPPCILKPRPLWSGKQLIGAALNHLTIG
RKPMNLEAASKIPAKMWGTYGL-DITRDATVIIRENEMMAGIL??DLMDHLDDYFKASNC
SNSKEGEEEDDHLLNWVHDFNRILNLSKIIQNIFDRSKYTNFLLIGKRDGEGDSEMNDFN
QPPSGLSESIGKLTRSDYNIVKLIGKIRSNYFGLW??SNYFGLWHNGTSNIQNQFIWVGS
GVYLKLSLFNHSCFPNCTTLVDYNTNYSSSSNPLMFSIVTLRDIEPNEELLITYIPLDQK
VKQRKSQLKSVWFF
>DqqTqq_lacteum_TK
LVWNHTAHNSKWLTEHPDAGYNTDNSPHLKSAVLLDQALVDYGKGIYGKEINDSAQLDEL
MSQIKERVILPLRLWEYYVLDIDSEIKRFKEQYQESGRVKDSI-ASSAFSPSYLKNVISN
PTVEKNDIIKNITKKGLIRNPSYERFSLGIDLAVVFKLLDTCSTFINLTTNEQAQWYQEV
LNSINMTIYDDYDADYLAMCNNIYERLKYERLSSHGPKMGAFTSAKPMINSYFTKIPVRQ
QGTIREIPLANNGWIYNYNPTVDFASSQSRSYLRRDVIVWGD??WMDKMGESQKANNFGE
PATPRDGAPIEITAMLYSIVSWLSDLNQKKLYPHTGVKLAD-GSTLSYDSWSKLIQQNFE
KYYYVPAH-GCDKGYLINVNYIRRRSIYKDVVGSKSQFSDYQFRPNLCVAMSFAPELFQK
EHAIKCLELVRTSLLGPLGMKTLDPNDPTYHGNYDNSNDNAYKPTAKGFNYHNGPEW-??
DTHVHHSSSMNQKHLLKFIKRKLKENPNEIVIFRDDKYLTLSEVFKSLNLNVEELSVDTL
DVHADNNTFHRFDKFNLKYNPCGQSRLREIFLKTDNLIKGKYLAEITKEVFEDLEKSKYQ
SAEYRLSIYGRKMSEW??RKMSEWDTLSSWVCDNELFSTKARWLIQIPRLYDVYRETS-T
STFQDFLNNIFHPLFEVTKDPSTHPKLHLFLQQVVGIDCVDDESKFEKKFTEKFPAPQDW
VTEHNPPYTYYLFYLYANLHTLNRFREEKGLNTLALRPHSGEAGEVDHMGAAFFLAHGIN
HGINLRKTPVLQYLYYLCQIGIAMSPLSNNSLFLTYHRNPFPVFFARGLNVSISTDDPLQ
FHYTKEPLMEEYSI??GVAAGKGVLIPQDKKEALEALKRIMVVKEFGSAGQEVVIEEFIE
GEECSLMCFSDGHSLQVMPPAQDHKRIFDLDQGPNTGGMGAYAPAPFVIGRGKHGFGALI
DRAIETVLQPAIDGMRKEGRPFVGVLFAGLMISRQQQIKVLEFNCRMGDPETQVILPLLE
SDLYEVVCACVEGRLDSIPTLKWRQE-YCVTIVAASKGYPDVYPKGLPIKGIEECNSSGI
TVFQAGTSLAKTMNTSGGRVLAVTCIDK-SLETAILSAYKSIQLI-QFDGMQYRRDIGQK
ALNYLNSQVQSVSYSESGVDMERGDQVVDNIVPMAKSTNRLGCMADLGGFGALFDCKAAG
FKDPILVSGTDGVGTKLKIAQELDIHGTIGIDLVAMCVNDVVVQGAEPLFFLDYFATGKI
HVNVATQVISGIAKGCKESGCALIGGETAEMPGMYKDGEYDLAGFSVGAVERDKLLPLEF
KEGDVLLGIASSGVHSNGYSLVRYLVEKKSGLKYTDKCPWDSS-KTIGQSLLTPTKLYVL
SCLAAIKA-GGVRALAHITGGGI??RMNFTTTYSSNAVSICRSCNIESVQRIERSKRFLI
HSSEALTPLEIGKFVEMIHDRMTECIYKEAIQSF-------QVKTIPVLEQGRAALEQIN
KDMGLAFDEADLNLYTDLFKNHLKRNPTEVECFDIGQSNSEHSRHWFFNGNLVIDGEKQD
KTLFQIVKNTLKVNVGNSLIAFCDNSSAIKGFDTKVLVPSSATGPSKFIESERNQPILFT
AETHNFPSGVAPFPGAETGTGGRIRDTHATGRGSLVVAGTVGYSVGQLLIPGYNLPWETK
DYGYPDNLATPLKIEIEASNGASDYGNKFGEPVIIGFTRSYGQTLPNGERREYIKPIMFS
GGIGFMDERHLKKDQPELGMTIVKAGGPAFRIGMGGGS??NWMWAAKLEGEGSELYDAAV
EMHDTMVQIGIAIDGGKDSLSMAAKAPNEVVKAPGTLVVSTYVSCDDITKTITPDLKLS-
SQQDSVLIYIDLGCGNNFLGGSALTQVFNQIGDGQPHRDTNLLVRVFQAVQQLVKEELIT
AGHDRSDGGLITTLIEMSISGNRGCVIDLQSGN--SDRMNIIKLLFNEELGMVIELKKEN
LEKVKTILSNL---PYHVIGYTHIGTDEDRFQLSVNGKLIVNQTLEELTKQWEETSYQLE
LIQVPNPNSVNSEFNQVLKRSKGKGLGPTYTLTYTDLSNEIKLTQQSRPKVVILREEGSN
GDREMAGAFYFAGFEPWDVTMSDLIQGHVDIQFKGIAFVGGFSYADVMDSSKGWAGSIKF
HQAVAKQFEQFYMRPDTFSLGLCNGCQLM??MMGKRVNYAARTVISPDISLESNEMGVPQ
YFAKTLTFPQPVTSFNYQQMAQAVINGPDVYPGANFIEDENGYLTNLSKESLEKRIALSK
TLLTSHPHAPRGTNKKVYRHLLNGDFVLANRQPTLHKPGIMGHRVKVLGKDEKTLRMHYC
NCSTYNADFDGDEMNIHFPQSLLAASEIREIAANNYQYLGPRNGGPLRGLIQDHILTGVL
LTKKDTLFSKSEFAAILYASLWAVNTKHPIQMPHPCIVKPVPMWSGKQLITAALNHITIG
RIPMNLEAPSKIPVKMWGTYGP-EILRDSTVIIRQNEMLAGIL??DLIDHLDEYLSLGIN
NSEDSDMDISKLKSIWKSDFKKFINISRVIQHIIDRSKHQEI-LSVGIDSDGDMIMSEN-
-NDIENTIQTESLSKSDLNILKLLCKVRSNFFGLW??SNFFGLWHNGLQQKNIEFLWCGS
AVYLSLSLFNHSCFPNCTTLLEYNNGENYTKTPLRFSIVTLFDIEPNQELFITYIPLNQN
KKERNHQLKSSWLF
>PqqHqq_pallidum_PN500
LVWNHTSFNSNWLKQHPEAGYNPDNSPHLKAAVEVDQALNRYSKSIEGTSIVSLEQLDNL
ITHIGDSCLNPLKLWEYYVLDVSREMESFNQKYPATVPTINPEPFNSPFMP-----ISPK
NANENADLVNQIQKKGLIRNPNYERFSMTIDLEFTFKLLNGNATFKNYTMEEKKQRYEDL
LRLINLNLYREYDGDHDAILNNVRERIKYERLAAHGPRLGPISSSKPMLASYFTIVECDD
---GRRVPLANNGWIFNYNPAVDFASKDSRAYLRRDVIVWGD??WMDKMGESAKAHNYGD
PATPRDGAPIEITAMLFSTLKWLAKINQSGIYPHSSVKVSG--SDLKFSEWQKLIQDNFE
LFYYIPSS-SEDKKYKINTSFVRRRYIYKDTVGSSSQYTDYQFRPNQLVAMSFAPELFNR
EKAQKTLDLT------------------------------------------------??
DTHVHHSSSMNQKHLLKFIKRKLKDSPNEVVIFRDDKYLTLSEVFKSLNLNVDELSVDTL
DVHADNNTFHRFDRFNLKYNPCGQSRLREIFLKTDNLIKGRYLAELTKELFEDLEKSKYQ
NAEYRLSIYGRKMSEW??RKMSEWDNLAGWICDNELFSTKVRWLIQIPRLYEIYRETDNI
STFQVFLSNIFQPLFEATRDPESHPKLHKFLQQVVGIDCVDDESKFEKKFTEKFPVPQEW
TSEHNPPYTYYLYYLYANLYTLNKFREEKGLNILALRPHSGEAGEVDHMAAAFYLAHGIN
HGINLRKTPVLQYLYYLTQIGIAMSPLSNNSLFLTYYRNPFPVFFARGLNVSISTDDPLQ
FHYTKEPLMEEYSI??GCAAGKGVLIPANKEEAKLAVKRVLVDREFGAAGDEVVIEEFLD
GEEASVMAFSDGYSVVLMPAAQDHKRIFDDDKGPNTGGMGAYAPAPFVTDASRTGFGPTM
DRVLDTVIKPTVDGMRREGRPFVGVLFAGLMVSPSGVINVLEFNCRMGDPETQVVLPLLD
TELIAVVDACCDGALDSIK-VNWKQA-YAVTIVSASEGYPDSYPKGREIHGLNNAKFDEA
MIFQAGTTVVGKLVTSGGRVLSATSVNS-ELETAIQLAYKANDTI-DFQGRQFRRDIGRK
AQRYLASQSKSVSYSESGVDIERGDAVVDNIAPLAKATTRKGCVSDLGGFGALFDTKAAG
FVDPILVSGTDGVGTKLKIAQEIGIHDNIGVDLVAMCVNDVLVQGAEPLFFLDYFATGRI
HVDVATQVIGGIAKGCSGSGCALIGGETAEMPGMYRDGEYDLAGFAVGAVERTQMLPRNI
KPGDVLLGLASSGVHSNGYSLVRYLVEKKSGSVYDLPAPFESS-KTLGQALLTPTRLYVL
SCLAAIKA-GGINGLAHITGGGI??RMNFTTTYSTNATSICQSCRLNIVDRIERSRRYLV
QSERVWSDAERQQFVEEVHDRMTECLYEKPISSFETGVVPKQVTYVPLMEEGRSALERIN
KEMGLAFDEADLALYTDLFMNHLKRNPSDVECFDIGQSNSEHSRHWFFNGKLVIDGQQTP
KTLFEIVKNTLKVNPNNSLIAFCDNSSAINGFKTKVLVPSNPSEASSYQLGDRDQPIIFT
AETHNFPSGVAPFPGAETGTGGRIRDTHATGRGSLVVAGTVGYCVGNLNIPGYNLPWEDQ
SFQYPFNLAHPLKIEIDASNGASDYGNKFGEPVITGFTRSYGQRLPNGERREWIKPIMFS
GGIGFMDARHNKKDQPEVGMVVVKAGGPAYRIGMGGGS??NWMWAAKLKGEGAALYDAAL
AMHDTMIELGIAIDGGKDSLSMAAKAPSELVKGPGTLVVSTYVTCDDITKTVTPDLKLT-
SQQDSAIVYIDLGANNNFLGGSALAHVYSQVGNDSPHLDTKLLKSAFETVQLLVKQRLLT
AGHDRSDGGLITSLIEMSLGGNRGMNVTLPTSLLPFTHDALFKLLFSEELGAAFECHRTN
LPVVMDILKQHNVPAY-EIGYTCVNTGNDRFVVVAAGSVVLDAELSDLSQRWEETSYRLE
QLQA-NVAFVDSEMTELKKRAIGGGRGPQYRLSFTPSPTIESLLSSPNPRVAIIREEGSN
GDREMAAAFFTAGFEAWDIAMSDLIAGTVVLRFKGVAFVGGFSYGDVLDSAKGWAGSIRF
NTSVSKQFDAFYGRADTFSLGLCNGCQLM??MMGKRVNYAARTVISPDISLETNEMGVPQ
LFAKKLTFPQPVTPVNYQEMAAAVINGADVYPGANFIEDELGNIINLEKETPEKRIALSK
TLLTVRPQAPHGAIKKVYRHLVSGDYVLANRQPTLHKPGISGHRVKVLGKNEKTLRMHYC
NCSTYNADFDGDEMNIHFPQSLLAAAEVREIAANNFQYLGPRAGVPLRGLIQDHILTGVL
LTKRDTLFTKGEFQKVLYASCWSVNTKHPIRTPPPCILKPQPLWSGKQLISAALDHLTIG
YAPLNFTGSSKISTKLWGKHGP-ELMRDSHVIIRENEMLVGIL??DLVDHIDEYFSVSLE
HQTPTNMNIDDYKLVWQHDFAKLLTLTRIIQNIITPSKNCSF--KSNIDRDGDFEMTDTT
SAPTSLRTSLEVITKTDFNLLKLLGKIRSNYFGLW??SNYFGLWTHSPMLRPQQCHWGGA
AVYLRMSLFNHSCFPNCTTLLQTNDTHRERVNPLSFHVVTIRDIEVDTECLITYIPLDQK
LKDRQSHLKSMWLF
>AqqRqq_ellipticum_AE2
LVWNHTAHNSAWLIEHPEAGYNPENSPHLKPAIVLDTALAQHSRRLDGVEVLTVEQLDDL
IVRLCDDCIQPLRLWEFYVLDVTAEMVRFDAHAPPPSSPPPQLP------------LSPK
GVNESPQMLTILLRH-VARDPSYERHSLRVDTEAALRSLSTNTTFRNYTPEERRAKYEDL
LRLANLTLYREYDQDLEAMLSNIRERVKYERISTHGPRLGPISVRSPLVASYFTQVVVRD
ANKSRTVCLANNGWIYNYNPSVDFASGSSKAYLRRDVIVWGD??WMDKMGDSARAHNLGD
PATPRDGAPIEITAMLFCTLRWLVRLNKAGLFSHAGV------GSLTYDAWQQRLSDNFE
RFYYVPGS-ADDKKFQINTSFVRRRHIYKDTVGGRNGLADYQFRPNFLVAMAMAPELFTR
ERASKTLDLARSFLLGPLGVKTLDPNDTDYHANYDNSLDTDYRPTAKGFNYHNGPEW-??
DTHVHHSSSMNQKHLLKFIKKKFRGSPNEIVIYRDEKYLTLAEVFKSLNLDADELSVDTL
DVHADNNTFHRFDRFNLKYNPCGQSRLREIFLKTDNLIKGRYLAELTKELFDDLAKSKYQ
MAEYRLSIYGRKMSEW??RKMSEWETLASWICDNELFSPKVRWLIQVPRLYDIYRETDNI
STFQVFLSNIFQPLFEATRNPDAHPKLHRFLQQVVGIDCVDDESKFEKKFTEKFSVPQEW
TSEHNPPYTYYLYYLYANLYTLNKFREEKGYNTLALRPHSGEAGEIDHMAAAFYLAHSIN
HGINLRKAPVLQYMYYLTQIGIAMSPLSNNSLFLTYYRNPFPVFFARGLNVSISTDDPLQ
FHYTKEPLMEEYSI??G-------------------------------------------
------------------------------------------------------------
------------------------------------------FNCRMGDPETQVVLPLLE
NDLLEVIEACVESRLDSIQ-VSWKPG-YAVTIVSASQGYPDAYPKGRAISGVPATLPDAP
IIFQAGTAINGTLVTNGGRVLSTTAVHA-DLATAIANAYAANAKV-DFEGRHFRTDIGQK
ALRFLEK-AAAVSYSESGVDIERGDAVVDGIAPLAKKTTRSGCVSDLGGFGALFDTKAAG
FVDPILVSGTDGVGTKLKIAQELNLHDDIGIDLVAMCVNDVLVQGAEPLFFLDYFATGRI
HVDVATKVIGGIARGCKESGCALIGGETAEMPGMYRDGEYDLAGFSVGAVERTNILPRNI
KPGDVLLALSSSGVHSNGYSLVRYLVEKKSGSVYELPCPFENTGRTLGQALLTPTRLYVL
SCLAAIRS-GGVNGLAHITGGGI??RMNFTTTYSTNATSICHACRLSNVERIERSRRYLV
ASSIAWTPAQRALFVDEVHDRMTECEYSHPITTFETGVIPRAVHFVPLLSEGRAALERIN
TEMGLAFDEADLALYYDLFANHLKRDPSDVECFDIGQSNSEHSRHWFFNGRLFIDGQQTP
KTLFDIVKATLKANPNNSLIAFCDNSSAIKGYKTKVLLPSDPTKASPYNEGERDQPIIFT
AETHNFPSGVAPFPGAETGTGGRIRDTHATGRGSLVVAGTVGYCVGNLNIPNYPLPWEDA
SFQYPTNLAAPLKIEIDASNGASDYGNKFGEPVIVGFTRSYGSVLPNGERREWIKPIMFS
GGIGFMDERHLKKASPEVGMLVVKAGGPAYRIGMGGGS??NWMWAAKLPAEGARMYDAAI
AMHDTMVELGIAIDGGKDSLSMAAKAPGGLVKAPGTLVVSTYVTCDDITKTVTPDLKLR-
SSADSALVYIDFGCSNNFLGGSALAHVYSQLGNDSPHVDVALLKRGFEAMQRLVKAGLLT
AGHDRSDGGLITTLVEMALGGNRGINVTIPSTLISSSVDPIIRLLFSEELGAVVECRRQD
LASVLEEFSRSNISAY-HIGHTSINEGNDRVVVISEKTVLLDLELSELSSRWEDTSYHLE
LLQA-NTANVESERQQLKLRATGGGRGPAYRVSFQPSPTIEALLSNTTPVVAVIREEGSN
GDREMAAAFFTAGFQAWDVAMSDLLAGNVVLRFKGVAFVGGFSYGDVLDSAKGWAGAIRF
NESVSKQFEHFYQRADTFSLGLCNGCQLM??MMGKRVNFAARTVISPDISLESNEMGVPR
IFAKKLTFPQPVTAFNYAQLAQAVINGSSAYPGANFIEDELGNLINLEKETPERRVALSK
TLLTVRPQAPPGATKKVYRHLLTGDYVLANRQPTLHKPGISGHRVKVLGESEKTLRMHYC
NCSTYNADFDGDEMNIHFPQSLIAAAEVREIAANNFQYLGPRAGVPLRGLIQDHILTGVL
LTKRDTLFVKADFQRILYAACWAFNTSHPIRTPTPCVLKPVPLWSGKQLVSAALNHLTIG
FLPLSLTGTSKIPAKLWGKHGE-DIMRDSQVIFRDNEMLAGIL??DLVDHIDEYFSVTLK
DPSKQLEMEEDHRINWQNDFSKLLSLARIIQNVLDPDRCEAP----PRDIDGDAQMTDVF
RRPPALRRALAEVTRTDYNLLKLLGKLRANYFGLW??ANYFGLWSHTQ---TRECRWAGA
AVYLRLSLFNHSCLPNCSTLLQREDSHHSSDTPLAFHIITLDDIAEGSECRISYIPLDQT
VRERRLQLKSLWLF
>A_leptosomum_FG12
LVWNHTAHNSAWLREHPEAAYNTDNSPHLKAPALLDDAFMQYSSEIRGTNITTQEQLDEI
LAHMKDIIISPLKLWEYYVLDVQREMDLFKQHFPSAQVPEQPLPTSNAHLV-----ISPK
NHNENADMVNAIQRKGLVRDAGYERFSLNIDMEFTFRLLNNSSTFRNFTFEEKKQKYEDI
LRMINLNLYRDYDSDHDAIINNIRERIKYERLAPHGPKMGPISDARPLLASYFTRIDVN-
---GRTLHLANNGWIFNYNPMIDFASKQSRAYMRRDVIVWGD??WMDKMGESMKAGNYGD
PATPRDGAPIEITAMVYSVVKWLASLNQAGLHPHDGVQLPS-NQRLSYQDWQKRIQDNFE
RLYYIPGP-SDDKKYNVSTSFIRRRYVYKDVLGSSAQYTDYQFRPNQLVAMSFAPELFDR
DHVVKTLELTRTFLLGPLGIKTLDPNDTDYHANYDNSLDTNYRPTAKGFNYHNGPEW-??
DTHVHHSSSMNQKHLLKFIKRKFKESPSETVIYRDGKYLSLSEVFKSLNLNVDELSVDTL
DVHADNNTFHRFDRFNLKYNPCGQSRLREIFLKTDNHIKGRYLAELTKELFDDLDKSKYQ
NAEYRLSIYGRKMSEW??RKMSEWDNLASWIVDNELFSTKVRWLIQVPRLYDIYRETDNI
STFQVFIANIFQPLFEATRDPQSHPKLHMFLQQVVGIDCVDDESKFEKKFTEKFPAPQEW
TSEHNPPYTYYLYYLYANLYTLNQFREEKGLNTLALRPHSGEAGDADHMAAAFYLSHGIN
HGINLRKTPVLQYLYYLAQIGIAMSPLSNNSLFLTYYRNPFPVFFARGLNVSISTDDPLQ
FHYTKEPLMEEYSI??GCAAGKGVLIPTTKAEAKDALKKIMVDREFGTAGDEVVVEEFLD
GEEASVMAFTDGYSVAIMPAAQDHKRVFDNDQGPNTGGMGAYAPAPFITNASRTGFGPTM
DRILDTVIAPTVNGMRKESRPFVGVLFAGLMISKSGEINVLEFNCRMGDPETQVVLPLLD
TDLLEVVEACCDGRLDSID-IKWKQS-YAVTVVSASQGYPDAYPKGRVITGADAPF-DSH
MIFQAGTTLNGKLVTSGGRVLSTTSIAT-DLQVAIQQAYTANQTI-SFEGRQFRSDIGQK
AINYLNAASSAVSYSESGVDIERGDAVVDGIAPLAKATNRSGCVSDLGGFGALFDTKAAG
FKDPILVSGTDGVGTKLKIAQEINLHDDIGIDLVAMCVNDVLVQGAEPLFFLDYFATGRI
HVDVATKVIGGIAKGCKNSGCALIGGETAEMPGMYRDGEYDLAGFAVGAVERDQMLPKNI
KPGDVLLALSSSGVHSNGYSLVRYLVEKKSGSVYDLPAPFAPG-KTLGQALLTPTKLYVL
SCLAAIRA-GGVNGLAHITGGGI??RMNFTTTYSTNATSICQSCRLGVIDRIERSRRYMV
KTSAPWTPAQRQQFIDEVHDRMTECPYETPITSFETGVVPKQVTYIPMMEQGRAALEHIN
QEMGLAFDEADLQLYTDIFVNHLKRNPSDVECFDIGQSNSEHSRHWFFNGNLVIDGEKTP
KTLFEIVKNTLKSNPNNSLIGFCDNSSAIKGFPTKVLVPSAPEQASEYKMGERDQPIIFT
AETHNFPSGVAPFPGAETGTGGRIRDTHATGRGSLVVAGTVGYCVGNLNIPGYDLPWEDK
AFQYPSNLAHPLKIEIDASNGASDYGNKFGEPVIVGFTRSYGERLPNGERREWIKPIMFS
GGIGFMDGRHLKKEAPEVGMLVVKAGGPAYRIGMGGGS??NWMWAAKLKGEGAALYDAAV
SMADTMIALGIAIDGGKDSLSMAAKAPGELVKGPGTLVVSNYVTCDDITKTVTPDLKLN-
SQADSAIVYIDLGNNNNFLGGSSLAHVFNQVGNDSPNIDVQLLKRTFTAVQQLVKARQVT
AGHDRSDGGLMTTLIEMAIAGNRGLDITLPESVLPHSHLDIFKVLFSEELGAVFECRRSE
LSNVLQVFAQHQVPAY-EIGHTAVNPATDRVVVRTTGTVLLDAALSDLCTRWEETSYHLE
QLQA-NSAYVESEMRELTKRATGGGRGPQYRLSFTPSPTIDARLSSPNPRVAIIREEGSN
GDREMAASFFMAGFEAWDIAMSDLIAGNIVLRFKGVAFVGGFSYGDVLDSSKGWAGSILF
NESVSKQFDAFYQRKDTFSLGLCNGCQLM??MMGKRVNYAARTVISPDISLESNEMGVPQ
VFAKKLTFPQPVNAVNYAEMAAAVINGADTYPGANFIEDELGFIINLEKETLEKRTALAK
TLLTIRPQAPHGATKKVYRHLISGDYVLANRQPTLHKPGISGHRVKVLGKSERTLRMHYC
NCSTYNADFDGDEMNIHFPQSFLAQAEVREIVANNFQYLGPRAGVPLRGLIQDHILTGVL
LTKRDTLFTKAEFTRVLYASLWAFNTKHPIKVPPPCILKPAHLWSGKQLVSAALDHLTIG
YLPLNFVGSSKIPVKLWGKHGS-ELMRDSHVIIRDNEMLVGIL??DLVDHIDEYFSVALC
NDTQELQLDKDHTVNWRHDFTKLLTLSRIVQNIIAPSKYQQQ-----------------Q
MGGDQVRESLEVITRTDFNILKLLGKVRANYFGLW??ANYFGLWNHSD---DHQCHWAGA
AVYLRLSLFNHSCFPNCTTLLLSDDQFADKTNPLTFNIIALRDIQEGSECLITYIPLDQR
VRDRRNHLKSLWLF
>A_subglobosum_LB1
LVWNHTANNAAWLRQHPEASYNIDNSPHLKPAIVLDDALVQYSKHIEGTVVS-EVGLDTL
MLRLTENCISPLKLWEYYVLDVQREIDVFKKHFPTEPEQTTEA------S--PAAQLLIS
PKSANADLVNQIQKKGLVRDASYERYSLAIDTDFTFKMLSTNPTFKLYTYEEKKQKYEDL
LRLINLNLYRDYDADHDAIINNIRERLKYERLADHGPKLGPVTADRPLLSSYFTRIEVAG
NGATRTLHLANNGWIYNHNPVIDFASKQSRAYMRRDVIVWGD??WMDKMGESGKAGNYGD
PATPRDGAPVEITAMVFSTVKWLAVLNQRGLYKYSGVKLGDS-EELSYKNWQQLIQDNFE
KFYYIPGS-SEDKKFKVNSSYIRRRYIYKDTVGSSAQYTDYQFRPNFLVSMTFAPELFSR
EHAVKTLELTKTFLLGPLGVKTLDPNDTDYHPNYDNSLDTEYRPTARGFNYHNGPEW-??
DTHVHHSSSMNQKHLLKFIKRKLKDAPSETVIYRDGKYLSLSEVFKSLNLNVDELSVDTL
DVHADNNTFHRFDRFNLKYNPCGQSRLREIFLKTDNHIKGRYLAELTKELFEDLEKSRYQ
NAEYRLSIYGRKMSEW??RKMSEWENLASWIIDNELFSPKVRWLIQIPRLYDIYKETDNL
LSFQVFISNIFQPLFEATKNPQAHPKLHMFLQQVVGIDCVDDESKFEKKFTEKFQAPGEW
TSEHNPPYTYYLYYLYANLYTLNQFREERGLNTLALRPHSGEAGEADHMAAAFFLSHGIN
HGINLRKTPVLQYLFYLTQIGIAMSPLSNNSLFLTYYRNPFPVFFARGLNVSISTDDPLQ
FHYTKEPLMEEYSI??G-------------------------------------------
------------------------------------------------------------
------------------------------------------------------------
------------------------------------------------------------
-VFQAGTTVTGSLVTNGGRVLSTTSINT-CLERAIQLCYEGNKTI-DFQGRQFRSDIGRK
ALNFLEN-TSAVSYSESGVDIERGDAVVDSIAPMAKATTRSGCVSDLGGFGALFDTKAAG
FRDPILVSGTDGVGTKLKIAQEIGLHDDIGIDLVAMCVNDVLVQGAEPLFFLDYFATGRI
HVDVATKVIGGIAKGCKNSGCALIGGETAEMPGMYRDGEYDLAGFAVGAVERDQMLPKNI
KPGDVLLALASSGVHSNGYSLVRYLVEKKSGSVYDLPAPFEQN-KTLGQALLTPTRLYVL
SCLQAIRA-GGVNGLAHITGGGI??RMNFTTTYSTNATSICQSCRLGVVDRIERSRRYLV
KTSAPWTAEQRQAFIDEVHDRMTECPYEKPIESFETGVVPRPVTIVPLIEEGRAALERIN
KEMGLAFDEADLELYTDLFLNHLKRNPSDVECFDIGQSNSEHSRHWFFNGNLFIDGEKTP
RTLFEIVKATLKANPANSLIAFCDNSSAIKGFKTKVLIPTAPEKASPYKAGERDQPIIFT
AETHNFPSGVAPFPGAETGTGGRIRDTHATGRGSLVVAGTVGYCVGNLNIPGYDLPWEDK
SFQYPSNLAHPLKIEIDASNGASDYGNKFGEPVIVGFTRSYGERLSNGERREWIKPIMFS
GGIGFMDGRHTKKEQPEVGMVVVKAGGPAYRIGMGGGS??NWMWAAKLKGEGAALYDAAV
SMADTMIELGIAIDGGKDSLSMAAKSPNELVKGPGTLVVSTYVTCDDITKTVTPDLKLN-
SKEDSAIVYIDIGANNNFLGGSSLAHVFGQVGNDTPHVAVQSLKSTFNAVQQLVKARLIT
AGHDRSDGGLITTLIEMSIGGNRGMNIVLPATLLPYTSTDMFKLLFTEELGAAVECRRSD
LAQVMDILKQNNVTAY-EIGHTATNAGTDRFVVTAANAVLLDAELCDLSQRWEDTSYHLE
QLQA-NSAYVESEMRELKKRATGSGRGPNYRLSFTPSPTIDQLISNNTPRVAIIREEGSN
GDREMAASFFMAGFEAWDVAMSDLIAGNIVLRFKGVAFVGGFSYGDVLDSSKGWAGSILF
NESVSKQFDAFYQRKDTFSLGLCNGCQLM??MMGKRVNYAARTVISPDISLESNEMGIPQ
IFAMKLTFPQPVTALNYTEMAAAVINGPNAYPGANFIEDELGNMLSLERETPEKRVALSK
TLLTIRPQAPPGAVKKVYRHLVSGDFVLANRQPTLHKPGISGHRAKVLGAVEKTLRMHYC
NCSTYNADFDGDEMNIHFPQSFLAQSEVREIAANNFQYLGPRAGVPLRGLIQDHILTGVL
LTKRDTLFTRADFQKVLYASCWAVNTSHPIKTPPPCIIKPVPLWSGKQLISAAMDHLTIG
YLPLNFTGASKIPAKLWGKHGS-DLMRDATVIIKDNEMLVGIL??DLVDHIDEYFGVALK
DPADQLEFEKDHVLNWQHDFTKLLTLSRIIQHIIKPRGHSTN-----RD--------NNS
THCDQVRDSLEVITSTDYNLLKLLGKVRANYFGLW??ANYFGLWNHSE---DQLCHWAGA
AVYLRLSLFNHSCFPNCTTLLLSDEDFAERTNPLTFNIIAMRDIEADSECLITYIPLDQK
AAERRNHLKSMWLF
>DqqCqq_fasciculatum_SH3
LVWNHTANNSHWLKDHPEAGYNIDNSPHLKAAITLDDAFMEFSEKNVGMHVESAEELELL
VAKIKDHVIAPLKLWEFYVLDIEKELDIFSSAYPASVPPVDPNPPASPYLP-----MSPK
NMNESAYLVDNIFKKGMVRDPTYDRYSMHIDLNHTFQLLNNTASFKPLTLIEKKQKYEDY
LRLVNLTLYREYDTDLAAIVQNITERIKYERIAPHGPKLGEVSTRHPLIDSYFTKVDHRQ
AGSQRKLHLANNGWIFNYNPAIDFASKDSKAYLRRDVIIWGD??WMDKMGESTKARNYGD
PATPRDGAPIEITAMVYVTAKWLAAINKTGQFKYASVKLGADKIEWTYSQWADTIKANFE
KQYYIPSS-SDDKKYNINSSFVRRRYIYKDTVGSKNSYSDYQFRPNQLVAMAFAPELFTR
DYVLRTLDITKQSLIGPLGVRTLDPNDTDYHANYNNSLDNDYRPTAKGFNYHNGPEW-??
DTHVHHSSSMNQKHLLKFIKRKLKECPNEVVIFRDDKYLTLSEVFKSLNLNVDDLSVDTL
DVHADNNTFHRFDRFNLKYNPCGQSRLREIFLKTDNLIKGRYLAELTKELMEDLENSKYQ
NAEYRLSIYGRKMSEW??RKMSEWDNLASWVIDNELFSTKVRWLIQIPRLYDVYRSTD-A
TNFQDFLANIFQPLFEATRDPESHPKLHKFLQQVVGIDCVDDESKFEKKFTEKFPNPQEW
TSEHNPPYTYYLYYLYSNLYSLNKFREEKGFNTLSLRPHSGEAGEVDHLGAAFILANGIN
HGINLRKTPVLQYLYYLTQIGIALSPLSNNSLFLTYYRNPFPVFFARGLNVSISTDDPLQ
FHYTKEPLMEEYSI??GCAAGKGVLIPADKKEAIAALKRVMVDKEFGSAGDEVVVEQFID
GDEVSVMCFSDGYTVTVMPPAQDHKRALDGDKGANTGGMGAYSPAPFVTDASASGFGPRI
DAIVETVLKPTINGMRREGRPFVGVLFAGLIIDKVQQNYVLEYNCRLGDPETQVVLPLLE
SDLYEIFAACIETRLDSVD-VKWRDG-YAVTVVSAAQGYPDAYAKGREIVGVERFPQDSL
MLFQAGTTVVSRLVTSGGRVLSTTALAA-DLEAAIRAAYVGVAAV-SFEGMQFRKDIGHR
AITYLANKTSGVSYSESGVDIERGDAVVDNIAPMAKTTNRSGCVSDLGGFGALFDVKAAG
FKDPILVSGTDGVGTKLKIAQEVNRHQDIGIDLVAMCVNDVLVQGAEPLFFLDYFATGRI
HVDVATQVIGGIARGCKESGCALIGGETAEMPGMYRDGEYDLAGFAVGAVERDQMLPRNI
RPGNILLGLASSGVHSNGYSLVRYLIEKKSNSVYLQKAPFEPT-KTLGETLLTPTKLYVL
SCLAAIKN-GGVNGLAHITGGGI??RMNFTTTYSTNATSICQACRLEFVERIERSRRYRL
VLADKLSLEHLQICIDEVHDRMTECLYPTPIKSFAPGVVPKPVQWIPLMEEGRQALERVN
KDMGLAFDEHDLSLYCDLFINQLKRNPTDVECFDIGQSNSEHSRHWFFNGKLIIDGVPTQ
KTLFQIVKDTLKANPNNSLIAFCDNSSAITGFKTKVLIPKTPIDSSPYEIGEREQPIIFT
AETHNFPSGVAPFPGAETGTGGRIRDTHATGRGSLVVAGTVGYCVGNLNIEDYDLPWESK
DFKYPENLANPLKIEVEASNGASDYGNKFGEPVIVGFTRSFGLRNEDGERREWIKPIMFS
GGLGAMDERHLKKEQPEKGMVVVKAGGPAYRIGMGGGA??NWMWAAKLKGEGARLYDAAV
AMHDAMVELGIAIDGGKDSLSMAARAPSELVKAPGALVVSTYVRCTDITATITPDLKLY-
NQDDSALIYIDLGAGNNFLGGSALAQVFGQIGNDQPHQDVQLVKRFFNAIQHLVRERLIT
AGHDRSDGGLITTLIEMALAGNRGISVSLSA------TENIFKLLFSEELGAVVECKRAD
QQKVMEILQDARIPSY-YIGHTNVSGTSDRVTVKVGDQIVLDEALETVSFWWEETSYRLE
KLQA-EHASVESEFNELQKRVQGNGKGPNYKMSFKAQPSAVSIVLSSAPKVAIIREEGSN
GDREMAAAFTLAGFQAWDITMSDLLDGRIQLRFRGVAFVGGFSYGDVLDSAKGWAGSIRF
NQSVAKQFDAFYDRPDTFSLGLCNGCQLM??MMGKRVNYAARTVISPDISLETNEMGVPQ
YFARTLTFPQPVTHFNYQQMAQAVINGPDNYPGANYIEDEDGFYINLAKETHENRVALSK
TLLTIKPTSPHGTTKKVYRHLLTGDFVLANRQPTLHKPGIMGHRVKVLGKQEKTLRMHYC
NCSTYNADFDGDEMNIHFPQSFHAAAEIREIAANNFQYLGPRAGVPLRGLIQDHILTGVL
LTKRDTLFTRAQFQAILYASLWGINRDHPIVTPQPAILKPVPQWTGKQLISAALNHLTIG
RVPLTLESPSKIPTKLWGKHGL-DVTRDSHVIIRQNEMVAGIL??DLCDHIDDYFSVSLD
INQETEMEKDDYQTNWKHDFSKLLAISRIIQNILQPSQHTYI------------------
-----TKIYNSSVTRIDLNILKLLGKVRANYFGLW??ANYFGLWNYDN-DVGGECYWAGA
AVYLGLSLFNHSCLPNCSTIIQSEDFDRGRLNPLTFYIVALRDIQVDEELLITYIPLDQK
LKERRNQLKSLWLF
>DqqCqq_deminutivum_MexM19A
LVWNHTANNSPWLAEHPEAGYTIENSPHLKPAAVLDDALEEFSANNQGLHVDSLELLETV
LGRISEEVITPLKLWQYYVLDVAKEMDIFRTTYQPPNATDDYT----PFIA-----LSPK
IANESQHLVASIIKNGLIRDATYERFSMHVNLDYTYDLLNNTASFKMLTAEERLAKYEDY
LRLVNLTLYREYDADVEAIQSNIRERIKYERVSSHGPHLGPITNVRPLLSSYFTKVRSPV
--TGGIVHLANNGWIYNYNPSVDFASKDSKAYFRRDVIIWGD??WMDKMGESHRAHNYGD
PATPRDGAPIEITAMLYSTLQWLTTLNNSGLFRHDTVSTKD-GNVLTFRNWAELIRTNFE
KHYYIPSS-SEDKKHVINISFVRRRYVYKDTVGSKNQYSDYQFRPNQLVAMSFAPELFTR
DHVLKTLDITTQYLVGPLGIKTLDPNDTDYHPNYENSADSDYRPTARGFNYHNGPEW-??
DTHVHHSSSMNQKHLLKFIKRKLKEEPNEVVIYRDDKYLSLSEVFTSLNITVEDLSVDTL
DVHADNNTFHRFDRFNLKYNPCGQSRLREIFLKTDNLIKGRYLAELTKELMEDLEKSKYQ
NAEYRLSIYGRKMSEW??RKMSEWDNLASWICDNELFSTKVRWLIQVPRLYDVYRETV-S
STFQDFLANIFQPLFEATRDPDSHPKLHKFLQQVVGIDCVDDESKFEKKFTEKFPAPQDW
TSEHNPPYTYYLYYLYSNLTTLNKFREEKGF-----------AGEVDHLGAAFFLASGIN
HGINLRKTPVLQYLYYLTQIGIAMSPLSNNSLFLTYYRNPFPVFFARGLNVSISTDDPLQ
FHYTKEPLMEEYSI??GCAAGKGVLIPTTKEEAIDGLRRIMVDREFGSAGDEVVVEQFID
GDEVSVMCFTDGYSVVVMPPAQDHKRAFDGDKGPNTGGMGAYAPAPFVSSATSCCFGPKI
DEIVKRVLKPTVDGMRREGRPFVGVLFAGLIIDKQGGIYVLEFNCRLGDPETQVVLPLLD
SDLFELFQACVETRLDSVQ-VTWKDG-YAVTVVAASQGYPDAYPKGKVITGYNSTNFQQL
YIFHAGTSLQDQLVTSGGRVLSVTATSL-DLEQAIAHANQGIKQV-TFEGCHSRSDIGHR
AVKFLEAKSGGVSYSESGVDIERGDAVVDGIAPLAKSTNRKGCVSDLGGFGALFDCKAAG
FVDPILVSGTDGVGTKLKIAQEINRHQDIGIDLVAMCVNDVLVQGAEPLFFLDYFATGRI
HVDVATKVIGGIARGCKESGCALIGGETAEMPGMYRDGEYDLAGFSVGAVERTQMLPRNI
REGNVLLGLASSGVHSNGYSLVRYLVEKKSASVYHHKAPFDAQGRTLGEVLLAPTRLYVL
SCLAAIKQ-GGVNGLAHITGGGI??RMNFTTTYSTNATSICQACRLECINRIERSRRYRV
ALAPAWSPEQHRLFVEEVHDRMTECVYPAPLTTFDLGIVPNPITFIPLLEEGRAALERVN
KQMGLAFDEHDLSLYTELFVEHLKRNPSDVECFDIGQSNSEHSRHWFFNGKLVIDGVPAP
KTLFEIVKNTLKSNPNNSLIAFCDNSSAIKGFKTKVMTPESSVDSSMYRVGEREQPIIFT
AETHNFPSGVAPFPGAETGTGGRIRDTHATGRGSLVVAGTVGYCVGNLNIDDYPLPWESP
DFKYPTNLAHPLKIEIEASNGASDYGNKFGEPVITGFTRSFGMRSGDGERREWIKPIMFS
GGIGSMDERHLKKGTPETGMLVVKAGGPAYRIGMGGGA??NWMWAAKLKGEGPRLYDAAV
AMHDTMVALGIAIDGGKDSLSMAARAPGELVKAPGALVVSTYVPCVDITATITPDLKLE-
SAQDSAIIYIDLGNNNNFLGGTAIAHVYGQIGNDQPHEDVQLLKRAFNAVQTLVKERLIT
AGHDRSDGGLITTLIEMSLSGNRGMHIKLPTDLVADGVDGLIRLLFTEELGAVVECKKAN
LARVTQVLKDAQVPHY-EIGHTAVSRQADRVVVMVGEKVVLDEPLPTISYWWEETSYRLE
RLQS-NPANADNEFKELQKRVTGRGNGPKYTVSFKPSPTIDQLNKTPTPRVAIIREEGSN
GDREMAAAFMSADFEVWDVAMSDLLDGRFRLRFRGVAFVGGFSYGDVLDSAKGWAGSIRF
NENVAKQFDHFYNRKDTFSLGLCNGCQLM??MMGKRVNYAARTVISPDVSLETNEMGVPE
YFARTLTFPQPVTHFNVRQLAQAVINGPEQYPGANFVEDETGGLINLAKESPEAREALAK
TLLVTKPYAPSGSTKKVYRHLLTGDYVLANRQPTLHKPGIMGHRVKVLGKQEKTLRMHYC
NCSTYNADFDGDEMNIHFPQSLLAASEIREIASNNHQYLGPRAGVPLRGLIQDHILTGVL
LTKRDTLMNKGEFQRLLYAALWGINSQHLISTPPPCVIRPVPLWSGKQLISAAMNHLTLG
RVPLNLDSPSKIPAKMWGKHGL-EVMRDSTVIFRQNEFVAGIL??HLCDHIDDYFSVTLD
KQLHPLNMETDHVLNWKHDFSKLLALSRIIQNVLQPSKYTYITRYGKVDDDGDAEMIDKF
VEPHGLEDDMRVITRTDLNLLKLLGKIRSNYFGLW??SNYFGLWNHEQQNTSLTCYWAGA
AVYLGMSLFNHSCIPNCMTMIQSDDLDAGKINPLTFYIVTLSDINVGQELRITYIPLDQG
VGFRRNNLKSLWLF
>DqqSqq_polycarpum_OhioWilds
LVWNHTAHNSAWLCDHPEAAYNTSNAPHLKPAVVLDRAIIDYSQSIDGSTIDSLDALDAT
MTVLADRVIQPLKLWEYYVLDVPREMEVFAHTYTHSEPP----PSVSQFLP-----FSPK
SPSENAQLVANIHRTGLVRDPQFERFSLTIDHDVVHALLNSSTTFKTHTLEEKRRKFEDL
LRLVNLNLYRDYDADVAAMIVNMRERIKYERLASHGPHLGPICKARPLLASFFTYITAKS
---GQQLALANNGWIYNHDPSVDFASSASRAYFRRDVIVWGD??WMDKMGESMRANNYGD
PATPRDGAPIEITSMVYATARWLASINASGAYKHTGVTLAD-GAALSYKDWAERIKTNFE
RLYYIPPS-SEDRQYTINSSFVRRRYVYKDTVGSKNTYSDYQFRPNQLVAMSFAPELFKK
EHVVKTLDIVKSYLIGPLGVKTLDPNDTDYHANYDNSLDTDYRPTAKGFNYHNGPEW-??
DTHVHHSSSMNQKHLLKFIKRKLKECPSEIVIYRDEKYLSLAEVFKSLSLNVDELSVDTL
DVHADNNTFHRFDRFNLKYNPCGQSRLREIFLKTDNLIKGRYLAELTKELFEDLERSKYQ
NAEYRLSIYGRKMTEW??RKMTEWDNLASWICDNELFSTKVRWLIQIPRLYDVYHSETQS
STFQDFLANIFQPLFEATIDPESHPKLHKFLQQVVGIDCVDDESKFEKKFTEKFPVPAEW
ATEHNPPYTYYLYYLYANLYTLNKLREEKGYNPLLLRPHSGEAGEIDHMGAAFFLAHGIN
HGINLRKTPVLQYLYYLAQIGIAMSPLSNNSLFLTYYRNPFPVFFARGLNVSISTDDPLQ
FHYTKEPLMEEYSI??GCAAGKGVLIPQNKAEALEAVNRVMVAREFGDAGAECVIEEFLD
GEEVSLMAFTDGYTVRVMPPAQDHKRALDNDMGANTGGMGAYAPTPFVCDGSTSGFGPFI
DRVITTVMQPAVDGMRKESRPFVGVLFAGLMIDKAGRVNVLEFNARMGDPETQVVLPLMA
TDLYEVISACVEGRLDAVD-MQWREG-FAVTVVSASQGYPDAYPKGRAITGVSSFDSESL
VLFQAGTTVAGVLVTSGGRVLSTTAIAA-SLEAAIAQAYKGIALV-SFEGAHNRSDIGQK
AIRYLASKKAAVSYSESGVDIERGDAVVDNIAPLAKATTRSGCVSDLGGFGALFDVKAAG
FRDPILVSGTDGVGTKLKIAQETNRHSHIGIDLVAMCVNDVLVQGAEPLFFLDYFATGRI
HVDVATKVIGGIAAGCKESGCALIGGETAEMPGMYRDGEYDLAGFAVGAVERDQMLPRNI
KPGDVLLGLSSSGVHSNGYSLVRYLVEKKSESVYDLPAPFDPT-RTLGDVLLAPTKLYVL
SCLAAIRS-SGVNGLAHITGGGI??RMNFTTTYSANATSICASCNLSVIDRIERSRRYLV
VAKGSWSAETTTKFIDEVHDRMTECHYPSAITSFDTGVVPKPVTYIPVVEEGSAALERIN
KEMGLAFDEQDLALYTDLFMNHLKRNPSDVECFDIGQSNSEHSRHWFFNGNLIIDGEKAP
KTLFQIVKDTLKANPNNSLIAFCDNSSAIKGYPTKVLVPTTPTEASAYQVGERDQAFIFT
AETHNFPSGVAPFPGAETGTGGRIRDTHSTGRGSIVVAGTVGYCVGNLNIPGYDLPWEDK
TFEYPNNLAAPLKIEIEASNGASDYGNKFGEPVIVGFTRSYGERLPNGERREWIKPIMFS
AGIGYMDGRHLKKEAPEVGMVVIKAGGPAYRIGMGGGS??NWMWAAKLKGEGVELYDACV
AMHDTMIDLGIAIDGGKDSLSMAAKAPVELVKGPGALVVSTYVPCVDITKTVTPDLKLT-
SAEDSAIVYIDFGRNNNFIAGSALAQCFRQVGNDTPKIDVALLKAGFLAVQELVHARLIT
AGHDRSDGGIITTLIEMTLGGNRGMNIVFPAALCD-NSMAVHRLLFSEELGAAVECRRAD
LPKVLEILAKAGVPAY-DIGHTTIGA----FTVQIGTTTVLDSTVAQLSHAWEETSYRLE
QLQA-NPAFVENEMLNLKARAIGGGKGPQYKLSFKPSPTIDQIANSPTPRVAILREEGSN
GDREMAAAFHFAGFEAWDVTMSDLVAGTVVLRFQGVAFVGGFSYGDVLDSSKGWAGSIKF
NSNVAAQFDQFYNRTDTFSIGLCNGCQLM??MMGKRVNYAARTVISPDISLESNEMGVPQ
YFAKTLTFPQPVTAVNYAQMAKAVMNGPDNYPGANFIEDSMGHVINLARETPEKREALAK
TLLTVPPQAPRGACITVHRHLRDGDYVLANRQPTLHKPGISGHRVKVLGKMEKTLRMHYS
NCSTYNADFDGDEMNIHFPQSMHAQTEIREICANNLQYLGPRAGAPLRGLIQDHISTGVL
LTKRDTMFTRAEFQKVLYASLWAINTSHPIVTPPPAIWRPVPLWTGKQLISAALNHLTIG
RVPLNMSSASKIPSKMWGRSGISDLMHDSTVIIRGNEMLAGIL??DLVDHIDEYFSVSLD
ASNEDRDLSSDFRLNWQHDFSKLLTMARIIQNVVQPSKYGWI-ARAGLDDEGDADMADTF
LPPRGLDDSLAVVTRTDMNMLKLLGKVRANYFGLW??ANYFGLWNRPMALPNPTCYWAGA
AVYLRLSLFNHSCFPNCSTLLESDDDGPRDVNPLTFYIVTLRDIEPDTELLITYIPLDQK
VKERRNQLKSLWLF
>D_aureum_SL1
LVWNHTAHNSNWLNQHPEAGYNTDNSPHLKSAVLLDDALQEYGKSLYGKEIESMQHLEKY
IGDIKDKVIAPLKLWEFYVLNIDSEIEIFKNTYFSSNRTKETISTASTFSPSFLKNIISN
PQIEKQETVKSICKQGTIRAPSYDRYSLHVNLDHTFKLLDHSTSFSNLSPDEQVSKYRDI
LSIVNLELYRQYDHDVEAITKNITERIKYERLSDHGPKMGVISMSKPLLNSYFTKVQFKG
DGVIREIPLANNGWIYDHNPTIDFASSESRAYLRRDVIIWGA??WMDKMGESTKANNYGE
PATPRDGAPIEITAMLFSTVQWLSILYQAGKFNQGGVDVKSTTSILTYKDWSELIKLNFE
KYYYIPSS-NDDKSYIINSNYVHRRYIYKDVVGSANVFSDYQFRPNLCVAMSFAPELFNT
AHASKCIDIVKQSLAGQLGMKTLDPNDPNYHGNYDNSADSGYKPTSRGFNYHNGPEWV??
DTHVHHSSSMNQKHLLKFIKRKLKENPNEIVIFRDYKYLTLAEVFKSLNLDVDELSVDTL
DVHADNNTFHKFDKFNLKYNPCGQSRIREIFLKTDNLIKGKYLAEISKEVFTDLESSKYQ
CAEYRLSIYGRKMNEW??R-----------------------------------------
------------------------------------------------------------
------------------------------------------------------------
------------------------------------------------------------
--------------??GCAAGIGVLIPTTKQEELEGLKRIMVDKEFGVAGDEVVIEEYLP
GEECSLMCFSDGYSLVVMPPAQDHKRIFDGDKGPNTGGMGAYAPAPFISKTGVSGFGPII
DKCIETILKPTINGMRKEGSPFIGVLFAGLMVSEQGVVNVLEFNCRMGDPETQVILPLLK
SDLFEIVSACVDGRLDSVS-VEWSNK-FAVTAVAASKGYPDSYPKNIKINGIPASS-PEN
IVFQAGTKSTGSIVTSGGRVLTCTSVSS-NLEDAISGSYKLIEQI-QFDGIQYRKDIGQK
ALKHLEKKNESVSFSDSGVDIERGDAVVDSIGPMAKATSRLGCISDLGGFGALFDPKAAG
FRDPILVSGTDGVGTKLKIAQELGKHDTIGIDLVAMCVNDVVVQGAEPLFFLDYFATGRI
HVDVATNVISGIARGCKESGCALIGGETAEMPGMYRDGEYDLAGFSVGAVERDAMLPANI
SEGNVLLGLASSGVHSNGYSLVRYLIENKSGLTYSSPAPFDPS-RTLGDILLTPTKLYVL
SCLAAIKS-GGVNGLAHITGGGI??RMNFTTTYSSNATSICKSCNLNVIDRIERSRRYLI
KTSTQLTSDEIQQFINSIHDRMTECLYEQPIKSFDTGVKPKPVVYIPVVEQGSAALEKIN
KEMGLAFDDQDLALYTDLFQNQLKRDPSDVECFDIGQSNSEHSRHWFFNGKLIIDGKMAD
KTLFQIVKDTLKANPQNSLIAFSDNSS--RGHQTKVLVPKSQVEASEYVEGIGEQPIIFT
AETHNFPTGIAPFEGAETGTGGRLRDTHATGRGSLVVAGTVGYCVGNLNIPGYDLPWESK
DYQYPSNMASPLKIEIEASNGASDYGNKFGEPVIIGFTRSFGCTSANGERREWIKPIMFS
GGIGFMDERHLKKEPPEIGMTVVKAGGPAYRIGMGGGS??NWMWAAKLKGERSLLYDAAV
EMHDVMVELSIAIDGGKDSLSMAAKAPIELVKAPGTLLVSTYVPCTDITLTITPDLKLT-
SLHDSVILYLDLGCGNNFIGGSALTQVFNQIGNDQPYHDVSLLKQTFIAIQQLVKSKLIS
AGHDRSDGGLITTLVEMSLSGNRGMVIDLPSSS--STTMDNIKLLFSEELGAVLEIKKSN
LSQVMEILNSHKVTTH-QIGYTCTNGSEDHFVVKAGGKLIYDIPLSKLSGQWEQTSYQLE
LLQA-NPTFVESEMKNLQSRATGGGKGPKYQMTCSNGPISKELLASKAPKVA--------
------------------------------------------------------------
-----------------------------??MMGKRVNYAARTVISPDISLETNEMGVPQ
YFAKTLTFPQPVTSFNYNQLAQAVINGPENYPGANFIEDERGHLINLSKESQEKRIALSK
TLLTSPPHAPRGINKKVYRHLLTGDYVLANRQPTLHKPGIMGYCVKVLGKNEKTLCMHYS
NCSTYNADFDGDEMNIHFPQSLLASAEIREICANNYQYLVPRNGAPLRGLIQDHILTGVL
LTKRDTLFTKAEFQAILYASCWSVNTKHPIVTPTPCILKPVPLWSGKQLISAALTHLTIG
RDPLNLEAPSKIPTKMWGTRGL-EITRDSHVIIRQNEMLAGIL??---------------
------------------------------------------------------------
-----------------------------------??ANYFGLWHTGYNGIVNEYLWCGS
GVYLKLSLFNHNCFPNCTTIVEYNTNRKDSNSPLSISIITLRDTEVDNELSITYIPLNQN
RNERIKNLKSNWLF
>D_aureocephalum_TNS_C_180
LVWNHTAHNSNWLNQHPEAGYNTDNSPHLKSAVLLDCALQEYGKSLFGLEIESYDHLEKC
INEIKERVNAPLKLWEFYVLNIDSEVEIFKQTYFSTSRVKEIISTGSTFSPSFLKNIISN
ASVEKQETIKSITKNGTIRSPSFDRYSLHVNLDYTFKLLDHSVSFSNLTMDEQIQKYRDI
LSIVNLEIYRDYDHDVEAISKNITERIKYERLSDHGPKLGVISQSKPLLNSYFTMVKYRD
PGGIREIPLANNGWIYDHNPTIDFASSQSRAYLRRDVIIWGA??WMDKMGESSKANNFGE
PATPRDGAPIEITAMLYSTLSWISELYKLDKFKHGGVEIIKSTDILTYLDWSQLIETNFE
KYYYIPSS-GDDKKYIINSNYAHRRYIYKDVVGSANVFSDYQLRPNVCVAMSYAPKLFN-
QHANKCIDIIRNSLAGPIGMKTLDPNDPNYHGNYDNSSDSGYKPTSKGFNYHNGPEWV??
DTHVHHSSSMNQKHLLKFIKRKLKENPNEIVIFRDDKYLTLSEVFKSLNLNVDELSVDTL
DVHADNCTFHRFDKFNLKYNPCGQSRLREIFLKTDNLIKGKYLAEITKEVFADLEVSKYQ
SAEYRLSIYGRKMSEW??R-----------------------------------------
------------------------------------------------------------
------------------------------------------------------------
------------------------------------------------------------
--------------??GCAAGKGVLIPLTKEEELQGLKRIMVDKEFGSAGDEVVIEEYLP
GEECSLMCFSDGYSVVVMPPAQDHKRIFDGDKGPNTGGMGAYAPAPFITKKQTSGFGPII
DQCIETILKPTVSGMRKEGSPFIGVLFAGLMVSEQGVVDVLEFNCRMGDPETQVVLPLLK
TDLFEIVSACVDGRLDSVN-VEWSNK-FAVTVVAASKGYPDSYPKNIKVNGITSSSLSEN
IIFQAGTKSDGSILTSGGRVLTCTSVSS-NLEEAIKGSYKLIESI-QFDGIQNRKDIGQK
ALXHLEKKTSSVSYSDSGVDIERGDAVVDSIGPMAKATRRTGCVSDLGGFGALFDPKAAG
FRDPILVSGTNGAGTKLKIAQELGKHDTIGIDLVAMCVNDVVVQGAEPLFFLDYFATGRI
HVSVTTSVISGIARGCKESGCALIGGETAEMPGMYKDGEYDLAGFSVGAVERDAMLPADI
GEGNVLLGLASSGVHSNGYSLVRYLIEKKSGLTYLSPCPFEPT-KTLGDVLLTPTKLYVL
SCLAAIKS-GGVNGLAHITG---??R----------------------------------
------------------------------------------------------------
------------------------------------------------------------
------------------------------------------------------------
------------------------------------------------------------
------------------------------------------------------------
--------------------------------------??NWMWAAKLKGEGSLLYDAAI
EMHDVMVELGIAIDGGKDSLSMAAKSPSELVKAP------TYVPCTDITLTITPDLKLS-
SSDDSIILYLDLGCGNNFIGGSALTQVFNQIGNDQPYHNVSLLKNTFNAIQSLVKSRLIS
AGHDRSDGGLITTLIEMSLSGNKGMVIDLPISLVGDSTMDTIKLLFSEELGAVIEIKKSN
LHAVMEILNNHKVSTH-QIGYTSINGNEDHFICKVGGKLIYDIPLSKLSEQWEQTSYQLE
LLQA-NPTFVESEMKNLQLRATGNGKGPKYSMSYSNSPISKELLADKAPKVAIIREEGSN
GDREMAAAFHFAGFKSFDVTMSDLLSGNIQLRFRGVAFVGGFSYGDVMDSAKGWAGSIRF
NSEVSKQFDQFYSRDDTFSLGLCNGCQLM??MMGKRVNYAARTVISPDISLETNEMGVPQ
YFAQTLTFPQPVTSFNYTQLAQAVINGPETYPGANYIEDENGHLINLSKESVEKRVALSK
TLLTTPPHAPRGVNKKVYRHLLSGDYVLANRQPTLHKPGIMGHRVKVLGKNEKTLRMHYT
NCNTYNADFDGDEMNIHFPQSLLAAAEVREICSNNQQYLVPRNGAPLRGLIQDHILTGVL
LTKRDTLFTRAEFQAILYASCWSVNTKHPIVTPPPCIWKPVPLRSGKQLIGAALTQLTIG
RAPLNLEAPSKIPIKMWGTHGP-EITRDSMVIIRQNEMVAGIL??YLIDHLDEYYNNATN
NPGENKEELNKFIKIWKNDFKKLIKISKIVLIIIDGNDEDKQGNSVMVDSEGDSEMTDLS
NDPDGLDILIEQLKPSDLNILRLLCKVRSNYFGLW??ANYFGLWHIPDTDIKNSYIWCGS
AVYLKLSLFNHSCAPQCKPFLEFNNKLKDNNNPFTISIKTLVQIEKDTELFITYIPLNQK
RQDRIKSLKSNWLF
>D_brefeldianum_TNS_C_115
LVWNHTAHNSNWLNQHPEAGYNTDNSPHLKSAVLLDRALQEYGKSLYGKEIESYDHLEKC
INEIKDKVIAPLKLWEFYVLNIDSEVEIFKNTYFQSSRIKETLSTGSTFSPSFLKNIISN
PSIEKQETIKSITKNGTIRSPSYDRFSLHVNLDYTFKLLDHSVSFSNLSPDEQIAKYRDI
LSIVNLEIYREYDHDVEAITKNVTERIKYERLSDHGPRMGVISMGKPLLNSYFTMVQYRD
PNAIREIPLANNGWIYDHNPTIDFASSESRAYLRRDVIIWGA??WMDKMGESTKANNYGE
PATPRDGAPIEITAMLYSTVNWLTRLYSSGKFKFGGVDCKQQNGLLTYKDWSELIHSSFE
KYYYIPSS-NDDKSYLINSNYVHRRYIYKDVVGSANVHADYQFRPNVCVAMSFAPELFTQ
AYASKCIDIIKSSLAGPLGMKTLDSNDPNYHGNYDNSSDSGYKPTSRGFNYHNGPEWV??
DTHVHHSSSMNQKHLLKFIKRKLKENPNEIVIFRDDKYLTLSEVFKSLNLNVDELSVDTL
DVHADNCTFHRFDKFNLKYNPCGQSRLREIFLKTDNLIKGKYLAEITKEVFADLEVSKYQ
SAEYR----GRKMNEW??R-----------------------------------------
------------------------------------------------------------
------------------------------------------------------------
------------------------------------------------------------
--------------??GCAAGKGVLIPTTKEEELQGLKRIMIDKEFGTAGDEVVIEEYLP
GEECSLMCFSDGYSVVVMPPAQDHKRIFDGDKGPNTGGMGAYAPAPFISKSGVSGFGPII
DKCIETILKPTVTGMRKEGSPFIGVLFAGLMVSEQGVVNVLEFNCRMGDPETQVVLPLLR
TDLYEIVSACVDGRLDSVN-VEWSNK-FAVTVVAASKGYPDSYPKNIKINGITQSSLNEN
IIFQAGTKSDQSILTSGGRVLTCTSVSS-NLQDAINGSYKSIESI-QFDGIQYRKDIGQK
ALKHLEKTQQSVSYSDSGVDIERGDAVVDSIGPMAKATRRTGCVSDLGGFGALFDPKAAG
FRDPILVSGTDGVGTKLKIAQELGKHDPIGIDLVAMCVNDVVVQGAEPLFFLDYFATGRI
HVNVTTSVISGIARGCKESGCALIGGETAEMPGMYKDGEYDLAGFSVGAVERDAMLPANI
GEGNVLLGLASSGVHSNGYSLVRYLIEKKSGLTYSSPCPFEPS-KTLGDVLLTPTKLYVL
SCLAAIKS-GGVNGLAHITGGGI??R----------------------------------
------------------------------------------------------------
------------------------------------------------------------
------------------------------------------------------------
------------------------------------------------------------
------------------------------------------------------------
--------------------------------------??NWMWAAKLKGEGSLLYDAAV
KMHDVMVELGIAIDGGKDSLSMAAKAPKELVKAPGTLVVSTYVPCTDITLTITPDLKLT-
SSSDSVILYLDLGCGNNFIGGSALTQVFNQIGNDQPYHDTTLLKNTFNAIQKLVKSRLIS
AGHDRSDGGLITTLVEMSLSGNRGMVIDLPLSLVG-TTMDTIKLLFSEELGAVIEIKKSD
LQEVMEILNQHKVSTH-QIGYTSIVGDENHFICKVGGKLIYNIPLSKLSGQWEQTSYQLE
LLQA-NPTFVESEMKNLQSRATGNGRGPKYSMTFNCSPIFKELLANKAPKVAIIREEGSN
GDREMAAAFHFAGFQPYDVTMSDLLSGNIQLRFRGVAFVGGFSYGDVMDSAKGWAGSIRF
NESVSKQFDQFYSRDDTLSLGLCNGCQLM??M----------------------------
------------------------------------------------------------
------------------------------------------------------------
------------------------------------------------------------
------------------------------------------------------------
-------------------------------------------??-LIDHLDEYCKNSKI
DTQNKKDEVKKFVKIWKNDFKRLINISKIVQIIIDDSIDTNEAKFGFVDSNGDSEMTDFS
TDGKELNNLVDNLTEPDLNMLSLLCKIRANYFGLW??SNYFGLWHIPDTDIKNSYIWCGS
AVYLKLSLFNHSCAPQCKPFLEFNNKSKDNNNPFTISIKTLIQIEQDTELFITYVPLNQK
RQDRIKCLKSNWLF
>D_brunneum_WS700
LVWNHTAHNSNWLNQHPEAGYNTDNSPHLKSAVILDRALQQFGKGLFGKEIESIEHLDSI
VNEIKDKVIVPLKLWEFYVLNIEKEMEIFKNTFFSNNRSKDGGTVGAPFSPSFLKSVITN
PNSEKQEIIKSITKNGTIRSPSYDRYSLHVNLDYTYKLLDQLVSFNNITKEEQIQKYQDI
LSIVNLEIYRQYDHDVEAIIKNITERIKYERLSGHGPKLGVISVAKPLLNSYFTTIQYHD
PGAIREIPLANNGWIYNHNPTIDFAGSESRAYLRRDVIIWGA??WMDKMGESTKANNYGE
PATPRDGAPIEITAMLYSTVSWLSQLYQTDKFKHGGVDVITNKSTLTYIDWSKLIESNFE
KFYYIPSS-GEDKQYNINSNYVHRRYIYKDVVGSANIFSDYQFRPNICVAMSFAPKLFNP
SHASKCIDVVRSNLVGPLGMRTLDPNDPNYHGNYDNGADSGYKPTSKGFNYHNGPEWV??
DTHVHHSSSMNQKHLLKFIKRKLKEHPNEIVIFRDDKYLTLAEVFKSLNLNVDELSVDTL
DVHADNNTFHRFDKFNLKYNPCGQSRLREIFLKTDNLIKGKYLAEITKEVFADLEASKYQ
SAEYRLSIYGRKMNEW??R-----------------------------------------
------------------------------------------------------------
------------------------------------------------------------
------------------------------------------------------------
--------------??GCAAGKGVLIPNNKEEELDGLKRIMVDKEFGSAGDEIVIEEFLD
GEECSLMCFSDGYSLVVMPPAQDHKRVFDGDKGANTGGMGAYAPAPFIVDKSISGFGSII
DQCIDTVLKPTIDGMRKEGKPFVGVLFAGLMVSPNKVINVLEFNCRMGDPETQVVLPLLK
TDLFEIMVACIEGRLDSVN-VEWAKK-YAVTVVAASKGYPDSYPKGIEINGLHNNSLADN
IIFQAGTVVCSKIKTSGGRVLSCTSVSN-TLEEAIANSYRLIETI-SFDGMHYRKDIGQK
ALNHIAASQHSVSYSESGVDIERGDAVVDNIGPLAKATTRKGCVSDLGGFGALFDTKAAG
FRDPILVSGTDGVGTKLKIAQELGIHNTIGIDLVAMCVNDVVVQGAEPLFFLDYFATGKI
HVDVATQVVAGIARGCKESGCALIGGETAEMPGMYKDGEYDLAGFSVGAVEREQMLPNLI
SSGDVLLGLGSSGVHSNGYSLVRYLIEKKGGLTYNSKAPFDQT-KTLGEILLTPTKLYVL
SCLAAIKS-GGVNALAHITGGGI??RMNFTTTYSSNATSICMNCNLSIIDRIERSRRYLI
KTTNNLNEKQIDQFLELVHDRMTECLYPTPIKSFDTGITPKSITYIPVVEEGRAALERIN
KEMGLAFDDQDLALYTDLFQNQLKRNPSDVECFDIGQSNSEHSRHWFFNGNLMIDGKMSD
QTLFQIVKNTLKANPQNSLIAFSDNSSSIKGFKTKVLIPKEQIKASEYLEGEREQPIIFT
AETHNFPTGIAPFEGAETGTGGRLRDTHATGRGSLVAAGTVGYCVGNLNIPGYDLPWEDK
DYLYPTNMAHPLKIEIEASNGASDYGNKFGEPVIIGFTRSYGNTLPNGERREWIKPIMFS
GGIGFMDQRHLKKESPEVGMVVVKAGGPAFRIGMGGGS??NWMWAAKLKGEGVLLYDAAI
EMHDVMVELGIAIDGGKDSLSMAAKAPKELVKAPGALVVSTYVPCDDITITVTPDLKLN-
SSQDSVLLYLDLGCGNNFIGGSALTQVFKQLGDDEPHHNVALLKSAFLAVQKLVKQQLIT
AGHDRSDGGLITTLVEMSISGNRGVEIEIPTTLISSSQLDIIKLLFSEELGAVVEVKSSN
LEKVLEILNSHKVPTH-KIGHTASGNGDDHFIFKVGGKTIYDIALPQLCKQWEETSYQLE
LLQA-NPSFIESEMKNLISRATGKGKGPQYKMTYTNSPISQELLASKAPKVAIVREEGSN
GDREMAAAFHFAGFQPFDVTMSDLISGNISLRFKGVAFVGGFSYGDVMDSAKGWAGSIRF
NQNVSKQFDHFYGRSDTFSLGLCNGCQLM??MMGKRVNYAARTVISPDISLETNEMGVPQ
YFAQTLTFPQPVTSFNYNQMAQAVINGPETYPGANFIEDENGHLINLSKESAEKRIALSK
TLLTTPPHAPRGVNKKVYRHLLTGDYVLANRQPTLHKPGIMGHRVKVLGKNEKTLRMHYS
NCSTYNADFDGDEMNIHFPQSLLAAAEVREICANNYQYLVPRNGAPLRGLIQDHILTGVL
LTKRDTLFTKAQFQAILYASCWAVNTKHPIVTPTPCILKPVPLWSGKQLISAALNQLTIG
RAPLNLEAPSKIPTKMWGTKGP-EYTRDSHVIIRQNEMVAGI-??YLIDHLDEYYRNSKE
TNDKEKEKEEFKKSIWKNDFKRLINISKIIQIIIDDSIDSIESNFGFIDNQGDCEMTDPS
NDPLDLNNLIDNLNSTDLNILKLLCKIRSNYFGLW??SNYFGLWHTGYNGIINEYLWCGS
GIYLKLSLFNHNCFPNCTTIVEYNTNRKDGNNPLSISIITLRDIEINNELTITYIPLNQN
RNERIKNLKSNWLF
>D_capitatum_91HO_50 
LVWNHTAHNSNWLNQHPEAGYNTDNSPHLKSAVLLDCALQEYGKSLFGLEIESYDHLEKC
INGIKERVIAPLKLWEFYVLNIDSEVEIFKQTYFSTSRVKEIISTGSTFSPSFLKNIISN
ASVEKQETIKSITKNGTIRSPSFDRYSLHVNLDYTFKLLDHSVSFSNLTMDEQIQKYRDI
LSIVNLEIYRDYDHDVEAISKNITERIKYERLSDHGPKLGVISQSKPLLNSYFTMVKYRD
PGGIREIPL-NNGWIYDHNPTIDFASSQSRAYLRRDVIIWGV??WMDKMGESTKANNYGE
PATPRDGAPIEITAMLYSTVNWLSQLYLTGKFKHGGVECKKSTGLLTYKDWSELIKTSFE
KYYYIPSN-NDDKSYLINSNYVHRRYIYKDVVGSANIHSDYQFRPNVCVAMSFAPQLFNQ
EHASKCIDIIRSSLAGPLGMKTLDPNDPNYHGNYDNSSDSGYKPTSRGFNYHDGPEWV??
DTHVHHSSSMNQKHLLKFIKRKLKENPNEIVIFRDDKYLTLSEVFKSLNLNVDELSVDTL
DVHADNCTFHRFDKFNLKYNPCGQSRLREIFLKTDNLIKGKYLAEITKEVFADLEVSKYQ
SAEYRLSIYGRKMNEW??R-----------------------------------------
------------------------------------------------------------
------------------------------------------------------------
------------------------------------------------------------
--------------??GCAAGKGVLIPLTKEEELQGLERIMVDKEFGSAGDEVVIEEYLP
GEECSLMCFSDGYSVVVMPPAQDHKRIFDGDKGPNTGGMGAYAPAPFITKKQTSGFGPII
DQCIETILKPTVSGMRKEGSPFIGVLFAGLMVSEQGVVNVLEFNCRMGDPETQVVLPLLK
TDLFEIVSACVDGRLDSVN-VEWSNK-FAVTVVAASKGYPDSYPKNIKINGITSSSLGEN
IIFQAGTKSDGSILTSGGRVLTCSSVSS-NLEEAIKGSYKLIESI-QFDGIQYRKDIGQK
ALXHLEKKTSSVSYSDSGVDIERGDAVVDSIGPMAKATRRTGCVSDLGGFGALFDPKAAG
FRDPILVSGTDGVGTKLKIAQELGKHDTIGIDLVAMCVNDVVVQGAEPLFFLDYFATGRI
HVNVTTSVISGIARGCKESGCALIGGETAEMPGMYKDGEYDLAGFSVGAVERDAMLPANI
GEGNVLLGLASSGVHSNGYSLVRYLIEKKSGLTYQSPCPSEPT-KTLGDVLLTPTKLYVL
SCLAAIKS-GGVNGLAHITGGGI??RMNFTTTYSSNATSICKSCNLNVIDRIERSRRYLI
KTSTQLTSDEIQQFINSIHDRMTECLYEQPIKSFDTGVKPKPVVYIPVVEQGSAALEKIN
KEMGLAFDDQDLALYTDLFQNQLKRDPSDVECFDIGQSNSEHSRHWFFNGKLIIDGKMAD
KTLFQIVKDTLKANPQNSLIAFSDNSSSIKGHQTKVLVPKSQVEASEYVEGIREQPIIFT
AETHNFPTGIAPFEGAETGTGGRLRDTHATGRGSLVVAGTVGYCVGNLNIPGYDLPWESR
DYQYPSNMASPLKIEIEASNGASDYGNKFGEPVIIGFTRSFGCTLANGERREWIKPIMFS
GGIGFMDERHLKKEQPEIGMTVVKAGGPAYRIGMGGGS??NWMWAAKLKGEGSLLYDAAI
EMHDVMVELGIAIDGGKDSLSMAAKSPSELVKAPGTLVVSTYVPCTDITLTITPDLKLS-
SSDDSIILYLDLGCGNNFIGGSALTQVFNQIGNDQPYHNVSLLKNTFNAIQSLVKSRLIS
ASHDRSDGGLITTLIEMSLSGNRGMVIDLPISLVGDSTMDTIKLLFSEELGAVIEIKKSN
LHVVMEILNNHKVSTH-QIGYTSINGNEDHFICKVGGKLIYDIPLSKLSEQWEQTSYQLE
LLQA-NPTFVESEMKNLQLRATGNGKGPKYSMSYSNSPISKELLADKAPKVAIIREEGSN
GDREMAAAFHFAGFKSFDVTMSDLLSGNIQLRFRGVAFVGGFSYGDVMDSAKGWAGSIRF
NSEVSKQFDQFYSRDDTFSLGLCNGCQLM??MMGKRVNYAARTVISPDISLETNEMGVPQ
YFAQTLTFPQPVTSFNYTQLAQAVINGPETYPGANFIEDENGHLINLSKESVEKRVALSK
TLLTTPPHAPRGVNKKVYRHLLSGDYVLANRQPTLHKPGIMGHRVKVLGKNEKTLRMHYT
NCNTYNADFDGDEMNIHFPQSLLAAAEVREICSNNQQYLVPRNGAPLRGLIQDHILTGVL
LTKRDTPFTRAEFQAILYASCWSVNTKHPIVTPPPCIWKPVPLWSGKQLIGAALTQLTIG
RAPLNLEAPSKIPIKMWGTHGP-EITRDSMVIIRQNEMVAGIL??---------------
------------------------------------------------------------
-----------------------------------??ANYFGLWHIPDTDIKNSYIWCGS
AVYLKLSLFNHSCAPQCKPFLEFNNKLKDNNNPFTISIKTLVQIEKDTELFITYIPLNQK
RQDRIKSLKSNWLF
>D_citrinum_OH494
LVWNHTANNSAWLNQHPEAGYNTDNSPHLKSAVQLDQALQEYGKTLYGKEINTIDQLNDV
INDVKTKVLPPLKLWEYYVLDIEKEVEIFKNTYFSSGRAKEQISSCSTFSPSFLKNIISN
PNHEKHEQIKSISKNGIIRAPSYERYSLHINLDYTYRILDTSVTFSNTTPEEQIQKYRDI
LSIVNLEIYKDFDHDTEAILKNLFERIKYERVSDHGPKLGKITKSKPLLTSYFTMVQYRD
PNSIREIPLANNGWIFNHNPTIDFASSESRAYLRRDVIVWGD??WMDKMGESTKANNYGE
PATPRDGAPIEITAMLYSTLSWISDLYKLDKFKHGGVEIIKSIDILTYQDWSQLIESNFE
KYYYIPPS-GDDKKHVINSNYVHRRYIYKDVVGSANVFSDYQLRPNICVAMSFAPKLFNE
QHASKCIDVIRNSLVGPIGMKTLDPNDPNYHGNYDNSSDSGYKPTSKGFNYHNGPEWV??
D-----------------------------------------------------------
--------------FNLKYNPCGQSRLREIFLKTDNLIKGKYLAEISKEVFTDLESSKYQ
CAEYRLSIYGRKMSEW??RKMSEWDTLASWIVDNDLFSTKVRWLIQVPRLYDVYRET-ST
TTFQDFLNNIFHPLFEVTKDPSSHPKLHLFLQQVVGIDCVDDESKFEKKFTEKFPVPGEW
SSEHNPPYTYYLYYLYANLYTLNQFREEKGLNILTLRPHSGEAGEVDHMGAAFYLAHGIN
HGINLRKTPVLQYLYYLTQIGIAMSPLSNNSLFLTYHRNPFPAFFARGLNVSISTDDPLQ
FHYTKEPLMEEYSI??GCAAGKGVLIPNNKEEELEGLKRIMIDKEFGSAGDEIVIEEFLD
GEECSLMCFSDGYSLVVMPPAQDHKRIFDGDKGANTGGMGAYAPAPFIVEKSKSGFGTII
DRCVETILKPTVNGMRKEGKPFVGVLFAGLMVSKDNVVNVLEFNCRMGDPETQVVLPLLE
TDLFEIVLACIEGRLDGLD-VKWSNK-FAVTVVAASKGYPDSYPKGLKINGLLENKNADN
IIFQAGTNVVNDIVTSGGRVLSCTSVSD-TLEDAIKKSYKLIETI-SFQGMQYRKDIAQK
ALDHLERKKQSVSYSESGVDIERGDAVVDNIGPLAKATTRSGCVSDLGGFGALFDTKAAG
FKDPILVSGTDGVGTKLKIAQELGIHDSIGIDLVAMCVNDVVVQGAEPLYFLDYFATGRI
HVNVATQVISGIARGCKESGCALIGGETAEMPGMYKDGEYDLAGFSVGAVERDQMLPANI
QEGNVLLGLASSGVHSNGYSLVRYLIETKSGLTYKSVAPFDST-KTLGEVLLTPTKLYVL
SCLAAIKS-GGVNGLAHITGGGI??RMNFTTTYSSNATSICKSCNLSIIDRIERSRRYLV
KSTSKLSEKQIEQFLELIHDRMTECLYPTPIKSFDTGIIPKPVVYIPVVEEGRAALERVN
KEMGLAFDEQDLALYTDLFQNQLKRNPSDVECFDIGQSNSEHSRHWFFNGKLIIDGNMSD
KTLFQIVKNTLKANPQNSLIAFSDNSSSIKGFKTKVLIPKSQIEASEYLEGEREQPIIFT
AETHNFPTGIAPFEGAETGTGGRLRDTHATGRGSLVVAGTVGYCVGNLNIPGYELPWENK
EYNYPENMANPLKIEIEASNGASDYGNKFGEPVIIGFTRSYGNTLPNGERREWIKPIMFS
GGIGFMDERHLKKEQPEIGMVVVKAGGPAYRIGMGGGS??NWMWAAKLKGEGVELYDAAI
EMHDVMVELGIAIDGGKDSLSMAAKAPKELVKAPGALVVSTYVPCDDITLTVTPDLKLS-
SKDDSVILYLDLGCGNNFIGGSALTQVFNQVGNDEPHHNTPLLKNTFMAIQKLVKQQLIS
AGHDRSDGGLITTLIEMSLSGNRGLEINLPSVG--VDQLSIIKLLFSEELGAVLEIKKSN
QQMVLDILKQFNVPTH-IIGNTSCNNEEDLFVVKVGDKFIYNIKLSQLSKQWEETSYQLE
LLQA-NPTFVESEMKNLLKRATGKGKGPNYKMTYKLSPISQELLASKAPKVAVIREEGSN
GDREMAAAFHFAGFQAFDVTMSDLLNGNIQLRFKGVAFVGGFSYGDVMDSAKGWAGSIRF
NQQVSKQFDHFYGRNDTFSLGLCNGCQLM??MMGKRVNYAARTVISPDISLETNEMGVPQ
YFAKTLTFPQPVTSFNYNQLAQAVINGPEQYPGANFIEDENGHLINLSKESQEKRIALSK
TLLTSHPHAPRGVNKKVYRHLLSGDYVLANRQPTLHKPGIMGHRVKVLGKNEKTLRMHYS
NCSTYNADFDGDEMNIHFPQSLLASAEIREICANNYQYLVPRNGAPLRGLIQDHILTGVL
LTKRDTLFSKADFQAILYASCWSVNTKHPIVTPPPCILKPVPLWSGKQLISAALTHLTIG
RAPLNLEAPSKIPTKMWGTKGT-EITRDSHVIIRQNEMVAGIL??---------------
------------------------------------------------------------
-----------------------------------??ANYFGLWNSGYKTPNNDYLWCGS
GVYLKLSLFNHSCFPNCTTLIEYNTGKKGDINPLTISIITLRDIEENQELLITYIPLNQK
IDDRVKSLKSNWLF
>D_clavatum_TNS_C_220
LVWNHTAHNSQWLDQHPEAGYNTDNSPHLKSAVLLDHALQEYGKSILGKEIESIEQLEII
IREIKEKVIVPLKLWEFYVLNIDNEVEIFKNTYFSSSRTKEVISTASTFSPSFLKNIISN
PSIEKQETIKSITKNGTIRSPSYDRYSLHVNLDYTFKLLDHSTSFSNLTQDEQIEKYRDI
LSIVNLEIYLDYDHDVEAITNNILQRIKYERVSDHGPKLGVISLAKPLLNSYFTMVQHRD
TGVIREIPLANNGWIYNHNPTIDFASSESRAYLRRDVIIWGA??WMDKMGESTKANNYGE
PATPRDGAPIEITAMLFSIVNWCSILYKSDKFKFGGVDLPSSPSILTYKDWSDLIKANFE
KYYYIPSS-SDDKLYLINSNYVHRRYNYKDVVGSASVYSDYQFRPNLCVAMSFAPELFNE
SHANKCIDIVKQSLAGPLGMKTLDPNDTAYHGNYDNAADSGYKQTSKGFNYHNGPEWV??
DTHVHHSSSMNQKHLLKFIKRKLKDHPNEIVIFRDDKYLTLAEVFKSLNLNVDELSVDTL
DVHADNNTFHRFDKFNLKYNPCGQSKLREIFLKTDNLIKGKYLAEITKEVFSDLEASKYQ
SAEYRLSIYGRKMNEW??RKMSEWDTLASWIVDNDLFSTKVRWLIQIPRLYDVYRETS-T
STFQDFLNNIFHPLFEVTKNPASHPKLHLFLQQVVGTDCVDDESKFEKKFTEKFPVPGEW
SSEHNPPYTYYLYYLYANLYTLNKFREEKGLNILTLRPHSGEAGEVDHMGAAFYLSHGIN
HGINLRKTPVLQYLYYLCQIGIAMSPLSNNSLFLTYHRNPFPAFFARGLNVSISTDDPLQ
FHYTKEPLMEEYSI??GCAAGKGVLIPNNKDEELEGIKRIMVDKEFGSAGDEVVIEEFLE
GEECSLMCFSDGYSLVVMPPAQDHKRIFDGDKGANTGGMGAYAPAPFICDKSISGFGSII
DQCIETILKPTINGMRKEGKPFIGVLFAGLMVNSTGKVNVLEFNCRMGDPETQVVLPLLE
SDLFEIVSACVEGRLDSID-VKWSDK-FAVTVVAASKGYPDNYPKGIEITSGLEPNNSNN
IIFQAGTAVGKSIVTNGGRVLSCTSVST-SLEEAIKSSYKLITSI-KFEGIQYRKDIGQK
ALNHLEKKQQSVSYSESGVDIERGDAVVDNIGPLAKSTRRTGCMSDLGGFGALFDPKAAG
FRDPILVSGTDGVGTKLKIAQELGIHDTIGIDLVAMCVNDVVVQGAEPLYFLDYFATGRI
HVDVATQVIKGIAKGCKDSGCALIGGETAEMPGMYKDGEYDLAGFSVGAVERDQMLPINI
EEGNILLGLSSSGVHSNGYSLVRYLIEKKSGLTYSSPAPFEPS-KTLGEILLTPTKLYVL
SCLAAIKS-GGVNGLAHITGGGI??RMNFTTTYSSNATSICKSCNLSVIDRIERSRRYLI
KTLNPLNEKQIAQFLELIHDRMTECLYPTPIKSFDTGIKPNPIKYIPVVEEGSRALEKIN
QEMGLAFDDQDLALYTDLFQNQLKRNPSDVECYDIGQSNSEHSRHWFFNGKLIIDGKMSD
QTLFQIVKNTLKANPRNSLIAFSDNSSSIKGHKTKVLIPKLQTEASEYLEGEREQPIIFT
AETHNFPTGIAPFEGAETGTGGRLRDTHATGRGSLVVAGTVGYCVGNLNIPGYELPWEDK
SYGYPTNLANPLKIEIEASNGASDYGNKFGEPVIIGFTRSYGNTLPNGERREWIKPIMFS
GGIGFMDERHLKKELPEVGMVVVKAGGPAYRIGMGGGS??NWMWAAKLAGEGVELYDAAI
EMHDVMVSLGIAIDGGKDSLSMAAKAPKELVKAPGALVVSTYVPCDDITLTITPDLKLS-
SKEDSVLLYLDLGNGNNFIGGSALTQVFNQLGNDEPNHDVKLLKSTFTAIQQLIKQQLLT
AGHDRSDGGLITTLVEMSLSGNRGMEINLPSSLVKNSKLEIIKLLFSEELGAVIEIKKSN
LEIVNEILKQHNVPTY-SIGYTSCGNGEDRSIVKVGEQLIYNIELSKLSKQWEETSYQLE
LLQA-NPTFIESEMKNLLSRATGKGKGPKYQMTYYNSPISKELLAPKAHKVAVIREEGSN
GDREMAAAFHFAGFQPFDVTISDLLSGNIQLRFKGVAFVGGFSYGDVMDSAKGWAGSIRF
NQSVSKQFDHFYSRPDTFSLGLCNGCQLM??MMGKRVNYAARTVISPDISLETNEMGVPQ
YFAQTLTFPQPVTSFNYNQLAQAVINGPETYPGANLIEDENGHLINLSKESVEKRIALSK
TLLTSHPHAPRGVNKKVYRHLLSGDYVLANRQPTLHKPGIMGHRVKVLGKNEKTLRMHYS
NCSTYNADFDGDEMNIHFPQSLLAASEIREICANNYQYLVPRNGAPLRGLIQDHILTGVL
LTKRDTLFTKADFQAILYASCWSVNTKHPIITPPPCILKPVPLWSGKQLIGAALNQLTIG
RKPLNLEAPSKIPTKMWGTKGP-EYTRDSHVIIRQNEMFAGIL??YLIDHLDDYCKNSKI
DLDNKKDEVKKYIKVWKNDFKRLINISKIIQIIIDDSTDSIDPNFGFIDKEGDFEMMDLS
ADGKELNNLVDNLTTSDLNILSLLCKIRANYFGLW??ANYFGLWHIPDTDIKNSYIWCGS
AVYLKLSLFNHSCAPQCKPFLEFNNKSKDNNNPFTISIKTLIQIEQDTELFITYVPLNQK
RQDRIKCLKSNWLF
>D_crassicaule_ 93HO_33
LVWNHTANNSKWLNLHPEAGYNTDNSPHLKSAVLLDKALQEYGKSLFGKEVQSEEHLDLI
VKEIKEKVIMPLKLWEFYVLNIDSEIEIFKNTYFSNTRVKETSTTSATFSPSFLKNLVSN
PNVEKQEIIKSITKQGTIRSCDYERYSLHVNLDHAYRILDSSTSFNNYTNDEQVQKYKGI
LSIVNLEIYRDYDHDVEAILKNITERIKYERLSSHGPKMGVISLTKPLLNSYFTYVQYRD
PNSIREIPLANNGWIFNHNPTIDFASSESRAYLRRDVIIWGA??WMDKMGESAKANNYGE
PATPRDGAPIEITAMLFSIVNWCSILYKSDKFKFGGVDLPSSPSILTYKDWSDLIKANFE
KYYYIPSS-SDDKLYLINSNYVHRRYIYKDVVGSASVYSYYQFRPNLCVAMSFAPELFNE
SHANKCIDIVKQSLAGPLGMKTLDPNDTAYHGNYDNAADSGYKPTSKGFNYHNGPEWV??
DTHVHHSSSMNQKHLLKFIKRKLKDHPNEIVIFRDDKYLTLAEVFKSLNLNVDELSVDTL
DVHADNNTFHRFDKFNLKYNPCGQSRLREIFLKTDNLIKGKYLAEITKEVFSDLEASKYQ
SAEYRLSIYGRKMNEW??RKMSEWDTLASWIVDNDLFSTKVRWLIQIPRLYDVYRETS-T
STFQDFLNNIFHPLFEVTKNPASHPKLHLFLQQVVGIDCVDDESKFEKKFTEKFPVPGEW
SSEHNPPYTYYLYYLYANLYTLNKFREEKGLNILTLRPHSGEAGEVDHMGAAFYLSHGIN
HGINLRKTPVLQYLYYLCQIGIAMSPLSNNSLFLTYHRNPFPAFFARGLNVSISTDDPLQ
FHYTKELLMEEYSI??GCAAGKGVLIPNNKDEELEGIKRIMVDKEFGSAGDEVVIEEFLE
GEECSLMCFSDGYSLVVMPPAQDHKRIFDGDKGANTGGMGAYAPAPFICDKSISGFGSII
DQCIETILRPTINGMRKEGKPFIGVLFAGFMVNSTGKVNVLEFNCRMGDPETQVVLPLLE
SDLFEIVSACVEGRLDSID-VKWSDK-FAVTVVAASKGYPDNYPKGIEITSGLEPNNSNN
IVFQAGTAVGKSIVTNGGRVLSCTSVSI-SLEEAIKSSYKLITSI-KFEGIQYRKDIGQK
ALNHLKKKQQSVSYSESGVDIERGDAVVDNIGPLAKSTRRTGCMSDLGGFGALFDPKAAG
FRDPILVSGTDGVGTKLKIAQELGIHDTIGIDLVAMCVNDVVVQGAEPLYFLDYFATGRI
HVDVATQVIKGIAKGCKDSGCALIGGETAEMPGMYKDGEYDLAGFSVGAVERDQMLPINI
EEGNILLGLSSSGVHSNGYSLVRYLIEKKSGLTYSSPAPFEPS-KTLGEILLTPTKLYVL
SCLAAIKS-GGVNGLAHITGGGI??RMNFTTTYSSNATSICKSCNLSVIDRIERSRRCLI
KTLNPLNEKQIAQFLELIHDRMTECLYPAPIKSFDTGIKPNPIKYIPVVEEGSRALERIN
QEMGLAFDDQDLALYTDLFQNQLKRNPSDVECFDIGQSNSEHSRHWFFNGKLIIDGKMSD
QTLFQIVKNTLKANPQNSLIAFSDNSSSIKGHKTKVLIPKLQTEASEYLEGERE-PIIFT
AETHNFPTGIAPFEGAETGTGGRLRDTHATGRGSLVVAGTVGYCVGNLNIPGYELPWEDK
SYGYPTNLANPLKIEIEASNGASDYGNKFGEPVIIGFTRSYGNTLPNGERREWIKPIMFS
GGIGFMDERHLKKELPEVGMVVVKAGGPAYRIGMGGGS??NWMWAAKLAGEGVELYDAAI
EMHDVMVSLGIAIDGGKDSLSMAAKAPKELVKAPGALVVSTYVPCDDITLTITPDLKLS-
SKEDSVLLYLDLGNGNNFIGGSALTQVFNQLGNDEPNHDVKLLKSTFTAIQQLVKQQLLT
AGHDRSDGGLITTLVEMSLSGNRGMEINLPSSLVKNSKLGIIKLLFSEELGAVIEIKKSN
LEIVNEILKQHNVPTY-SIGYTSCGNGEDRFIVKVGEQLIYNIELSKLPKQWEETSYQLE
LLQA-NPTFIESEMKNLLSRATGKGKGPKYQMTYYNSPISKELLAPKAHKVAVIREEGSN
GDREMAAAFHFAGFQPFDVTMSDLLSGNIQLRFKGVAFVGGFSYGDVMDSAKGWAGSIRF
NQSVSKQFDHSYSRPDTFSLGLCNGCQLM??MMGKRVNYAARTVISPDISLETNEMGVPQ
YFAQTLTFPQPVTSFNYNQLAQAVINGPETYPGANFIEDENGHLINLSKESVEKRIAPSK
TLLTSHPHAPRGVNKKVYRHLLSGDYVLANRQPTLHKPGIMGHRVKVLGKNEKPLRMHYS
NCSTYNADFDGDEMNIHFPQSLLAASEIREICANNYQYLVPRNGAPLRGLIQDHILTGVL
LTKRDTLFTKADFQAILYASCWSVNTKHPIITPPPCILKPVPLWSGKQLIGAALNQLTIG
REPLNLEAPSKIPTKMWGTKGP-EYTRDSHVIIRQNEMVAGIL??---------------
------------------------------------------------------------
-----------------------------------??SNYFGLWHTGYKDTKNEYLWCGS
AVYLKLSLFNHSCFPNCTTIIEYNSTNSNNTPPLTISIITLRDIYKDEELLITYIPLNQK
RNSRIKNLKSNWLF
>D_dimigraformum_AR5b
LVWNHTANNSAWLNQHPEAGYNTDNSPHLKSAVQLDQALQEYGKTLYGKEINTIDQLNDV
IDDVKTKVLPPLKLWEYYVLDIEKEVEIFKNTYFSSGRVKEQISSGSTFSPSFLKNIISN
PNHERHEQIKSISKNGIIRAPSYERYSLHINLDYTYKVLDTSVTFSNTTPEEQIQKYRDI
LSIVNLEIYKDFDHDTEAILKNILERIKYERVSDHGPKLGKITKSKPLLTSYFTTVQYRD
PNSIREIPLANNGWIFNHNPTIDFASSESRAYLRRDVIIWGV??WMDKMGESSKANNFGE
PATPRDGAPIEITAMLYSTLSWISELYKLDKFKHGGVEIIKSTDILTYQDWSQLIETNFE
KYYYIPSS-GDDKKYIINSNYVHRRYIYKDVVGSANVFSDYQLRPNVCVAMSFAPKLFNE
QHANKCIDIIRNSLAGPIGMKTLDPNDPNYHGNYDNSSDSGYKPTSKGFNYHNGPEWV??
DTHVHHSSSMNQKHLLKFIKRKLKENPNEIVIFRDDKYLTLAEVFKSLNLDVDELSVDTL
DVHADNNTFHRFDKFNLKYNPCGQSRLREIFLKTDNLIKGKYLAEISKEVFTDLESSKYQ
CAEYRLSIYGRKMSEW??RKMSEWDTLASWIVDNDLFSTKVRWLIQVPRLYDVYRETS-T
TTFQDFLNNIFHPLFEVTKDPSSHPKLHLFLQQVVGIDCVDDESKFEKKFTEKFPVPGEW
SSEHNPPYTYYLYYLYANLYTLNQFREEKGLNILTLRPHSGEAGEVDHMGAAFYLAHGIN
HGINLRKTPVLQYLYYLTQIGIAMSPLSNNSLFLTYHRNPFPAFFARGLNVSISTDDPLQ
FHYTKEPLMEEYSI??GCAAGKGVLIPNNKEEELEDLKRIMVDKEFGSAGDEIVIEEFLD
GEGCSLMCFSDGYSLVVMPPAQDHKRIFDGDKGANTGGMGAYAPAPFIVDKSNSGFGAII
DRCVETILKPTVNGMRKEGKPFVGVLFAGLMVSKDNVVNVLELNCRMGDPETQVVLPLLE
TDLFEIVLACIEGRLDGLD-VKWSNK-FAVTVVAASKGYPDSYPKGLKINGLLENKNIDN
IIFQAGTSTTGDIVTSGGRVLSCTSVSE-SLEDAIKNSYKLIETI-SFEGMQYRKDIGQK
ALNHLERKKQSVSYSESGVDIERGDAVVDNIGPLAKATTRSGCVSDLGGFGALFDTKAAG
FKDPILVSGTDGVGTKLKIAQELGIHDTIGIDLVAMCVNDVVVQGAEPLYFLDYFATGRI
HVNVATQVVSGIARGCKESGCALIGGETAEMPGMYKDGEYDLAGFSVGAVKRDQMLPSNI
QEGNILLGLASSGVHSNGYSLVRYLIETKSGLTYKSEAPFDST-KTLGEILLTPTKLYVL
SCLAAIKS-GGVNGLAHITGGGI??RMNFTTTYSSNATSICKSCNLSVIDRIERSRRYLI
KSNTQLNEKQIEQFLELIHDRMTECLYPTPIKSFDTGIKPNPVKYIPVVEEGSKALEKIN
QEMGLAFDEQDLALYTDLFQNQLKRNPSDVECFDIGQSNSEHSRHWFFNGKLIIDGKMSD
QTLFQIVKNTLKANPQNSLIAFSDNSSSIKGRKTKVLIPKLQTEASEYLEGEREQPIIFT
AETHNFPTGIAPFEGAETGTGGRLRDTHATGRGSLVVAGTVGYCVGNLNIPGYELPWEDK
SYGYPTNLANPLEIEIEASNGASDYGNKFGEPVIIGFTRSYGNTLPNGERREWIKPIMFS
GGIGFMDERHLKKELPEVGMVVVKAGGPAYRIGMGGGS??NWMWAAKLKGEGVELYDAAI
EMHDVMVELGIAIDGGKDSLSMAAKAPKELVKAPGALVVSTYVPCDDITLTITPDLKLS-
SKEGSVILYLDLGCGNNFIGGSALTQVFNQIGNDEPHHNTPLLKNTFLAIQKLVKQQLIS
AGHDRSDGGLITTLIEMSLSGNRGLEINLPFNNNNDDQLSIIKLLFSEELGAVLEIKKSN
QQIVLDILKQYNIPTH-IIGNTSCNNDEDLFIVKVGEKLIYNIKLSQLSKQWEMSSYQLE
LLQA-NPTFVESEMKNLLKRATGKGKGPNYKMTFNTSPISKELLANNAPKVAVIREEGSN
GDREMAAAFHFAGFQAFDVTMSDLLNGNIQLRFKGVAFVGGFSYGDVMDSAKGWAGSIRF
NQQVSKQFDHFYGRNDTFSLGLCNGCQLM??MMGKRVNYAARTVISPDISLETNEMGVPQ
YFAKTLTFPQPVTSFNYNQLAQAVINGPEQYPGANFIEDENGHLINLSRESQEKRIALSK
TLLTSHPHAPRGVNKKVYRHLLSGDYVLANRQPTLHKPGIMGHRVKVLGKNEKTLRMHYS
NCSTYNADFDGDEMNIHFPQSLLASEEIREICANNYQYLVPRNGAPLRGLIQDHILTGVL
LTKRDTLFTKADFQAILYASCWSVNTKHPIVTPPPCILKPVPLWSGKQLISAALTHLTIG
RAPLNLEAPSKIPTKMWGTKGM-EITRDSHVIIRQNEMLAGIL??YLIDHLDEYLINSIN
NNNKEKEEIKKFNKIWRNDFKRLINIAKVIQIIIDDSINSLEGDYGFVDNQGDTEMIDNS
MDPKGLDKLVDNLSSSDLNILRLLCKIRANYFGLW??SNYFGLWNSGYKLPNNDYLWCGS
GVYLKLSLFNHSCFPNCTTLIEYNTSKKGDSNPLTISIITLRDIEENQELLITYIPLNQK
INDRIKSLKSNWLF
>D_firmibasis_TNS_C_14
LVWNHTANNSIWLSQHPEAGYNTDNSPHLKSAVQLDQALQEYGKTLFGKEINSIEQLEQV
INDVKAKVLPPLKLWEYYVLDVEKEVEIFKNTYFSSGRSKEHISSCSTFSPSFLKNIVSN
PNHERHEQIKSISKNGIIRAPSYERYSLHINLDYTYKILDTSATFLNTTPEEQIQKYRDL
LSIVNLEIYKEFDHDTEAILKNIFERIKYERVSDHGPKLGKITKSKPLLTSYFTMVQYRD
PNSIREIPLANNGWIFNHNPTIDFASSESRAYLRRDVIVWGD??WMDKMGESTKANNYGE
PATPRDGAPIEITAMLYSTLSWISELYKLDKFKHGGVEIKKSTDILTYQDWSQLIETNFE
KYYYVPSS-GDDKKYVINSNYVHRRYIYKDVVGSANIFSDYQLRPNVCVAMSFAPKLFNE
QHANKCIDIIRNSLVGPIGMKTLDPNDPNYHGNYDNSSDSGYKPTSRGFNYHNGPEWV??
DTHVHHSSSMNQKHLLKFIKRKLKENPNEIVIFRDDKYLTLAEVFKSLNLDVDELSVDTL
DVHADNNTFHRFDKFNLKYNPCGQSRLREIFLKTDNLIKGKYLAEISKEVFTDLESSKYQ
CAEYRLSIYGRKMNEW??RKMSEWDTLASWIVDNDLFSTKVRWLIQVPRLYDVYRETS-T
TTFQNFLNNIFHPLFEVTKDPSSHPKLHLFLQQVVGIDCVDDESKFEKKFTEKFPVPGEW
SSEHNPPYTYYLYYLYANLYTLNQFREEKGLNILTLRPHSGEAGEVDHMGAAFYLAHGIN
HGINLRKTPVLQYLYYLTQIGIAMSPLSNNSLFLTYHRNPFPAFFARGLNVSISTDDPLQ
FHYTKEPLMEEYSI??GCAAGKGVLIPNNKEEELEGLKRIMIDKEFGSAGDEIVIEEFLD
GEECSLMCFSDGYSLVVMPPAQDHKRIFDGDKGANTGGMGAYAPAPFIVDKSKSGFGTII
DHCVETILKPTVNGMRKEGKPFVGVLFAGLMVSKDNVVNVLEFNCRMGDPETQVVLPLLE
TDLFEIVLACIEGRLDGLD-VKWSNK-YAVTVVAASKGYPDSYPKGLKINGLEKTNTVDS
IIFQAGTTTNGDIVTSGGRVLSCTSVSS-SLEDAIKNSYKLIGTI-SFEGIQYRKDIGQK
ALNHLERKKQSVSYSESGVDIERGDAVVDNIGPLAKATTRSGCVSDLGGFGALFDTKAAG
FKDPILVSGTDGVGTKLKIAQELGIHDSIGIDLVAMCVNDVVVQGAEPLYFLDYFATGRI
HVNVATQVVSGIARGCKESGCALIGGETAEMPGMYKDGEYDLAGFSVGAVERDQMLPANI
QEGNVLLGLASSGVHSNGYSLVRYLIETKSGLTYRSPAPFDST-KTLGEILLTPTKLYVL
SCLAAIKC-GGVNGLAHITGGGI??RMNFTTTYSSNATSICKSCNLSIIDRIERSRRYLV
KSVCKLTEKQIEQFLESIHDRMTECLYPTPIKSFDTGVIPKPVVYIPVVEEGRAALERVN
KEMGLAFDEQDLALYTDLFQNQLKRNPSDVECFDIGQSNSEHSRHWFFNGKLIIDGNMSD
KTLFQIVKNTLKANPQNSLIAFSDNSSSIKGFKTKVLIPKSQIEASEYLEGEREQPIIFT
AETHNFPTGIAPFEGAETGTGGRLRDTHATGRGSLVVAGTVGYCVGNLNIPGYELPWENK
EYNYPDNMANPLKIEIEASNGASDYGNKFGEPVIIGFTRSYGNTLPNGERREWIKPIMFS
GGIGFMDERHLKKEQPEIGMVVVKAGGPAYRIGMGGGS??NWMWAAKLKGEGVELYDAAI
EMHDVMVELGIAIDGGKDSLSMAAKAPKELVKAPGALVVSTYVPCDDITLTVTPDLKLS-
SKEDSVILYLDLGCGNNFIGGSALTQVFNQLGNDEPHHNTPLLKNTFNAIQKLVKQQLIS
AGHDRSDGGLITTLIEMSLSGNRGLEINLPATNSS--QLSIIKLLFSEELGAVLEIKKSN
QQIVLEILKQFNVPTH-IIGNTSCNNEEDLFIVKVGDKLIYNIKLSQLSKQWEETSYQLE
LLQA-NPTFVESEMKNLQKRAIGKGKGPNYKMTYRNSPISKELLANKAHKVAVIREEGSN
GDREMAAAFHFAGFQAFDVTMSDLLNGNIQLRFKGIAFVGGFSYGDVMDSAKGWAGSIRF
NQQVSKQFDHFYGREDTFSLGLCNGCQLM??MMGKRVNYAARTVISPDISLETNEMGVPQ
YFAKTLTFPQPVTSFNYNQLAQAVINGPENYPGANFIEDERGHLINLSKESQEKRIALSK
TLLTSPPHAPRGINKKVYRHLLTGDYVLANRQPTLHKPGIMGHRVKVLGKNEKTLRMHYS
NCSTYNADFDGDEMNIHFPQSLLASAEIREICANNYQYLVPRNGAPLRGLIQDHILTGVL
LTKRDTLFTKAEFQAILYASCWSVNTKHPIVTPTPCILKPVPLWSGKQLISAALTHLTIG
RDPLNLEAPSKIPTKMWGTRGL-EITRDSHVIIRQNEMVAGIL??YLIDHLDEYFLNSKN
DNDKEKEEIKKFKKIWRNDFKRLINIAKIIQIIIDDSINSLDGDFGFIDNQGDTEMTDLS
IDPKGLDTLVDSLSSSDLNILRLLCKIRSNYFGLW??ANYFGLWNSGYKNNNDNNLWRGS
GVYLKLSLFNHSCFPNCTTLIEYNTCKKGSSNPLTISIITLRDIEENQELLITYIPLNQK
KNDRIKSLKSNWLF
>D_gargantua_
LVWNHTAHNSNWLNQHPEAGYNTDNSPHLKSAVLLDRALQQYGKGWFGKEIESIEQLDSI
VNEIKEKVIVPLKLWEFYVLNIEKEMEIFKNTFFSNNRTKDNTSASATFSPSFLKNVITN
PNSERQETIKSITKNGTIRSPSYDRYSLHVNLDYTFKLLDQLVSFNNITPDEQIQKYQDI
LSIVNLEIYRQYDNDVEAIIKNITERIKYERVSSHGPKLGVISLAKPLLNSYFTTIQYRD
PGVIREIPLANNGWIFNHNPTIDFAGSESRAYLRRDVIIWGA??WMDKMGESTKANNYGE
PATPRDGAPIEITAMLYSTLSWTSELYKLDKFKHGGVEIKKSTDILTYQDWSQLIETNFE
KYYYVPSS-GDDKKYVINSNYVHRRYIYKDVVGSANIFSDYQLRPNVCVAMSFAPKLFNE
QHANKCIDIIRNSLVGPIGMKTLDPNDPNYHGNYDNSSDSGYKPTSRGFNYHNGPEWV??
DTHVHHSSSMNQKHLLKFIKRKLKEHPNEIVIFRDDKYLTLAEVFKSLNLNVDELSVDTL
DVHADNNTFHRFDKFNLKYNPCGQSRLREIFLKTDNLIKGKYLAEITKEVFADLEASKYQ
SAEYRLSIYGRKMNEW??RKMNEWDTLASWIVDNDLFSTKVRWLIQIPRLYDVYRETS-T
TTFQDFLNHIFHPLFEVTKDPSSHPKLHLFLQQVVGIDCVDDESKFEKKFTEKFPVPGEW
SSEHNPPYTYYLYYLYANLYTLNKLREEKGLNILTLRPHSGEAGEVDHMGAAFYLAHGIN
HGINLRKTPVLQYLYYLTQIGIAMSPLSNNSLFLTYHRNPFPAFFARGLNVSISTDDPLQ
FHYTKEPLMEEYSI??GCAAGKGVLIPNNEQEELDGLKRIMVDKEFGSAGDEVVIEEFLD
GEECSLMCFSDGYSLVVMPPAQDHKRVFDGDKGANTGGMGAYAPAPFIVDKSISGFGSII
DQCIDTILKPTINGMRKEGRPFVGVLFAGLMVSPTKVINVLEFNCRMGDPETQVVLPLLK
TDLFEIMVGCIEGRLDSVN-VEWAKK-FAVTVVAASKGYPDSYPKGIEIHGLNANNSNDN
IIFQAGTVVCSKILTSGGRVLSCTSISNTPWREAITNSYRLIETV-SFDGMHYRKDIGQK
ALNHIAAAQHSVSYSESGVDIERGDAVVDNIGPLAKSTTRKGCVSDLGGFGALFDTKAAG
FRDPILVSGTDGVGTKLKIAQELGIHDTIGIDSVAMCVNDVVVQGAEPLFFLDYFATGKI
HVDVATQVVAGIAHGCKESGCALIGGETAEMPGMYKDGEYDLAGFSVGAVEREQMLPNSI
ASGDVLLGLASSGVHSNGYSLVRYLIEKKSGLNYNSPAPFDENGKTLGEILLTPTKLYVL
SCLAAIKS-GGVND-SHITGGGI??RMNFTTTYSSNATSICMNCNLSIIDRIERSRRYLI
KTTNNLNEKQIDQFLELVHDRMTECLYPTPIKSFDTGITPKPITYIPVVEEGRAALERIN
KEMGLAFDDQDLALYTDLFQNQLKRNPSDVECFDIGQSNSEHSRHWFFNGNLMIDGKMSD
QTLFQIVKNTLKANPQNSLIAFSDNSSSIKGFKTKVLIPKEQIKASEYLEGEREQPIIFT
AETHNFPTGIAPFEGAETGTGGRLRDTHATGRGSLVVAGTVGYCVGNLNIPGYDLPWEDK
DYLYPTNMAHPLKIEIEASNGASDYGNKFGEPVIIGFTRSYGNTLPNGERREWIKPIMFS
GGIGFMDQRHLKKESPEVGMVVVKAGGPAFRIGMGGGS??NWMWAAKLKGEGVLLYDAAI
EMHDVMVQLGIAIDGGKDSLSMAAKAPKELVKAPGALVVSTYVPCDDITITVTPDLKLN-
SSQDSVLLYLDLGCGNNFIGGSALTQVFKQLGDDQPHRDVELLKSTFSAVQKLVKQQLIS
AGHDRSDGGLITTLVEMSISGNRGVEIDIPSTLISSTQSNIIKLLFSEELGAVVEVKSSN
LEKVMEILNAYKVPTH-TVGHTASGNDADHFVLKVGGQTIYDISLPQLCKQWEETSYQLE
LLQA-NPSFIESEMKNLISRATGKGKGPKYTMTYSNSPISKELLASKAPKVAIIREEGSN
GDREMAAAFHFAGFQPFDVTMSDLISGNISLRFKGVAFVGGFSYGDVMDSAKGWAGSIRF
NQNVSKQFDHFYGRSDTFSLGLCNGCQLM??MMGKRVNYAARTVISPDISLETNEMGVPQ
YFAQTLTFPQPVTSFNYNQMAQAVINGPETYPGANFIEDENGHLINLSKESAEKRIALSK
TLLTSPPHAPRGVNKKVYRHLLTGDYVLANRQPTLHKPGIMGHRVKVLGKNEKTLRMHYS
NCSTYNADFDGDEMNIHFPQSLLAAAEVREICANNYQYLVPRNGAPLRGLIQDHILTGVL
LTKRDTLFTKAQFQAILYASCWSVNTKHPIVTPPPCIFKPVPLWSGKQLISAALNQLTIG
RAPLNLEAPSKIPTKMWGTKGP-EYTRDSHVIIRQNEMFAGIL??YLIDHLDDYYRNSKE
KQDEKKDKEEFKKSIWKNDFKRLINISKIIQIIIDDSIDSIESSFGFIDNQGDSEMTDLS
NDPQDLNNLVENLKPSDLNILKLLCKIRANYFGLW??ANYFGLWHTGGGVVMSEYLWCGS
GVYLKLSLFNHNCFPNCTTIVEYNTSRKDGNNPLSISIITLRDIEIDSELSITYIPLNQN
RNDRIKNLKSNWLF
>D_giganteum_WS589
LVWNHTAHNSNWLNQHPEAGYNTDNSPHLKSAVLLDRALQQFGKGLFGKEIESIEHLELI
VNEIKEKVIVPLKLWEFYVLNIDKEMEIFKNTFFSSNRTRETGNGGAPFSPSFLKSVITN
PNSERQEIIKSITKNGTIRSPSYDRYSLHVDLDYTYRLLDQLVSFNNITHDEQIQKYQDI
LSIVNLELYRQYDHDVEAIVKNITKRIKYERISSHGPKLGVISVAKPLLNSYFTTIQYRD
PGAIREIPLANNGWIYNHNPTIDFAGSDSRAYLRRDVIIWGA??WMDKMGESTKANNYGE
PATPRDGAPIEITAMLYSTVSWLSQLYQTDKFKHGGVDVITNKSTLTYIDWAKLIESNFE
KYYYIPSS-GEDKQYNINSNYVHRRYIYKDVVGSANVFSDYQFRPNICVAMSFAPKLFNA
SHASKCIDIIRSNLVGPLGMRTLDPNDPNYHGNYDNASDSGYKPTSKGFNYHNGPEWV??
DTHVHHSSSMNQKHLLKFIKRKLKENPNEIVIFRDDKYLTLAEVFKSLNLDVDELSVDTL
DVHADNNTFHRFDKFNLKYNPCGQSRLREIFLKTDNLIKGKYLAEISKEVFTDLESSKYQ
CAEYRLSIYGRKMSEW??RKMSEWDTLASWIVDNDLFSTKVRWLIQIPRLYDVYRETS-T
TTFQDFLNHIFHPLFEVTKDPSSHPKLHLFLQQVVGIDCVDDESKFEKKFTEKFPVPGEW
SSEHNPPYTYYLYYLYANLYTLNKLREEKGLNILTLRPHSGEAGEVDHMGAAFYLAHGIN
HGINLRKTPVLQYLYYLTQIGIAMSPLSNNSLFLTYHRNPFPAFFARGLNVSISTDDPLQ
FHYTKEPLMEEYSI??GCAAGKGVLIPNNKEEELEGLKRIMVDKEFGSAGDEIVIEEFLD
GEECSLMCFSDGYSLVVMPPAQDHKRIFDGDKGANTGGMGAYAPAPFIVDKSKSSFGTII
DRCVETILKPTINGMRKEGKPFVGVLFAGLMVSSSKVINVLEFNCRMGDPETQVVLPLLE
TDLFEIVLACIEGRLDGLD-VKWSNK-FAVTVVAASKGYPDSYPKGLKINGLLENKNNDN
IIFQAGTTVNNDIVTNGGRVLSCTSVSE-SLEDAIKNSYKLIETI-SFEGMQYRKDIGQK
ALNHLERKKQSVSYSESGVDIERGDAVVDNIGPLAKATTRLGCVSDLGGFGALFDTKAAG
FRDPILVSGTDGVGTKLKIAQELGIHDSIGIDLVAMCVNDVVVQGAEPLFFLDYFATGRI
HVDVATQVVSGIARGCKESGCALIGGETAEMPGMYKDGEYDLAGFSVGAVERDQMLPSNI
QEGNILLGLASSGVHSNGYSLVRYLIETKSGLTYNSIAPFDSS-KTLGQVLLTPTKLYVL
SCLAAIKS-GGVNGLAHITGGGI??RMNFTTTYSSNATSICNSCNLAIIDRIERSRRYLI
KTTT--------------------------------------------------------
------------------------------------------------------------
------------ANPQNSLIAFSDNSSSIKGFKTKVLIPKEQIKASEYIEGEREQPIIFT
AETHNFPTGIAPFEGAETGTGGRLRDTHATGRGSLVVAGTVGYCVGNLNIPGYDLPWEDK
DYLYPSNMAHPLKIEIEASNGASDYGNKFGEPVIIGFTRSYGNTLPNGERREWIKPIMFS
GGIGFMDQRHLKKESPEVGMVVVKAGGPAFRIGMGGGS??NWMWAAKLQGEGVLLYDAAV
EMHDVMVELGIAIDGGKDSLSMAAKAPKELVKAPGALVVSTYVPCDDITLTITPDLKLN-
SSQDSVLLYLDLGCGNNFIGGSALTQVFKQLGDDQPHRDVALLKSAFSAVQKLVKQQLIT
AGHDRSDGGLITTLVEMSISGNRGVEIEIPTSLISSSQLDIIKLLFSEELGAVVEVKSSD
LEKVLEILNSHKVPTH-RIGHTASGNGDDHFILKVGGKAIYDIALPQLCKQWEETSYQLE
LLQA-NPSFIESEMKDLIARATGKGKGPQYKMTYTNSPISQELLANKAPKVAIIREEGSN
GDREMAAAFHFAGFQPFDVTMSDLISGNISLRFKGVAFVGGFSYGDVMDSAKGWAGSIRF
NQNVSKQFDHFYGRSDTFSLGLCNGCQLM??MMGKRVNYAARTVISPDISLETNEMGVPQ
YFAQTLTFPQPVTSFNYNQMAQAVINGPETYPGANFIEDENGHLINLSKESAEKRIALSK
TLLTTPPHAPRGVNKKVYRHLLTGDYVLANRQPTLHKPGIMGHRVKVLGKNEKTLRMHYS
NCSTYNADFDGDEMNIHFPQSLLAAAEVREICANNYQYLVPRNGAPLRGLIQDHILTGVL
LTKRDTLFTKAQFQAILYASCWSVNTKHPIVTPPPCIFKPVPLWSGKQLITAALNQLTIG
-------------------------------------------??YLIDHLDEYYRNSKS
SNKKEKEKEEFKKSIWKNDFKKLINISKIIQIIIDDSIDSLESSLGFIDNQGDCEMTDPS
NEPLDLNNLIDNLKSSDFNILKLLCKIRANYFGLW??ANYFGLWHTGYNGIVNEYLWCGS
GVYLKLSLFNHNCFPNCTTIVEYNTNRKDSNSPLSISIITLRDIEVDSELSITYIPLNQN
RNERIKNLKSNWLF
>D_implicatum_93HO_1
LVWNHTAHNSQWLNEHPEAGYNTDNSPHLKSAVLLDHALQEYGKGLYGREIENSDRLELV
LKDIKDNVIAPLKLWELYVLNIDSEVEIFKNTYFSSGRVKEVTSSGSTFSPSFLKNVMSN
PTIEKQEIFKSIVKNGVIRGCSFDRFSLHIDLNHVFKLLDHSVTFCNQTQDEQIEKYRDI
LSIVNLEIYKEYDKDVEAIITNISERIKYERISSHGPRMGVISREKPLLNSYFTYVKFKE
SGTIREIPLANNGWIYNHNPTIDFVSSDSRAYLRRDVIIWGA??WMDKMGESTKANNYGE
PATPRDGAPIEITAMLYSTVSWLSQLYQTDKFEHGGVDVITNKSTLTYIDWAKLIESNFE
KYYYIPSS-GEDKQYNINSNYVHRRYIYKDVVGSANVFSDYQFRPNICVAMSFAPKLFNA
SHASKCIDIIRSNLVGPLGMRTLDPNDPNYHGNYDNASDSGYKPTSKGFNYHNGPEWV??
DTHVHHSSSMNQKHLLKFIKRKLKEHPNEIVIFRDDKYLTLSEVFKSLNLYVDELSVDTL
DVHADNNTFHRFDKFNLKYNPCGQSRLREIFLKTDNLIKGKYLAEITKEVFADLEASKYQ
SAEYRLSIYGRKMNEW??RKMNEWDTLASWIVDNELFSTKVRWLIQIPRLYDVYRETS-T
TTFQDFLNNVFHPLFEVTKDPSSHPKFHLFLQQVVGIDCVDDESKFEKKFTEKFPVPGEW
SSEHNPPYTYYLYYLYANLYTLNQFREEEGLNILSLRPHSGEAGEVDHLGAAFYLSHGIN
HGINLRKTPILQYLYYLTQIGIAVSPLSNNSLFLTYHRNPFPAFFARGLNVSISTDDPLQ
FHYTKEPLMEEYSI??G-------------------------------------------
------------------------------------------------------------
------------------------------------------------------------
------------------------------------------------------------
------------------------------------------------------------
-----------------------------------------GC----GGFGALFDPKAAG
FRDPILVSGTDGVGTKLKIAQELGKHDTIGIDLVAMCVNDVVVQGAEPLFFLDYFATGRI
HVNVTTNVISGIARGCKESGCALIGGETAEMPGMYKDGEYDLAGFSVGAVERDEMLPKNI
KEGNVLLGLASSGVHSNGYSLVRYLIDNKSGLTYNSPAPFDQS-RTLGDILLTPTKLYVL
SCLAAIKS-GGVNGLAHITGGGI??R----------------------------------
------------------------------------------------------------
------------------------------------------------------------
------------------------------------------------------------
------------------------------------------------------------
------------------------------------------------------------
--------------------------------------??NWMWAAKLKGEGSELYDAAV
EMHDVMVSLGIAIDGGKDSLSMAAKAPKELVKAPGTLVVSTYVPCDDITLTITPDLKLT-
SSNDSVILYLDLGCKNNFIGGSALAQVFNQIGDDQPHHSVELLKNTFNAVQKLVKSKLVS
AGHDRSDGGLITTLVEMSLSGNRGMEIDLPISLLSTTTMDIIKLLFSEELGAVIEIKKSD
LSKVMEILGEFKIPTH-QIGFTSTCGDEDHFICKVGGQVIYNVPLSKLSGQWESTSYQLE
LLQA-NPTFVESEMKNLQSRATGNGRGPKYTMTYSNSPISSELLADKAPKVAIIREEGSN
GDREMAAAFHFAGFQPFDVTMSDLLAGNIQLRFRGVAFVGGFSYGDVMDSAKGWAGSIRF
NSSVSKQFDAFYSRENTFSLGLCNGCQLM??MMGKRVNYAARTVISPDISLETNEMGVPQ
YFAQTLTFPQPVTSFNYNQLAQAVINGSETYPGANFIEDENGFLINLSKESQEKRIALSK
TLLTSQPHAPRGVNKKVYRHLLTGDYVLANRQPTLHKPGIMGHRVKVLGKNEKTLRMHYS
NCSTYNADFDGDEMNIHFPQSLLAASEIREICANNYQYLVPRNGAPLRGLIQDHILTGVL
LTKRDTLFTKAQFQAILYASCWSVNTKHPIVTPPPCIWKPVPLWSGKQLIGAALTQLTIG
RVPLNLEAPSKIPIKVWGNHGP-DITRDSMVIIRQNEMFAGIL??---------------
------------------------------------------------------------
-----------------------------------??ANYFGLWHTGYKEPINQYMWCGS
AVYLKLSLFNHGCFPNCTTLLEYNINHNESDNRLSISIITLRDVPQNSELLITYIPLNQK
GHERYHNLKSNWLF
>D_intermedium_PJ11
LVWNHTANNSEWLNQHPEAGYNTDNSPHLKSAVQLDQALQDYGKTLYGKEINSIEQLNQL
IDDIKTKVLPPLKLWEYYVLDIEKEVEIFKNTYFSSGRAREQISSCSTFSPSFLKNIISN
PNHERHEQIKSISKNGIIRAPSYERYSLHINLDYTYKVLDASVTFSNTTPEEQIQKYRDI
LSIVNLEIYRDFDHDTEAILKNIFERIKYERVSDHGPKLGKITKNKPLLTSYFTVVQYRD
PNSIREIPLANNGWIFNHNPTIDFASSESRAYLRRDVIVWGD??WMDKMGESTKANNYGE
PATPRDGAPIEITAMLYSTLSWISELYKLDKFKHGGVEIIKKVDILTYKDWSQLIETNFE
KYYYVPSS-GDDKKYVINSNYVHRRYIYKDVVGSANIFSDYQLRPNVCVAMSFAPKLFNE
QHANKCIDVIRNSLVGPIGMKTLDPNDPNYHGNYDNSSDSGYKPTSRGFNYHNGPEW-??
DTHVHHSSSMNQKHLLKFIKRKLKDNPNEIVIFRDDKYLTLAEVFKSLNLDVDELSVDTL
DVHADNNTFHRFDKFNLKYNPCGQSRLREIFLKTDNLIKGKYLAEISKEVFSDLESSKYQ
CAEYRLSIYGRKMSEW??RKMSEWDTLASWIVDNDLFSTKVRWLIQVPRLYDVYRETS-T
TTFQDFLNNIFHPLFEVTKDPSSHPKLHLFLQQVVGIDCVDDESKFEKKFTEKFPVPGEW
SSEHNPPYTYYLYYLYANLYTLNQFREEKGLNILTLRPHSGEAGEVDHMGAAFYLAHGIN
HGINLRKTPVLQYLYYLTQIGIAMSPLSNNSLFLTYHRNPFPAFFARGLNVSISTDDPLQ
FHYTKEPLMEEYSI??GCAAGKGVLIPNNKEEELEGLKRIMVDKEFGSAGDEIVIEEFLE
GEECSLMCFSDGYSLVVMPPAQDHKRIFDGDKGANTGGMGAYAPAPFIVDKSKSGFGTII
DRCVETILKPTINGMRKEGKPFVGVLFAGLMVSPKSVVNVLEFNCRMGDPETQVVLPLLE
TDLFEIILACIEGRLDGLD-VKWSNK-FAVTVVAASKGYPDSYPKGLKINGLEKST-NDN
IIFQAGTTVSSEIVTSGGRVLSCTSVSE-SLEDAIKNSYKLIGTI-NFEGMQYRKDIGQK
ALNHLERKQQSVSYSESGVDIERGDAVVDNIGPLAKATTRSGCVSDLGGFGALFDTKAAG
FKDPILVSGTDGVGTKLKIAQELGVHDTIGIDLVAMCVNDVVVQGAEPLYFLDYFATGRI
HVNVATQVISGIARGCKESGCALIGGETAEMPGMYKDGEYDLAGFSVGAVERDQMLPANI
QEGNILLGLASSGVHSNGYSLVRYLIETKSGLTYKSTAPFDSS-KTLGEVLLTPTKLYVL
SCLAAIKC-GGVNGLAHITGGGI??RMNFTTTYSSNATSICKSCNLSVIDRIERSRRYLV
KSSSKLSEKQVEQFLELIHDRMTECLYPTPIKSFDTGVIPKPVVYIPVVEEGRAALERVN
KEMGLAFDEQDLALYTDLFQNQLKRNPSDVECFDIGQSNSEHSRHWFFNGKLIIDGKMSD
KTLFQIVKNTLKANPQNSLIAFSDNSSSIKGFKTKVLIPKSQIEASEYLEGEREQPIIFT
AETHNFPTGIAPFEGAETGTGGRLRDTHATGRGSLVVAGTVGYCVGNLNIPGYELPWENK
EYTYPDNMANPLKIEIEASNGASDYGNKFGEPVIIGFTRSYGNTLPNGERREWIKPIMFS
GGIGFMDERHLKKEQPEIGMVVVKAGGPAYRIGMGGGS??NWMWAAKLKGEGVELYDAAI
EMHDVMVELGIAIDGGKDSLSMAAKAPKELVKAPGALVVSTYVPCDDITLTVTPDLKLS-
SKDDSVILYLDLGCGNNFIGGSALTQVFNQLGNDEPHHNTPLLKNTFMAIQKLVKQQLIS
AGHDRSDGGLITTLIEMSLSGNRGLEINLPAVTTDQQQLSIIKLLFSEELGAVLEIKKSN
QQMVLDILKQYNVPTH-IIGNTSCNNDEDLFIVKVGDKMIYNIKLSQLSKQWEETSYQLE
LLQA-NPTFVESEMKNLLKRATGKGKGPNYKMSYKISPISQELLANKAPKVAVIREEGSN
GDREMAAAFHFAGFQAFDVTMSDLLNGNIQLRFKGVAFVGGFSYGDVMDSAKGWAGSIRF
NQQVSKQFDHFYGRNDTFSLGLCNGCQL-??MMGKRVNYAARTVISPDISLETNEMGVPQ
YFAKTLTFPQPVTSFNYNQLAQAVINGPEQYPGANFIEDENGHLINLSKESQEKRIALSK
TLLTSHPHAPRGVNKKVYRHLLSGDYVLANRQPTLHKPGIMGHRVKVLGKNEKTLRMHYS
NCSTYNADFDGDEMNIHFPQSLLASAEIREICANNYQYLVPRNGAPLRGLIQDHILTGVL
LTKRDTLFTKADFQAILYASCWSVNTKHPIVTPPPCILKPVPLWSGKQLISAALTHLTIG
RAPLNLEAPSKIPTKMWGTKGM-EITRDSHVIIRQNEMVAGIL??DLIDHLDDYFINSKN
NDDKEKEEIKRFNKIWRNDFKRLISIAKVIQIIIDDSINSLDGDFGFVDNQGDTEMIDVS
NDPKGLDKLVDGLSSSDLNILRLLCKIRANYFGLW??ANYFGLWNSGYKNNNNDYLWCGS
GVYLKLSLFNHSCFPNCTTLIEYNTSKKGDSNPLTISIITLRDIEENQELLITYIPLNQK
KNDRVKSLKSNWLF
>D_macrocephalum_B33
LVWNHTANNSKWLSEHPEAGYNTDNSPHLKPAVLLDKALQEYGSTLIDKEIESEYHLESI
IKDIKDKVLIPLKLWEFYVLNIDSEIEIFKNTYFSTSRTKETVSSSTSLSPLFLKNLNSN
PSIEKQEIIKSITKNGLIRSRDHERFSLHINLDYVYRILDNSVSFETNSNEELIQKYKDL
LSIVNLELYREYDHDIEAILKNITERIRYERLSSRGPKMGKISLKKPLLNSYFTYVFNN-
---GNEIPLANNGWIFNHNPTIDFASPESRAYLRRDVIIWGA??WMDKMGESTKANNYGE
PATPRDGAPIEITAMLYSTVSWLSQLYQTDKFKHGGVDVITNKSTLTYIDWSKLIESNFE
KFYYIPSS-GEDKQYNINSNYVHRRYIYKDVVGSANIFSDYQFRPNICVAMSFAPKLFNP
SHASKCIDVVRSNLVGPLGMRTLDPNDPNYHGNYDNGADSGYKPTSKGFNYHNGPEWV??
DTHVHHSSSMNQKHLLKFIKRKLKEHPNEIVIFRDDKYLTLSEVFKSLNLNVDELSVDTL
DVHADNNTFHRFDKFNLKYNPCGQSRLREIFLKTDNLIKGKYLAEITKEVFADLEASKYQ
SAEYRLSIYGRKMNEW??RKMSEWDTLAGWIVDNDLFSPKVRWLIQIPRLYDIYRETS-I
STFQDFLNNIFHPLFEVTKNPASHPKLHLFLQQVVGIDCVDDESKFEKKFTEKFPVPAEW
TSEHNPPYTYYLYYLYANLYTLNKFREEKGLNILTLRPHSGEAGEVDHMGAAFYLSHGIN
HGINLRKTPVLQYLYYLCQIGIAMSPLSNNSLFLTYHRNPFPAFFARGLNVSISTDDPLQ
FHYTKEPLMEEYSI??GCAAGKGVLIPNNKEEELDGLKRIMVDKEFGSAGDEIVIEEFLE
GEECSLMCFSDGYSLVVMPPAQDHKRVFDGDKGANTGGMGAYAPAPFICDKSVSGSGSLI
DQCIETILKPTVNGMRKEGKPFVGVLFAGLMVNSASTVNVLEFNCRMGDPETQVVLPLLE
TDLFEIVEACIEGRLDSVN-VKWANK-FAVTVVAASQGYPDSFPKGIEITNGLESNNSNN
IIFQAGTAVSEKIVTSGGRVLSCTSLSS-SLGDAIKNSYKLIETI-KFEGMQYRKDIGQK
ALNHLEKKQQSVSYSESGVDIERGDAVVDNIGPLAKSTTRTGCMSDLGGFGALFDPKAAG
FKDPILVSGTDGVGTKLKIAQELGIHNTIGIDLVAMCVNDVVVQGAEPLYFLDYFATGRI
HVDVATQVIAGISKGCKDSGCALIGGETAEMPGMYKDGEYDLAGFSVGAVERGQMLPINI
EEGNVLLGLASSGVHSNGYSLVRYLIEKKSGLTYNSPAPFEPS-KTLGEVLLTPTKLYVL
SCLAAIKS-GGVNGLAHITGGGI??R----------------------------------
------------------------------------------------------------
------------------------------------------------------------
------------------------------------------------------------
------------------------------------------------------------
------------------------------------------------------------
--------------------------------------??NWMWAAKLAGEGVELYDAAV
EMHDVMVSLGIAIDGGKDSLSMAAKAPKELVKAPGALVVSTYVPCDDITLTITPDLKLS-
SSEDSILLYLDLGNGNNFIGGSALTQVFNQLGNDEPHHNVELLKSTFNAIQQLVKKQLLS
AGHDRSDGGLITTLVEMSLSGNRGIQVNLPSTMVGQQPIDIIKLLFSEELGAVIEIKKSN
YEQVLSVLKQFNVPTH-TIGHTSYGNSEDRFIVKVGEQTIYDIELSKLSKQWEETSYQLE
LLQA-NPTFIQSEMNNLLARATGKGKGPKYNMTYSNSPIIQELLASKAHKVAIIREEGSN
GDREMAAAFHFAGFQPFDVTMSDLLSGSIQLRFKGVAFVGGFSYGDVMDSAKGWAGSIRF
NPSVSKQFDHFYSRPDTFSLGLCNSCQLM??MMGKRVNYAARTVISPDISLETNEMGVPQ
YFAQTLTFPQPVTSFNYNQMAQAVINGPETYPGANFIEDENGHLINLSKESAEKRIALSK
TLLTTPPHAPRGVNKKVYRHLLTGDYVLANRQPTLHKPGIMGHRVKVLGKNEKTLRMHYS
NCSTYNADFDGDEMNIHFPQSLLAAAEVREICANNYQYLVPRNGAPLRGLIQDHILTGVL
LTKRDTLFTKAQFQAILYASCWAVNTKHPIVTPTPCILKPVPLWSGKQLISAALNQLTIG
RAPLNLEAPSKIPTKMWGTKGP-EYTRDSHVIIRQNEMFAGIL??YLIDHLDDYCKNSKI
DTQNKKDEVKKFVKIWKNDFKRLINISKIVQIIIDDSIDTNEAKFGFVDSNGDSEMTDFS
TDGKELNNLVDNLTEPDLNMLSLLCKIRANYFGLW??ANYFGLWHTGYKNIKNEYLWCGS
AVYLKLSLFNHSCFPNCTTIIEYNSTNSSTRNPLTISIITLRDIKKDDELLITYVPLNQK
RNDRIKSLKSNWLF
>D_medium_TNS_C_205
LVWNHTAHNSQWLNQHPEAGYNTDNSPHLKSAVLLDHALQEYGKSILGKEIESIEQLEII
IREIKEKVIAPLKLWEFYVLNIDNEVEIFKNTYFSSSRTKEVISTASTFSPSFLKNIISN
PSIEKQEAIKSITKNGTIRSPSYDRYSLHVNLDYTFKLLDHSTSFSNLTQDEQIEKYRDI
LSIVNLEIYRDYDHDVEAITNNILQRIKYERVSDHGPKLGVISLAKPLLNSYFTMVQHRD
TGVIREIPLANNGWIYNHNPTIDFASSESRAYLRRDVIIWGA??WMDKMGESTKANNYGE
PATPRDGAPIEITSMLYSTLSWVSKLYSIGKFKNGGVDIEQTMGTLTFIDWSKLIENNFE
KYYYVPGS-NEDKSFIINSNYVHRRYICKDVVGSANVFSDYQFRPNICVAMSFSPSLFNV
DHANKCIEIIKSSLTGPLGMKTLDPNDPNYHGNYDNSSDSGYRPTSRGFNYHNGPEWV??
DTHVHHSSSMNQKHLLKFIKRKLKDYPNEIVIFRDEKYLTLSEVFKSLNLNVDELSVDTL
DVHADNCTFHRFDKFNLKYNPCGQSRLREIFLKTDNLIKEKYLAEITKEVFADLEVSKYQ
SAEYRLSIYGRKMNEW??RKMSEWDTLASWIVDNELFSTKVRWLIQIPRLYDVYRETS-T
TTFQDFLNNIFHPLFEVTKDPSSHPKLHLFLQQVVDIDRVDVESKFEKKFTEKFPVPGEW
SSEHNPPYTYYLYYLYANLYTLNQFREERGLNILTLRPHSGEAGEVDHMGAAFYLAHGIN
HGINLRKTPVLQYLYYLTQIGIAMSPLSNNSLFLTYHRNPFPAFFARGLNVSISTDDPLR
YHYTKEPLMEEYSI??G-------------------------------------------
------------------------------------------------------------
------------------------------------------------------------
------------------------------------------------------------
------------------------------------------------------------
------------------------------------------------------------
------------------------------------------------------------
------------------------------------------------------------
------------------------------------------------------------
-----------------------??R----------------------------------
------------------------------------------------------------
------------------------------------------------------------
------------------------------------------------------------
------------------------------------------------------------
------------------------------------------------------------
--------------------------------------??NWMWAAKLKGEGSELYDAAV
EMHNVMVELGIAIDGGKDSLSMAAKAPKELVKAPGTLVVSTYVPCTDITLTVTPDLKLT-
SAQDSIILYLDLGCGNNFIGGSALTQVFNQIGNDQPHHDVKLLKNTFNAIQKLVKSSLIS
AGHDRSDGGLITTLIEMSLSGNRSVVIDLPLSSS-TTTMDIVKLLFSEELGAVIEIKKSN
LDKVLQILKEFNITTH-QIGYTSTCGDQDSFICKVAGQIIYNIPLSELSKQWEQTSYQLE
LLQA-NPKFVESEMKNLQSRATGNGRGPKYNMAFKNSPISKELLASKAPKVAIIREEGSN
GDREMAAAFHFAGFQPFDVAMSDLLSGNISLRFRGVAFVGGFSYGDVLDSAQGWAGSIRF
NSNVSKQFDHFYSRENTFSLGLCNGCQLM??MMGKRVNYAARTVISPDISLETNEMGVPR
YFAQTLTFPQPVTSFNYNQLAQAVINGPETYPGANFIEDENGHLINLSKESVEKRIALSK
TLLTTPPHAPRGVNKKVYRHLLTGDYVLANRQPTLHKPGIMGHRVKVLGKNEKTLRMHYS
NCSTYNADFDGDEMNIHFPQSLLASAEIREICANNYQYLVPRNGAPLRGLIQDHILTGVL
LTKRDTLFTKAEFQAILYASCWSVNTKHPIQTPPPCILKPFPLWSGKQLIGAALTQLTIG
RAPLNLEAPSKIPIKMWGTHGP-EITRDSMVIIRQNEMFAGIL??YLIDHLDEYYNNARN
NGIEKKEEIIKFIKIWKNDFKKLIILSKIVQIIIDDSIDSNDGGYGFVDNEGDSEMTDLS
SDPEGLDTMLDNLKSSDLNILRLICKIRANYFGLW??SNYFGLWHTGYKIQKNEYIWCGS
GVYLKLSLFNHSCFPNCTTLLEYNSPSNNQKNPLTISIITLRDINENEELLITYIPLNQN
RNDRIKNLKSNWLF
>D_mucoroides_S28b
LVWNHTAHNSNWLNQHPEAGYNTDNSPHLKSAVLLDRALQEYGKSLYGKEIESFDHLEKC
INEIKDKVIAPLKLWEFYVLNIDSEVEIFKNTFFQSSRIKDTLSTGSTFSPSFLKNIISN
PSIEKQETIKSITKNGTIRSPSYDRFSLHVNLDYTFKLLDHSVSFSNLSSDEQIAKYRDI
LSIVNLEIYREYDHDVEAITKNVTERIKYERLSDHGPRMGVISMGKPLLNSYFTMVQYRD
PNAIREIPLANNGWIYDHNPTIDFASSESRAYLRRDVIIWGA??WMDKMGESTKANNYGE
PATPRDGAPIEITAMLYSTVNWLTRLYSIGKFKFGGVDCKQQNGLLTYKDWSELIHSSFE
KYYYIPSS-NDDKSYLINSNYVHRRYIYKDVVGSANVHADYQFRPNVCVAMSFAPELFTQ
AYASKCIDIIKSSLAGPLGMKTLDPNDPNYHGNYDNSSDSGYKPTSRGFNYHNGPEWV??
D-----SSSMNQKHLLKFIKRKLKEHPSEIVIFRDDKYLTLSEVFKSLNLNVDELSVDTL
DVHADNNTFHRFDRFNLKYNPCGQSRLREIFLKTDNLIKGKYLAEITKEVFEDLEKSKYQ
CAEYRLSIYGRKMNEW??RKMSEWDTLSSWICDNELFSTKVRWLIQIPRLYDVYRETS-T
STFQDFLNNIFHPLFEVTKNPASHPKLHLFLQQVVGIDCVDDESKFEKKFTEKFPAPQDW
VTEHNPPYTYYLYYLYANLHTLNRFREEKGLNTLTLRPHSGEAGEVDHMGAAFFLSHGIN
HGINLRKTPVLQYLFYLNQIGIAMSPLSNNSLFLTYHRNPFPVFFARGLNVSISTDDPLQ
FHYTKEPLMEEYSI??GCAAGKGVLIPTTKEEELQGLKRIMIDKEFGTAGDEVVIEEYLP
GEECSLMCFSDGYSVVVMPPAQDHKRIFDGDKGPNTGGMGAYAPAPFISKSGVSGFGPII
DKCIETILKPTVTGMRKEGSPFIGVLFAGLMVSEQGVVNVLEFNCRMGDPETQVVLPLLR
TDLYEIVSACVDGRLDSVN-VEWSNK-FAVTVVAASKGYPDSYPKNIKINGITQSSLNEN
IIFQAGTKSDQSILTSGGRVLTCTSVSS-NLQDAINGSYKLIESI-QFDGIQYRKDIGQK
ALKHLEKTQQSVSYSDSGVDIERGDAVVDSIGPMAKATRRTGCVSDLGGFGALFDPKAAG
FRDPILVSGTDGVGTKLKIAQELGKHDTIGIDLVAMCVNDVVVQGAEPLFFLDYFATGRI
HVNVTTSVISGIARGCKESGCALIGGETAEMPGMYKDGEYDLAGFSVGAVERDAMLPANI
GEGNVLLGLASSGVHSNGYSLVRYLIEKKSGLTYSSPCPFEPS-KTLGDVLLTPTKLYVL
SCLAAIKS-GGVNGLAHITGGGI??RMNFTTTYSSNATSICKSCNLNVIDRIERSRRYQI
KCTRQLTGEQIQLFINSIHDRMTECLYEQPIKSFDTGVKPKPVTYVPVVSQGSAALELIN
KEMGLAFDDQDLALYTDLFQNQLKRDPSDVECFDIGQSNSEHSRHWFFNGKLIIDGKMAD
KTLFQIVKDTLKANPQNSLIAFSDNSSSIKGHQTKVLVPKSQIEASEYIEGTREQPIIFT
AETHNFPTGIAPFEGAETGTGGRLRDTHATGRGSLVVAGTVGYCVGNLNIPGYELPWESK
EYGYPTNMASPLKIEIEASNGASDYGNKFGEPVIIGFTRSFGCTLANGERREWIKPIMFS
GGIGFMDERHLKKEQPEIGMVVVKAGGPAYRIGMGGGS??NWMWAAKLKGGGSLLYDAAV
EMHDVMVELGIAIDGGKDSLSMAAKAPKELVKAPGTLVVSTYVPCTDITLTITPDLKLT-
SSSDSVILYLDLGCGNNFIGGSALTQVFNQIGNDQPYHDTTLLKNTFNAIQKLVKSRLIS
AGHDRSDGGLITTLVEMSLSGNRGMVIDLPLSLVG-TTMDTIKLLFSEELGAVIEIKKSD
LQEVMEILNQHKVSTH-QIGYTSIVGDEDHFICKVGGKLIYNIPLSKLSGQWEQTSYQLE
LLQA-NPTFVESEMKNLQSRATGNGRGPKYSMTFNCSPISKELLANKAPKVA--------
------------------------------------------------------------
-----------------------------??MMGKRVNYAARTVISPDISLETNEMGVPQ
YFAQTLTFPQPVTSFNYTQLAQAVINGPETYPGANFIEDENGHLINLSKESVEKGVALSK
TLLTTPPHAPRGVNKKVYRHLLTGDYVLANRQPTLHKPGIMGHRVKVLGKNEKTLRMHYT
NCNTYNADFDGDEMNIHFPQSLLAAAEVREICSNNQQYLVPRNGAPLRGLIQDHILTGVL
LTKRDTLFTRAEFQAILYASCWSVNTKHPIVTPPPCIWKPVPLWSGKQLIGAALSQLTIG
RAPLNLEAPSKIPIKMWGTHGP-EITRDSMVIIRQNEMLAGIL??YLIDHLYEYYNNAIN
NPGENKEELNKFIKIWKNDFKKLINISKIVQIIIDDNDGKEGGNSVMIDNEGDSEMIDLS
NDPDGLDILVEQLKSSDLNILRLLCKVRANYFGLW??SNYFGLWHIPDTDIKNSYIWCGS
AVYLKLSLFNHSCAPQCKPFLEFNNKSKDNNNPFTISIKTLIQIEQDTELFITYVPLNQK
RQDRIKCLKSNWLF
>D_mucor_v_stol_FOII_1
LVWNHTAHNSQWLNQHPEAGYNTDNSPHLKSAVLLDHALQEYGKSILGKEIESIEQLEII
IREIKEKVIVPLKLWEFYVLNIDNEVEIFKNTYFSSSRTKEVISTASTFSPSFLKNIISN
PSIEKQETIKSITKNGTIRSPSYDRYSLHVNLDYTFKLLDHSTSFSNLTQDEQIEKYRDI
LSTVNLEIYRDYDHDVEAITNNILQRIKYERVSDHGPKLGVISLAKPLLNSYFTMVQHRD
TGVIREIPLANNG-IYNHNPTIDFASSESRAYLRRDVIIWGA??WMDKMGESTKANNYGE
PATPRDGAPIEITSMLYSTLSWVSKLYSIGKFKNGGVDIKQTMGTLTFIDWSKLIENNFE
KYYYVPGS-NEDKSFIINSNYVHRRYIYKDVVGSANVFSDYQFRPNICVAMSFSPSLFNE
DHANKCIDIIKPSLTGPLGMKTLDPNDPNYHGNYDNSSDSGYKPTSRGFNYHNGPEWV??
DTHVHHSSSMNQKHLLKFIKRKLKDYPNEIVIFRDEKYLTLSEVFKSLNLNVDELSVDTL
DVHADNCTFHRFGKFNLKYNPCGQSRLREIFLKTDNLIKGKYLAEITKEVFADLEVSKYQ
SAEYRLSIYGRKMSEW??RKMSEWDTLASWIVDNELFSTKVRWLIQIPRLYDVYRETS-T
TTFQDFLNNIFHPLFEVTKDPSSHPKLHLFLQQVVGIDCVDDESKFEKKFTEKFPVPGEW
SSEHNPPYTYYLYYLYANLYTLNQFREEKGLNILTLRPHSGEAGEVDHMGAAFYLAHGIN
HGINLRKTPVLQYLYYLTQIGIAMSPLSNNSLFLTYHRNPFPAFFARGLNVSISTDDPLQ
FHYTKEPLMEEYSI??GCAAGKGVLIPTNKQEELDGLKRIMVDKEFGSAGDEVVIEEYLD
GEECSLMCFSDGYSLVVMPPAQDHKRIYDDDMGPNTGGMGAYAPALFISNSGISGFGPII
DKCIETILKPTINGMRKEGSPFVGVLFAGLMVSKSGVVNVLEFNVRMGDPETQVILPLLK
SDLFEIVSSCVVGRLDSVK-VEWENK-FAVTVVAASKGYPDVYKKNLTITGIPTTSTVDD
MIFQAGTIKSTSILTNGGRVLSCTSLSE-NLEDAIRKSYNLIEIV-YFEGIQYRRDIGQK
ALVHLEKQKQSVSYSDSGVDIERGDAVVDSIGPMAKATNRLGCVSDLGGFGALFDPKAAG
FRDPILVSGTDGVGTKLKIAQELNKHDTIGIDLVAMCVNDVVVQGAEPLFFLDYFATGRI
HVDVATNVISGIAKGCKESGCALIGGETAEMPGMYKDGEYDLAGFSVGAVERNQMLPSNI
SEGNVLLGLASSGVHSNGYSLVRYLIENKSGLNYSSPAPFDST-KTLGEVLLTPTKLYVL
SCLAAIKS-GGVNGLAHITGGGI??R----------------------------------
------------------------------------------------------------
------------------------------------------------------------
------------------------------------------------------------
------------------------------------------------------------
------------------------------------------------------------
--------------------------------------??NWMWAAKLKGEGSELYDAAV
EMHNVMVELGIAIDGGKDSLSMAAKAPKELVKAPGTLVVSTYVPCTDITLTVTPDLKLT-
SAQDSIILYLDLGCGNNFIGGSALTQVFNQIGNDQPHHDVKLLKNTFNAIQKLVKSSLIS
AGHDRSDGGLITTLVEMSLSGNRGMVIDLPLSS--TTTMDIVKLLFSEELGAVIEIKKSN
LDKVLQILKEFNITTH-QIGYTSTCGDQDSFICKVAGQITYNIPLSELSKQWEQTSYQLE
LLQA-NPKFVESEMKNLQSRATGNGRGPKYNMTFNNSPISKELLASKAPKVAIIREEGSN
GDREMAAAFHFAGFQSFDVAMSDLLSGNISLRFRGVAFVGGFSYGDVLDSAKGWAGSIRF
NSNVSKQFDHFYSCENTFSLGLCNGCQLM??MMGKRVNYAARTVISPDISLETNEMGVPR
YFAQTLTFPQPVTSFNYNQLAQAVINGPETYPGANFIEDENGYLINLSKESVEKRIALSK
TLLTTPPHAPRGVNKKVYRHLLTGDYVLANRQPTLHKPGIMGHRVKVLGKNEKTLRMHYS
NCSTYNADFDGDEMNIHFPQSLLASAEIREICANNYQYLVPRNGAPLRGLIQDHILTGVL
LTKRDTLFTKAEFQAILYASCWSVNTKHPIQTPPPCILKPFPLWSGKQLIGAALTQLTIG
RAPLNLEAPSKIPIKMWGTHGP-EITRDSMVIIRQNEMVAGIL??YLIDHLDDYYNNARN
NGKEKKEEIIKFIKIWKNDFKKLIDLSKIVQIIIDDSIDSNDGGYGFVDNEGDSEMTDLS
SDPEGLDTMLDNLKSSDLNILRLICKIRSNYFGLW??SNYFGLWHTGYKNSKNEYIWCGS
GVYLKLSLFNHSCFPNCTTLLEYNSPSNNQKNPLTISIITLRDINENEELLITYIPLNQN
RNDRIKNLKSNWLF
>D_pseudobrefeldianum_91HO_8
LVWNHTAHNSNWLNQHPEAGYNTDNSPHLKSAVLLDRALQEYGKSLYGKEIESFDHLEKC
INEIKDKVISPLKLWEFYVLNIDSEIEIFKNTYFQSTRIKETLSTGSTFSPSFLKNIISN
PSIEKQETIKSITKNGTIRSPSYDRFSLHVNLDYTFKLLDHSVSFSNLSPDEQISKYRDI
LSIVNLEIYREYDHDVEAITKNITERIKYERLSDHGPRMGVISMGKPLLNSYFTMVQYRD
PNTIREIPLANNGWIYDHNPTIDFASEQSRAYLRRDVIIWGA??WMDKMGESTKANNYGE
PATPRDGAPIEITAMLYSTVNWLTRLYSSGKFKFGGVDCKQANGLLTYKDWSELIHSSFE
KYYYIPSS-NDDKSFLINSNYVHRRYIYKDVVGSANVHADYQFRPNVCVAMSFAPELFTQ
VYASKCIDIIKSSLCGPLGMKTLDPNDPNYHGNYDNSSDSGYKPTSRGFNYHNGPEWV??
D-----------------------------------------------------------
------------------------------------------------------------
----------------??R-----------------------------------------
------------------------------------------------------------
------------------------------------------------------------
------------------------------------------------------------
--------------??G-------------------------------------------
------------------------------------------------------------
------------------------------------------------------------
------------------------------------------------------------
------------------------------------------------------------
------------------------------------------------------------
------------------------------------------------------------
------------------------------------------------------------
------------------------------------------------------------
-----------------------??R-NFIFPISSNATSICNSCILKVIDGIERSRRFQI
KCTNQLTHEQIQLFINSIHDRMTECLYENPIKSFDTGVKPKPVTYIPVVSQGSAALELIN
KEMGLAFDDQDLALYTDLFQNQLKRDPSDVECFDIGQSNSEHSRHWFFNGKLIIDGKMAD
KTLFQIVKDTLKANPQNSLIAFSDNSSSIKGHQTKVLVPKSQIEASEYIEGTREQPIIFT
AETHNFPTGIAPFEGAETGTGGRLRDTHATGRGSLVVAGTVGYCVGNLNIPGYELPWESK
EYGYPTNMASPLKIEIEASNGASDYGNKFGEPVIIGFTRSFGCTLANGERREWIKPIMFS
GGIGFMDERHLKKEQPEIGMVVVKAGGPAYRIGMGGGS??NWMWAAKLAGEGVELYDAAV
EMHDVMVSLGIAIDGGKDSLSMAAKAPKELVKAPGALVVSTYVPCDDITLTITPDLKLS-
PSEDSILLYLDLGNGNNFIGGSALTQVFNQLGNDEPHHNVELLKSTFNAIQQLVKKQLLS
AGHDRSDGGLITTLVEMSLSGNRGIQVNLPSTMVGQQPIDIIKLLFSEELGAVIEIKKSN
YEQVLSVLKQFNVPTH-TIGHTSCGNSEDRFIVKVGEQTIYDIELSKLSKQWEETSYQLE
LLQA-NPTFIQSEMNNLLARATGKGKGPKYNMTYSNSPIIQELLASKAHKVAIIREEGSN
GDREMAAAFHFAGFQPFDVTMSDLLSGSIQLRFKGVAFVGGFSYGDVMDSAKGWAGSIRF
NPSVSKQFDHFYSRPDTFSLGLCNGCQLM??MMGKRVNYAARTVISPDISLETNEMGVPQ
YFAQTLTFLQPVTSFNYTQLAQAVINGPETYPGANFIEDENGHLINLSKGSVEKRVALSK
PLLTNPPHAPRGVNKKVYRHLLTGDYVLANRQPTLHKPGIMGHRVKVLGKNEKTLRMHYT
NCNTYNADFDGDEMNIHFPQSLLAAAEVREICSNNQQYLVPRNGAPLRGLIQDHILTGVL
LTKRDTLFTRAEFQAILYASCWSVNTKHPIVTPPPCIWKPVQLWSGKQLIGAALSQLTIG
RAPLNLEAPSKIPIKMWGTHGP-EITRDSMVIIRQNEMVAGIL??YLIDHLDEYYNNAIN
NHDDNKEDLNKFIKIWKNDFKKLINISKIVQIITDDGNECNDGNNVMIDNDGDSEMTDLS
KDPDGLDVLVEQLKSSDLNILRLLCKVRSNYFGLW??ANYFGLWHIPDTDIKNSYIWCGS
AVYLKLSLFNHSCAPQCKPFLEFNNKSKDNNNPFTISIKTLIQIEQDTELFITYVPLNQK
RQDRIKCLKSNWLF
>D_robustum_TNS_C_219
L-----------------------------------------------------------
------------------------------------------------------------
------------------------------------------------------------
------------------------------------------------------------
--------l---------------------------------??WMDKMGESTKANNYGE
PATPRDGAPIEITAMLYSTVSWLTQLYQSDKFKHGGVEVITNKSILTYVDWSKLIESNFE
KFYYIPSS-GEDKQYNINSNYVHRRYIYKDVVGSANIFSDYQFRPNICVAMSFAPKLFNA
SHASKCIDVIRNNLVGPLGMRTLDPNDPNYHGNYDNGSDSGYKPTSKGFNYHNGPEWV??
DTHVHHSSSMNQKHLLKFIKRKLKEHPNEIVIFRDDKYLTLAEVFKSLNLNVDELSVDTL
DVHADNNTFHRFDKFNLKYNPCGQSRLREIFLKTDNLIKGKYLAEITKEVFADLEASKYQ
SAEYRLSIYGRKMNEW??R-----------------------------------------
------------------------------------------------------------
------------------------------------------------------------
------------------------------------------------------------
--------------??GCAAGKGVLIPNNKQEELDGLKRIMVDKEFGSAGDEVVIEEFLD
GEECSLMCFSDGYSLVVMPPAQDHKRVFDGDKGANTGGMGAYAPAPFIVDKSISGFGSII
DQCIDTILKPTINGMRKEGRPFVGVLFAGSMVSPTKVINVLEFNCRMGDPETQVVLPLLK
TDLFEIMVGCIEGRLDSVN-VEWAKK-FAVTVVAASKGYPDSYPKGIEIHGLNANNSHDN
IIFQAGTVVCSKILTSGGRVLSCTSISN-TLEEAITNSYRLIETVFIWMGMHYRKDIGQK
ALNHIAAAQHSVSYSESGVDIERGDAVVDNIGPLAKSTTRKGCVSDLGGFGALFDTKAAG
FRDPILVSGTDGVGTKLKIAQELGIHDTIGIDLVAMCVNDVVVQGAEPLFFLDYFATGKI
HVDVATQVVAGIAHGCKESGCALIGGETAEMPGMYKDGEYDLAGFSVGAVEREQMLPNSI
ASGDVLLGLASSGVHSNGYSLVRYLIEKKSGLNYNSPAPFDENGKTLGEILLTPTKLYVL
SCLAAIKS-GGVNALAHITGGGI??R----------------------------------
------------------------------------------------------------
------------------------------------------------------------
------------------------------------------------------------
------------------------------------------------------------
------------------------------------------------------------
--------------------------------------??NWMWAAKLKGEGVLLYDAAI
EMHDVMVQLGIAIDGGKDSLSMAAKAPKELVKAPGALVVSTYVPCDDITITVTPDLKLN-
SSQDSVLLYLDLGCGNNFIGGSTLTQVFKQLGDDQPHRDVELLKSTFSAVQKLVKQQLIS
AGHDRSDGGLITTLVEMSISGNRGVEIDIPSTLISSTQSNIIKLLFSEELGAVVEVKSSN
LEKVMEILNAYKVPTH-TIGHTASGNDADHFVLKVGGKTIYDISLPQLCKQWEETSYQLE
LLQA-NPSFIESEMKNLISRATGKGKGPKYTMTYSNSPISKELLASKAPKVAIIREEGSN
GDREMAAAFHFAGFQPFDVTMSDLISGNISLRFKGVAFVGGFSYGDVMDSAKGWAGSIRF
NQNVSKQFDHFYGRSDTFSLG--------??MMGKRVNYAARTVISPDISLETNEMGVPQ
YFAQTLTFPQPVTSFNYNQMAQAVINGPETYPGANFIEDENGHLINLSKESAEKRIALSK
TLLTSPPHAPRGVNKKVYRHLLTGDYVLANRQPTLHKPGIMGHRVKVLGKNEKTLRMHYS
NCSTYNADFDGDEMNIHFPQSLLAAAEVREICANNYQYLVPRNGAPLRGLIQDHILTGVL
LTKRDTLFTKAQFQAILYASCWSVNTKHPIVTPPPCIFKPVPLWSGKQLISAALNQLTIG
RAPLNLEAPSKIPTKMWGTKGP-EYTRDSHVIIRQNEMFAGIF??---------------
------------------------------------------------------------
-----------------------------------??SNYFGLWHTGGGVVMSEYLWCGS
GVYLKLSLFNHNCFPNCTTIVEYNTSRKDGNNPLSISIITLRDIEIDSELSITYIPLNQN
RNDRIKNLKSNWLF
>D_rosarium_M45
LVWNHTANNSKWLNEHPEAGYNTDNSPHLKSAVLLDKALQEYGKTLFGKVIENEEHLKLI
IKDIKEKVIIPLKLWEFYVINIDSEIEIFKNTYFSTSRVKESSSSSVTFSPSFLKNLISN
PSIEKQEIIKSISKHGTIRSCDYERYSLHINLDHVYKLLDTSSSFSSANNAEQVQKYKDI
LSIVNLDIYRDYDHDVDAILLNITERIKYERLSSHGPKMGIISENKPLLNSYFTYVNYVD
TTATREIALANNGWIYNHNPTIDFASSESRAYLRRDVIIWGA??WMDKMGESTKANNYGE
PATPRDGAPIEITAMTFSIVNWCSNLYNSDRFKWGGVDLKD-KSILTYKDWSELIKSNFE
NYYYIPAS-SEDKLYSINANYVHRRYIYKDVVGSANIYPDYQFRPNLCVAMSFAPELFNE
QHANKCIDIVKQHLAGPLGMKTLDPNDTAYHGNYDNSADSGYKPTSKGFNYHNGPEWV??
DTHVHHSSSMNQKHLLKFIKRKSKEHPNEIVIFRDDKYLTLAEVFKSLNLNVDELSVDTL
DVHADNNTFHRFDKFNLKYNPCGQSRLREIFLKTDNLIKGKYLAEITKEVFADLEASKYQ
SAEYRLSIYGRKMNEW??RKMSEWDTLASWIVDNDLFSTKVRWLIQIPRLYDVYRETS-T
TTFQDFLNNVLHPLFEVTKNPASHPKLHLFLQQVVGIDCVDDESKFEKKFTEKFPVPGEW
SSEHNPPYTYYLYYLYANLYTLNKFREEKGLNILALRPHSGEAGEVDHMGAAFYLAHGIN
HGINLRKTPVLQYLYYLCQIGIAMSPLSNNSLFLTYHRNPFPAFFARGLNVSISTDDPLQ
FHYTKEPLMEEYSI??GCAAGKGVLIPNNKEEELEGLKRIMVNKEFGSAGEEIVIEEFLE
GEECSLMCFSDGYSLVVMPPAQDHKRIFDGDKGANTGGMGAYAPTPFICDKSVSGFGSII
DQCIETILKPTINGMRKEGKPFIGVLFAGLMVNSKKVINVLEFNCRMGDPETQVVLPLLE
TDLYEIITACVEGRLDSID-VKWSKK-FAVTVVAASKGYPDNYLKGVEIINGLESNNLNN
IIFQAGTIVSGKIVTNGGRVLSCTSLST-SLEEAIKNSYKLISSV-KFEGIQYRKDIGQK
ALNHLENKKKSVSYSESGVDIERGDAVVDNIGPLAKATTRKGCMSDLGGFGALFDPKAAG
FRDPILVSGTDGVGTKLKIAQELGIHNTIGIDLVAMCVNDVVVQGAEPLYFLDYFATGRI
HVDVATQVIQGISKGCKDSGCALIGGETAEMPGMYKDGEYDLAGFSVGAVERDQMLPINI
AQGNVLLGLASSGVHSNGYSLVRYLIEKKSGLTYSSPAPFEPS-KTLGDILLTPAKLYVL
SCLAAIRS-GGVNGLAHITGGGI??RMNFTTTYSSNATSICKSCNLSIIDRIERSRRYLI
KSKSELSEKEIQEFLELIHDRMTECLYPTPIKSFDTGVKPNPVKYIPVVEEGSKALEKIN
QEMGLAFDEQDLALYTDLFQNQLKRNPSDVECFDIGQSNSEHSRHWFFNGKLIIDGKMSD
QTLFQIVKNTLKANPQNSLIAFSDNSSSIKGHNTKVLIPKLQTEASEYLEGTREQPIIFT
AETHNFPTGIAPFEGAETGTGGRLRDTHATGRGSLVVAGTVGYCVGNLNIPGYELPWEDK
SYGYPSNLANPLKIEIEASNGASDYGNKFGEPVIIGFTRSYGNTLPNGERREWIKPIMFS
GGIGFMDERHLKRESPEVGMVVVKAGGPAYRIGMGGGS??NWMWAAKLAGEGVELYDAAI
EMHDVMVELGIAIDGGKDSLSMAAKAPKELVKAPGALVVSTYVPCDDITLTITPDLKLS-
SKEDSVLLYLDLGNGNNFIGGSALTQVYNQLGNDEPHHDVKLLKSTFLAIQQLVKHQLLT
AGHDRSDGGLITTLVEMSLSGNRGMEITLPTSLLSNNNMEVIKLLFSEELGAVIEIKKSN
LELVNSILKQYNVPTY-SIGYTSCGNGEDRFIVKIGEELIYNIELSKLSKQWEETSYQLE
LLQA-NPTFIESEMKNLLSRATGKGKGPKYHMTYSNSPISQELLASKAHKVAIVREEGGN
GDREMAAAFHFAGFQAFDVTMSDLLSGNIQLRFKGVAFVGGFSYGDVMDSAKGWAGSIRF
NQSVSKQFDHFYSRPDTFSLGLCNG----??MMGKRVNYAARTVISPDISLETNEMGVPQ
YFAQTLTFPQPVTSFNYNQLAQAVINGPETYPGANFIEDENGHLINLSKESQEKRVALSK
TLLTSHPHAPRGVNKKVYRHLLSGDYVLANRQPTLHKPGIMGHRVKVLGKNEKTLRMHYS
NCSTYNADFDGDEMNIHFPQSLLAASEIREICANNYQYLVPRNGAPLRGLIQDHILTGVL
LTKRDTLFTKADFQAILYASCWSVNTKHPIVTPPPCIIKPVPLWSGKQLIGAALNQLTIG
RKPLNLEAPSKIPTKMWGTKGP-EYTRDSHVIIRQNEMVAGIL??YLIDHLDDYCKNSKI
NLGKEKDEIKKYIKIWKNHFKRLINISKIIQIIIDDSIDSIATTFGFMDIDGDSEMTDLS
NDGKDLNNLVDNLKPSDLNILSLLCKIRANYFGLW??ANYFGLWHTGYKNVKNEYLWCGS
AVYLKLSLFNHSCFPNCTTIIEYNSTNSSTRNPLTISIITLRDIKKDDELLITYVPLNQK
RKDRIKSLKSNW--
>D_septentrionalis_AK2
LVWNHTAHNSEWLNEHPEAGYNIDNSPHLKPAVLLDAALQEYCKGLYGREIENSDHLELI
LNDIRNSVISPLKLWEFYVLNIESELETFKNTYYSNDRIKDTISTGSTFSPSFLKNVISN
PNAEKLEIFKSLVKNGIIRGCSYDRFSLHVNLNYAFKLLDHSISFSNLTKEEQIEKYRDI
LSIVNLEIYKEYDHDVEAMIKNISERIKYERISDHGPRLSVITRDKPLLNSYFTYVKHRE
SGTIREIALANNGWIYNHNPTIDFASSDSRAYLRRDVIIWGA??WMDKMGESTKANNYGE
PATPRDGAPIEITSMLYSVVDWLYQLYSIGKFKYGVVEIKN-KEILTYGEWSKLIESNFE
KYYYIPSS-NDDKQFLINSSYVHRRYIYKDVVGSASVFSDYQFRPNICVAMSFSPKLFNS
SRAIKCLDILKSSLVGPLGMKTLDPIDPNYHGNYDNSSDSGYKPISRGFNYHNGPEWV??
DTHVHHSSSMNQKHLLKFIKRKLKEHPNEIVIFRDDKYLTLSEVFKSLNLNVDELSVDTL
DVHADNCTFHRFDKFNLKYNPCGQSRLREIFLKTDNLIKGKYLAEITKEVFADLEVSKYQ
SAEYRLSIYGRKMNEW??RKMSEWDTLASWIVDNELFSTKVRWLIQIPRLYDVYRETS-T
TTFQDFLNNVFHPLFEVTKDPSSHPKLHLFLQQVVGIDCVDDESKFEKKFTEKFPVPGEW
SSEHNPPYTYYLYYLYANLYTLNQFREEKGLNILSLRPHSGEAGEVDHLGAAFYLSHGIN
HGINLRKTPVLQYLYYLTQIGIAMSPLSNNSLFLTYHRNPFPAFFARGLNVSVSTDDPLQ
FHYTKEPLMEEYSI??GCAAGKGVLIPMNKQEELEGLKRIMIDKEFGSAGDEIVIEEYLQ
GEECSLMCFSNGYSLVVMPPAQDHKRIFDGDNGPNTGGMGAYAPAPFISKKGLSGFGPII
DKCINTILKPTIDGMRKEGSPFIGVLFAGLMVDTK-------------------------
------------------------------------------------------------
------------------------------------------------------------
--------------------------------------------------GALFDPKAAG
FRDPILVSGTDGVGTKLKIAQELGKHDTIGIDLVAMCVNDVIVQGAEPLFFLDYFATGRI
HVDVTTSVISGIARGCKESGCALIGGETAEMPGMYKDGEYDLAGFSVRAVERDQMLPLNI
KDGNVLLGLASSGVHSNGYSLVRYLIENKSGLTYNSPAPFDRD-VTLGDVLLTPTKLYVL
SCLAAIKS-GGVNGLAHITGSGI??RMNFT-------TSICKSCNLSIIDRIERSRRYLI
KTTSILNEKEIEQFLELIHDGMTECLYPTPIKSFDTGVKPHPVKYIPVVEEGSKALEKIN
QEMGLAFDEQDLALYTDLFQNQLKRNPSDVECFDIGQSNSEHSRHWFFNGKLIIDGKMSD
QTLFQIVKNTLKANPQNSLIAFSDISSSIKGHKTKVLIPKLQTEASEYLEGSREQPIIFT
AETHNFPTGIAPFEGAETGTGGRLRDTHATGRGSLVVAGTVGYCVGNLNIPGYELPWEDK
SYGYPSNLANPLKIEIEASNGASDYGNKFGEPVIIGFTRSYGNTLPNGERREWIKPIMFS
GGIGFMDERHLKKELPEVGMVVVKAGGPAYRIGMGGGS??NWMWAAKLKGEGSELYDAAV
EMHDVMVELGIAIDGGKDSLSMAAKAPKELVKAPGTLVVSTYVPCDDITLTITPDLKLT-
SFNDSILLYLDLGCSNNFIGGSALTQVFNQIGNDKPHHDVPLLKNTFNAIQKLVKSKLIS
AGHDRSDGGLITTLVEMSLSGNRGMEIDLPLNKLITTTMDIIKLLFSEELGAVIEIKKSD
LSKVLEILDQHKVPTH-QIGFTSTCGDEDHFICKVDGKIIYNLPLSKLSGQWESTSYQLE
LLQA-NPTFVESEMKNLQSRATGNGRGPKYTMTYSNSPISKELLADKAPKVAIIREEGSN
GDREMAAAFHFAGFQPFDVTMSDLLSGNIQLRFRGVAFVGGFSYGDVMDSAKGWAGSIRF
NSSVSKQFDSFYSRDNTFSLGLCNGCQLM??MMGKRVNYAARTVISPDISLETNEMGVPQ
YFAQTLTFPQPVTSFNYNQLAQAVINGPETYPGANFIEDENGYLINLSKETQEKRIALSK
TLLTGPINAPRGVNKKVYRHLLTGDYVLANRQPTFHKPGIMGHRVKVLGKNEKTLRMHYS
NCSTYNADFDGDEMNIHFPQSLLAASEVREICANNYQYLVPRNGAPLRGLIQDHILTGVL
LTKRDTLFTKAQFQAILYASCWSVNTKHPIVTPPPCIWKPVPLWSGKQLIGAALTQLTIG
RAPLNFEAPSKIPIKMWGSHGH-EITRDSMVIVRQNEMFAGIL??-IIDHLDEYYKNAKL
NNTETKQDVIKYSRIWKNHFKILIYISKIIQTIIDDSINTIDNKNGFTDSEGDSEMTDLS
NDPDDLDSLVDNLTSADLNMLRLLCKIRANYFGLW??SNYFGLWHTGYKQQKNEYIWCGS
GVYLKLSLFNHSCFPNSTTILEFNSSDDKSGNSLSISIITLRDIKENHELLITYIPLNQN
RNDRIKNLKSNWLF
>D_sphaerocephalum_GR11
LVWNHTANNSKWLNEHPEAGYNTDNSPHLKSAVLLDKALQEYGKTLFGKVIENEEQLELI
IKDIKEKVIIPLKLWEFYVVNIDSEVEIFKNTFFSTSRVKESNVSSATFSPSFLKNLMSN
PSIEKQEIIKSISKHGTIRSCDYERYSLHINLDHVYKLLDTSSSFSSTNNAEQIQKYKDI
LSIVNLDIYRDYDHDVDAILKNITERIRYERLSSHGPKMGIISESRPLLNSYFTYVNYID
HLVPREIALANNGWIYNHNPTIDFASSESRAYLGRDVIIWGV??WMDKMGESTKANNFGE
PATPRDGAPIEITAMTFSIVNWCSNLYKSDKFKWCGVDVKGDSAILTYKDWSELIKSNFE
KYYYIPAS-SEDKLYFINANYVHRRYIYKDVVGSANVYPDYQFRPNLCVAMSFAPELLNE
QHANKCIDIVKQHLAGPLGMKTLDPNDTAYHGNYDNSADSGYKPTSKGFNYHNGPEWV??
DTHVHHSSSMNQKHLLKFIKRKLKEHPNEIVIFRDDKYLTLAEVFKSLNLNVDELSVDTL
DVHADNNTFHRFDKFNLKYNPCGQSRLREIFLKTDNLIKGKYLAEITKEVFADLEASKYQ
SAEYRLSIYGRKMSEW??RKMSEWDTLASWIVDNDLFSTKVRWLIQIPRLYDVYRETS-T
KTFQDFLNNIFHPLFEVTKNPASHPKLHLFLQQVVGIDCVDDESKFEKKFTEKFPVPGEW
SSEHNPPYTYYLYYLYANLYTLNKFREEKGLNILTLRPHSGEAGEVDHMGAAFYLAHGIN
HGINLRKTPVLQYLYYICQIGIAMSPLSNNSLFLTYHRNPFPAFFARGLNVSISTDDPLQ
FHYTKEPLMEEYSI??GCAAGKGVLIPNNKEEELDGLKRIMVDKEFGSAGEEIVIEEFLE
GEECSLMCFSDGYSLVVMPPAQDHKRNFDGDKGANTGGMGAYAPAPFICDKSVSGFGSII
DQCIETILKPTINGMRKEGKPFIGVLFAGLMINSKKVINVLEFNCRMGDPETQVVLPLLE
TDLYEIVTACVEGRLDSVE-VKWLKK-FAVTVVAASKGFPGNYIKGVEITNGLESNNSNN
IIFQAGTIVSGKIVTNGGRVLSCTSLST-SLEEAIKNSYKLISSI-SFEGIQYRKDIGQK
ALNHLENKKQSVSYSESGVDIERGDAVVDNIGPLAKATTRKGCMSDLGGFGALFDPKAAG
FRDPILVSGTDGVGTKLKIAQELGIHNTIGIDLVAMCVNDVVVQGAEPLYFLDYFATGRI
HVDVATQVIQGISKGCKDSGCALIGGETAEMPGMYKDGEYDLAGFSVGAVERDQMLPINI
AEGNILLGLSSSGVHSNGYSLVRYLIEKKSGLTYSSPAPFEPS-KTLGDILLTPTKLYVL
SCLAAIKS-GGVNGLAHITGGGI??RMNFTTTYSSNATSICKSCNLSIIDRIERSRRYLI
KTTSILNEKEIEQFLELIHDGMTECLYPTPIKSFDTGVKPHPVKYIPVVEEGSKALEKIN
QEMGLAFDEQDLALYTDLFQNQLKRNPSDVECFDIGQSNSEHSRHWFFNGKLIIDGKMSD
QTLFQIVKNTLKANPQNSLIAFSDISSSIKGHKTKVLIPKLQTEASEYLEGSREQPIIFT
AETHNFPTGIAPFEGAETGTGGRLRDTHATGRGSLVVAGTVGYCVGNLNIPGYELPWEDK
SYGYPSNLANPLKIEIEASNGASDYGNKFGEPVIIGFTRSYGNTLPNGERREWIKPIMFS
GGIGFMDERHLKKELPEVGMVVVKAGGPAYRIGMGGGS??NWMWAAKLAGEGVELYDAAI
EMHDVMVELGIAIDGGKDSLSMAAKAPKELVKAPGALVVSTYVPCDDITLTITPDLKLS-
SKEDSVLLYLGLGNGNNFIGGSALTQVYNQLGNDEPNHDVKLLKSTFLAIQKLVKQQLLT
AGHDRSDGGLITTLVEMSLSGNRGMEINLPTSLLASTNMEIIKLLFSEELGAVIEIKKSN
LELVNSILKQPNIPTY-SIGYTSCGNGEDRSLLKLE-STIL--NYSKLSKQWEETSYQLE
LLQA-NPTFIESEMKNLLSRATGKGKGPKYHMTYCNSPISQELLASKAHKVAIVREEGSN
GDREMAAALHFAGFQAFDVTMSDLLSGNIQLRFKGVAFVGGFSYGDVMDSAKGWAGSIRF
NQSVSKQFDHFYSRPDTFSLGLCNGCQLM??MMGKRVNYAARTVISPDISLETNEMGVPQ
YFAQTLTFPQPVTSFNYNQLAQAVINGPETYPGANFIEDENGHLINLSKETVEKRIALSK
TLLTSHPHAPRGVNKKVYRHLLTGDYVLANRQPTLHKPGIMGHRVKVLGKNEKTLRMHYS
NCSTYNADFDGDEMNIHFPQSLLAASEIREICANNYQYLVPRNGAPLRGLIQDHILTGVL
LTKRDTLFTKADFQAILYASCWSVNTKHPIVTPPPCIIKPVPLWSGKQLIGAALNQLTIG
RKPLNLEAPSKIPTKMWGTKGP-EYTRDSHVIIRQNEMVAGIL??YLIDHLDEYCKNSKI
NLDQQKDEIKKYIKIWKNHFRRLISIAKIIQIIIDDSIDSIKTTFGFIDLDGDSEMTDLS
NDGKRLNNLVDNLKPSDLNILSLLCKIRANYFGLW??S----------------------
------------------------------------------------------------
--------------
>D_austroandinum_Moreno7
LVWNHTAHNSEWLNEHPEAGYNTDNSPHLKSAVLLDHALQEYGKGLYGREIENTDHLNLL
LKDIKDNVIAPLKLWEFYVLNIDSEIEIFKNTYFSSGRVKEVISSGSTFSPSFLKNVMSN
PTIEKQEIFKSIVKNGVIRGCNYDRFSLHIDLNHAFKLLDHSITFCNQSEDEQIEKYRDI
LSIVNLEIYKEYDKDVEAIITNISERIKYERISSHGPRMGVITREKPLLNSYFTYVKYKE
SGSIREIPLANNGWIYNHNPTIDFASSNSRAYLRRDVIIWGA??WMDKMGESTKANNYGE
PATPRDGAPIEITSMLYSTVDWLNQLYISGKFKYGAVDIKDKSTVLTYSVWSKLIESNFE
KYYYVPCS-DDDKQYIINSNYVHRRYIYKDVVGSASIYSDYQFRPNICVAMSFSPKLFNP
THASKCLDLLKLNLAGPLGMRTLDQNDPNYHGNYDNSSDSGYKPVSRGFNYHNGPEWV??
DTHVHHSSSMNQKHLLKFIKRKLKEHPSEIVIFRDDKYLTLSEVFKSLNLNVDELSVDTL
DVHADNCTFHRFDKFNLKYNPCGQSRLREIFLKTDNLIKGKYLAEITKEVFADLEVSKYQ
SAEYRLSIYGRKMSEW??RKMSEWDTLAGWIVDNDLFSPKVRWLIQIPRLYDIYRETS-I
STFQDFLNNIFHPLFEVTKNPASHPKLHLFLQQVVGIDCVDDESKFEKKFTEKFPVPAEW
TSEHNPPYTYYLYYLYANLYTLNKFREEKGLNILTLRPHSGEAGEVDHMGAAFYLSHGIN
HGINLRKTPVLQYLYYLCQIGIAVSPLSNNSLFLTYHRNPFPAFFARGLNVSISTDDPLQ
FHYTKEPLMEEYSI??G-------------------------------------------
------------------------------------------------------------
------------------------------------------------------------
------------------------------------------------------------
------------------------------------------------------------
------------------------------------------------------------
------------------------------------------------------------
------------------------------------------------------------
------------------------------------------------------------
-----------------------??R----------------------------------
------------------------------------------------------------
------------------------------------------------------------
------------------------------------------------------------
------------------------------------------------------------
------------------------------------------------------------
--------------------------------------??NWMWAAKLKGEGSELYDAAV
EMHDVMVSLGIAIDGGKDSLSMAAKAPKELVKAPGALVVSTYVPCDDITLTITPDLKLT-
SLDDSVILYLDLGCTNNFIGGSALAQVFNQIGNDQPHHNVDLLKNTFNAVQKLVKSKLIS
AGHDRSDGGLITTLVEMSLSGNRGMEIDLPISLLSSSTMDIIKLLFSEELGAVIEIKKSD
LSKVLEILGEFKIPTH-QIGFTSTCGDEDHFISKVGGKVIYNVPLSKLSGQWESTSYQLE
LLQA-NPTFVESEMKNLQSRATGNGRGPKYNMTYSNSPISSELLADKAPKVAVIREEGSN
GDREMAAAFHFAGFQPFDVTMSDLLAGNIQLRFRGVAFVGGFSYGDVMDSAKGWAGSIRL
NSSVSKQFDAFYSRENTFSLGLCNGCQLM??MMGKRVNYAARTVISPDISLETNEMGVPQ
YFAQTLTFPQPVTSFNYNQLAQAVINGPETYPGANFIEDENGFLINLSKESQEKRIALSK
TLLTSQPHAPRGVNKKVYRHLLTGDYVLANRQPTLHKPGIMGHRVKVLGKNEKTLRMHYS
NCSTYNADFDGDEMNIHFPQSLLAASEIREICANNYQYLVPRNGAPLRGLIQDHILTGVL
LTKRDTPFTKAQFQAILYASCWSVNTKHPIVTPPPCIWKPVPLWSGKQLIGAALTQLTIG
RVPLNLEAPSKIPIKMWGNHGP-DITRDSMVIIRQNEMVAGIL??YLIDHLDDYYKNAKL
KDQAAREEVIRFSKIWKNHFKTLIKISRIIQTVIDDSVDSYV-GNGFIDSEGDSEMADLL
DDPDGLDSLVDSLTAADLNMLRLLCKIRSNYFGLW??SNYFGLWHTGYKSQKNDYIWCGS
GVYLKLSLFNHSCFPNCTTIVEYNSKSVKSVNPLSISIITLRDIKEDDELLITYIPLNQN
RNDRIKNLKSNWLF
>D_valdivianum_826
LVWNHTANNSKWLNQHPEAGYNTDNSPHLKSAVLSDKALQEYGKSLFGKEIQSEDHLNII
IKEIKEKVIMPLKLWEFYVLNIESEIEIFKNTYFSSSRIKETSASSSTFSPSFLKNLISN
PSIERQEIIKSITKNGTIRSCDYERYSLHVNLDHAYKILDTSTSFNNYTNDEQIQKYKDI
LSIVNLEIYRDYDHDVDAILKNITERIKYERLSDHGPKMGVISLSKPLLNSYFTYVQYRD
T-SIREIPLANNGWIFNHNPTIDFASSESRAYLRRDVIIWGA??WMDKMGESTKANNYGE
PATPRDGAPIEITAMLYSIVNWCSNLYISDKFKFGGVDVAN-SAVLTYKDWSELIKSNFE
KYYYIPSS-NDDKLYLINANYVHRRYIYKDVVGSINIYQDYQFRPNLCVAMSFAPELFDG
AHANKCIDIVKQSLAGPLGMKTLDPNDTAYHGNYDNASDSGYKPTSKGFNYHNGPEWV??
DTHVHHSSSMNQKHLLKFIKRKLKEHPNEIVIFRDDKYLTLAEVFKSLNLNVDELSVDTL
DVHADNNTFHRFDKFNLKYNPCGQSRLREIFLKTDNLIKGKYLAEITKEVFADLEASKYQ
SAEYRLSIYGRKMN--??RKMSEWDTLASWIVDNDLFSTKARWLIQIPRLYDVYRETS-T
TTFQDFLNNVFHPLFEVTKNPASHPKLHLFLQQVVGIDCVDDESKFEKKFTEKFPVPGEW
SSEHNPPYTYYLYYLYANLYTLNKFREEKGLNILTLRPHSGEAGEVDHMGAAFYLAHGIN
HGINLRKTPVLQYLYYLCQIGIAMSPLSNNPLFLTYHRNPFPAFFARGLNVSISTDDPLQ
FHYTKEPLMEEYSI??G-------------------------------------------
------------------------------------------------------------
------------------------------------------------------------
------------------------------------------------------------
------------------------------------------------------------
------------------------------------------------------------
------------------------------------------------------------
------------------------------------------------------------
------------------------------------------------------------
-----------------------??RMNFTTTYSSNATSICKSCNLSVIDRIERSRRYLI
KSNTQLNEKQIEQFLELIHDRMTECLYPTPIKSFDTGIKPNPVKYIPVVEEGSKALEKIN
QEMGLAFDEQDLALYTDLFQNQLKRNPSDVECFDIGQSNSEHSRHWFFNGKLIIDGKMSD
QTLFQIVKNTLKANPQNSLIAFSDNSSSIKGRKTKVLIPKLQTEASEYLEGEREQPIIFT
AETHNFPTGIAPFEGAETGTGGRLRDTHATGRGSLVVAGTVGYCVGNLNIPGYELPWEDK
SYGYPTNLANPLEIEIEASNGASDYGNKFGEPVIIGFTRSYGNTLPNGERREWIKPIMFS
GGIGFMDERHLKKELPEVGMVVVKAGGPAYRIGMGGGS??NWMWAAKLAGEGVELYDAAI
EMHDVMVSLGIAIDGGKDSLSMAAKAPKELVKAPGALVVSTYVPCDDITLTITPDLKLS-
SKEDSVLLYLDLGNGNNFTGGSALTQVFNQLGNDEPNHDVKLLKSTFSAIQQLVKQQLLA
AGHDRSDGGLITTLVEMSLSGNRGMEINLPSSLVKRSTFETIKLLFSEELGAVIEIKKSN
FEKVMEILNQHNVPTH-SIGCTACGNGQDRFIVKVGEKLIYNIE-SKLSKQWEETSYQLE
LLQA-NPTFIESEMKNLLSRATGKGKGPKYHMTYCNSPISQELLASKAHKVAVVREEGSN
GDREMAAAFHFAGFQPFDVAMSDLLSGNIQLRFKGVAFVGGFSYGDVMDSAKGWAGSIRF
NQSVSKQFDHFYSRPDTFSLGLCNGCQLM??MMGKRVNYAARTVISPDISLETNEMGVPQ
YFAQTLTFPQPVTSFNYNQSAQAVINGPETYPGANFIEDENGHLINLSKESVEKRIALSK
TLLTGHPHAPRGVNKKVYRHLLSGDYVLANRQPTLHKPGIMGHRVKVLGKNEKTLRMHYS
NCSTYNADFDGDEMNIHFPQSLLAASEIREICANNYQYLVPRNGAPLRGLIQDHILTGVL
LTKRDTLFTKADFQAILYASCWSVNTKHPIVTPPPCILKPVPLWSGKQLIGAALSQLTIG
RQPLNLEAPSKIPTKMWGTKGP-EYTRDSHVIIRQNEMVAGIF??YLIDHLDEYCKNSKI
DIDNAKDEIKKFIKIWKNDFKRLINISKIIQIIIDDSIDSIDPSFGFIDSSGDTEMTDLS
TDGKDLNNLVDNLTTSDLNILSLLCKIRANYFGLW??ANYFGLWHIGYKQPNNDYLWCGS
AVYLKLSLFNHSCFPNCTTIIEYNTSNSSTNNPLTISILTLRDIKKDEELLITYIPLSQK
RNNRVKNLKSNWLF
>P_patagonicum_
LVWNHTAHNSKWLNEHPEAGYNTENSTHLKPAVVLDSALMNYGAQIYGKEIRSNEELDQI
IVDINEKAIKPIKLWEYYVLDVDREVESFKAKFYESSRVKDNHIASSTFSPTFLKGI-CN
PASERQEIINSILKKGTIRDSSHERFSLRIDEAVVYKILDNSASFEQLNKEEQLSKYQDI
LDIVNLNLYKLYDSDTEAILKNICERIKYERIALHGPKLGPISKSKPLLNTYFTWIQFKG
IGSIREIPLANNGWVFNHNPTIDFASKDSRAYLRRDVIIWGA??WMDKMGESMKAGSFGF
PATPRDGAPIEITAMLYSTLDWVNKLASAKKFKYNAVQLNN--APFSYQAWAELIKNNFE
KYYFIPSP-SDDKKYVINHEYVRRRHIYKDVLGSKAIYSDYQFRPNICVAMAFAPDLFNA
EHAAKCLELIQSHLAGPLGMKTLDPNDPHYHGNYDNSVDSTYKPTARGFNYHCGPEWV??
DTHVHHSSSMNQKHLLKFIKRKLKENPQEIVIFRDDKYLTLAEVFKSLNLDVYELSVDTL
DVHADNNTFHRFDKFSLKYNPCGQSRLREIFLKTDNLIKGKYLAEITKEVF-DLEKSKYQ
SAEYRLSIYGRKMNEW??RKMSEWDTLAGWICDNGLFSAKARWLIQIPRLYDVYRETS-T
TTFQDFLNHIFHPLFEVTRDPSSHPKLHKFLQQVVGLDCVDDESKFEKKFTEKFPIPSDW
TSEHNPPYTYYLFYIHANLQTLNKFREEKGLNTLSLRPHSGEAGEVDHMGAAFYLSHGIN
HGINLRKTPVLQYLYYLTQIGIAMSPLSNNSLFLTYNRNPFPVFFARGLNVSISTDDPLQ
FHYTKEPLMEEYSI??GCAAGKGVLIPTNKQEALEGIKRIMLDKEFGSAGDQVVIEQFLT
GQECSLMCFSDGYSLSVCPPAQDHKRVFDNDQGPNTGGMGAYAPTPFVTQKGRHGFGPLI
DRAVDTVLQPTIDGMRKDGRPFVGVLFAGLMIDEHGEINVLEFNCRMGDPETQVVLPLLE
TDLYQVVLACSEGRLDSIK-LSWKDQ-YAVTVVAASKGYPDAYPKGLVITGLNNTC-KDE
IIFQAGTKSNMILSLMGGRVLSITSLNS-NLEEAIKQCYTRISTI-SFDGIQYRKDIGKK
GIGIPLVIKHAVSYSESGVDMVRGDAVVDNNASFAKGTFRSGCVSDLGGFGALFDPKAAG
FKDPILVSGTDGVGTRLKIAQELGKHDTIGIDLVAMCVNDVVVQGAEPLFFLDYFATGKI
HVDVATKVISGIAKGCKQSGCALIGGETAEMPGMYKEGEYDLAGFSVGAVERTEILPNRI
APGNVLLALASSGIHSNGYSLVRYLIENKSGLKYTDKAPFDPSAASLGDALLTPTKLYVL
SCLAAIKA-GGINGLAHITGGGI??RMNFTTTYSTNATSICRSCKLESINRIERSRRYLV
RSENPLTAQEKTIFVGLIHDRMTECIYESPINSFDTGVVPHPVVYIPVVEQGSAALEKIN
VEMGLAFDEQDLALYTDLFQNYLKRDPSDVECFDIGQSNSEHSRHWFFNGNLIIDGKKSD
KTLFQIVKDTLKANPNNSLIAFSDNSSAIKGFNTKVLVPECQTGPGAYKMGERDQPIIFT
AETHNFPSGVAPFPGAETGTGGRIRDTHATGRGSLVVAGTVGYCVGNLNIPGYDLPWESK
EFEYPFNLANPLKIEIEASNGASDYGNKFGEPVIIGFTRSFGDRLPNGERREWIKPIMFS
GGIGFMDGKHLKKAQPEEGMVIVKAGGPAYRIGMGGGS??NWMWAAQLIGEGSQLYDAAV
EMHDTMVALGIAIDGGKDSLSMAAKAPKELVKAPGTLVVSTYVPCTDITLTITPDVKLT-
SKQDSAIIYIDLGCGKNFIGGSALAQVFNQIGNDEPHLDTTLLKNAFNAIQKLVKEKLIS
AGHDRSDGGLLTTLVEMSISGNRGIRIDLPKELLGTSVDSIIKLLFSEELGAVIEVSRDN
VEKVISTLKSFNVNHVYEIGYTNVEQVEDQFILNVNGESIYRIPLSQLSKKWEETSYRLE
LLQA-NPTFVDNEFKELLKRAVGHGNGPKYNLSFTPSARIDQLLKSPSPRVAILREEGSN
GDREMAAAFTFAGFEAWDVTMSDLLSGAFTLRFRGIAFVGGFSHADVFDSAKGWSGSLRF
NEKAWTQFEQFYDRKDTFSLGICNGCQLM??MMGKRVNYAARTVISPDISLETNEMGVPE
YFAKTLTFPQPVTSFNYNQLAQAVINGPDKYPGANFIEDENGFLINLSKESHEKRVALSK
TLLTSRPHAPRGINKKVYRHLINGDYVLANRQPTLHKPGIMGHRVKVLGKNEKTLRMHYC
NCSTYNADFDGDEMNIHFPQSLLASAEIREIAANNYQYLVPRNGAPIRGLIQDHILTGVL
LTKRDTLFTKSEFQSILYASCWAINTKHPIQTPSPCIVKPVPLWSGKQLISAALNHLTIG
RVQLNLEAPSKIPTKMWGTTGP-EISRDSMVIIKDNEMVAGIL??---------------
------------------------------------------------------------
-----------------------------------??ANYFGLWHTGGGVVMSEYLWCGS
GVYLKLSLFNHNCFPNCTTIVEYNTSRKDGNNPLSISIITLRDIEIDSELSITYIPLNQN
RNDRIKNLKSNWLF
>DqqHaqq_coeruleostipes_CRLC53B
LVWNHTAHNSQWLCEHPESGYNIDNSPHMKSAVLLDNALMEFGKSIYGKEISTELQLNDL
MDVIKEKVITPLQLWEFYVLDVEKEVERFQAAYYSPERVKDAIPASSTFSPSFLKNVIAN
PTAEKNDIINNMLKKAIKRDSSFDRFSLRVDLSQTFKLLDVCSTFINQTSQQQITYYEEI
LKVINLKLYQEYDDDYVAMVNNIFERVKYERISSHGPKMGAFTAKKPMLSSYFTMIPFRE
AGTIREIALANNGWIYNYNPSVDFASKDSRSYLRGDVIIWGD??WMDKMGDSQKAGNFGE
PATPRDGAPIEITAMLFSIVNWLAELNTSKQYPYNSVTLDD-KSTFTYADWAQKIKANFE
KFYYVPAH-GGDRNYQINVNFVRRRSIYKDVVGSKSQLQDYQFRPNQCVAMSFAPQLFDP
EHARKALELIRSSLAGPLGMKTLDPSDPTYHGNYDNSNDSTYKPTAKGWNYHNGPEWV??
DTHVHHSSSMNQKHLLKFIKKKLKEHPNEIVIFRDDKYLTLSEVFKSLNLNVEELSVDTL
DVHADNNTFHRFDKFNLKYNPCGQSRLREIFLKTDNLIKGKYLAEITKEVFEDLEKSKYQ
SAEYRLSIYGRKMNEW??R-----------------------------------------
------------------------------------------------------------
------------------------------------------------------------
------------------------------------------------------------
--------------??G-------------------------------------------
------------------------------------------------------------
------------------------------------------------------------
------------------------------------------------------------
------------------------------------------------------------
------------------------------------------------------------
------------------------------------------------------------
------------------------------------------------------------
------------------------------------------------------------
-----------------------??R----------------------------------
------------------------------------------------------------
------------------------------------------------------------
------------------------------------------------------------
------------------------------------------------------------
------------------------------------------------------------
--------------------------------------??NWMWAAKLEGEGSELYDAAV
EMHDTMVELGIAIDGGKDSLSMAARSPSEMVKAPGTLVVSTYVTCDDITKTITPDLKLT-
SESDSVIIFIDLGCGNNFIGGSALTQVFKQVGNGQPHRDTSLLIKSFQAVQNLVKERLIT
AGHDRSDGGLITALIEMSISGNRGMKINLNTTNSD--IESVLKLLFSEELGLIIELRKEN
EEKVEEILKGL---PYSVIGHTNINNGDDRFELTINNTTLINEPIVNLLKQWEETSYQIE
LLQA-NPECVKSEFHEIVKRSIGKGKGPEYKVTFDLSSLEMRLNPSYRPKVVILREEGSN
GDREMAGAFYFAGFEPWDVTMSDLISGNVNISFKGIAFVGGFSYADVMDSAPPWSGSIKF
HHSVSKQFDDFYQRKDTFSLGLCNGCQLM??MMGKRVNYAARTVISPDISLESNEMGVPQ
YFAKTLTFPQPVTTFNYKQMAKAVINGPDEYPGANFIEDENGFLINLAKESYEKRVALSK
TLLTNVPRGPRGVNKKVYRHLVDGDFVLANRQPTLHKPGIMGHRVKVLGKTEKTLRMHYC
NCSTYNADFDGDEMNIHFPQSLIASAEIREITANNYQYLVPRNGAPIRGLIQDHILTGVL
LTKRDTLFTKAEFTGILYAACWAVNTKHPIQVPPPCILKPVPLWSGKQLITAALNHLTIG
RIPMNLEAPSKIPAKLWGTKSP-EILRDSHVIIRDNEMFAGIL??DLMDHLDECIVNLKD
YDNDEEKELQKLKGYWKKDFKKLVNLSRIIQNILDSSQYPEI-LSYGKDGDEDIKMTLSE
DDGSCNGNWINSLTKSDLNILKLICKVKSNYFGLW??ANYFGLWHIPDTDIKNSYIWCGS
AVYLKLSLFNHSCAPQCKPFLEFNNKSKDNNNPFTISIKTLIQIEQDTELFITYVPLNQK
RQDRIKCLKSNWLF
>DqqHaqq_lavandulum_B15 
LVWNHTAHNSAWLAEHPESGYNIYNSPHLKSAVILDSALMDFGKSMYGKEVSTEEQLTEL
MNTIKEKVIDPLKLWEFYVLNVEKEVEKFKEAYYSTEREKEAIFASATFSPSFLKNVIAN
PTAERNDIINNMLKKAIKRDDDFDRFSLQVDLSQTFKLLDICSTFVNQTQNEQISYYEGI
LKVINLKLYQEYDSDCEAIEKNIFERIKYERISGHGPKMGAFTAKRPMLNSYFTMIPFRE
TGTIKEIALANNGWIYNYNPSVDFASKDSRAYLRRDVIIWGD??WMDKMGESEKAGNYGE
PATPRDGAPIEITSMVYSIVEWLSELSSKSKFPHSSVKLDD-TTTWSYSDWAKKIKDNFE
KYYYVPPH-GGDRNYLINPNYVRRRSIYKDVVGSTSIFADYQLRPNQCVAMSFAPQLFDK
EHAKKAIEIIKCSLAGPLGMKTLDPTDPTYHGNYDNSNDSVYKPTAKGWNYHNGPEWV??
DTHVHHSSSMNQKHLLKFIKKKLKEHPNEIVIFRDDKYLTLSEVFKSLNLNVDELSVDTL
DVHADNNTFHRFDKFNLKYNPCGQSRLREIFLKTDNLIKGKYLAEITKEVFEDLEKSKYQ
SAEYRLSIYGRKMNEW??RKMSEWDTLSSWIVDNELFSTKVRWLIQIPRLYDVYRETS-T
STFQDFLNNIFHPLFEVTKNPESHPKLHLFLQQVVGIDCVDDESKFEKKFTEKFPAPQDW
DTEHNPPYTYYLYYI---------------------------------------------
------------------------------------------------------------
--------------??GCAAGKGVLIPKTKEEAIDALKRIMVTREFGSAGDEVVIEEFIE
GEECSLMCFSDGHSIAVMPPAQDHKRAFDLDQGPNTGGMGAYAPAPFVMGKGKYGFGNLI
DEAVEQVLQPTINGLRKEGKPFVGVLFAGPMISKDQRIYVLEFNCRMGDPETEVVLPLLE
TGLYQVMSACIEGRLDSIPPLQWKNE-YCVTLVAASKGYPEAYPKGLPIQGLLEHFSDNS
IVFQAGTCLSSKLLTNGGRVLSITSIAK-TLEGAIESAYQNIKSI-NFDGMHYRRDIGQK
ALNYLNGQQQSVSYSEAGVDIVRGDQVVDNIVPMAKSTTRSGCVSDLGGFGALFDPKAAG
FKDPILVSGTDGVGTKLKIAQELNRHDTIGIDLVAMCVNDVVVQGAEPLFSLDYFATGRI
HVDVATQVVSGISRGCKESGCALIGGETAEMPGMYRDGEYDLAGFSVGAVERDQLLPLQF
KEGDVLLGLASSGIHSNGYSLVRYLVEKKSGLHYTDKCPFDES-KTIGDVLLTPTKLYVL
SCLAAIKS-GGVKALAHITGGGI??R----------------SCKIDSVSRIERSKRFKL
SLSSPLSESELNQFVECIHDRMTECRYLSTIQSFSNDTLSSKIKYIPIMEEGRAALEKIN
KEMGLAFDEDDLNLYTDLFKNQLKRNPTEVECFDIGQSNSEHSRHWFFNGNLIIDGEKIP
KTLFQIVKDTLKANVNNSVIAFCDNSSAIKGFESKVLIPSSQTEASEFKVGSRNQPVLFT
AETHNFASGVAPFPGAETGTGGRIRDTHATGRGSIVVAGTVGYSVGNLNIPGYDLPWEDR
SYQYPSNLANPLKIEIEASNGASDYGNKFGEPVIVGFTRSYGVTLPDGERREYIKPIMFS
GGIGFMDERHLKKGQPEMGMTVVKAGGPAFRIGMFGGS??NWMWAAKLEGEGSELYDAAV
EMHDTMVQLGIAIDGGKDSLSMAARSPSEMVKAPGTLVVSTYVTCDDITKTITPDLKLS-
SSDDSVIIYIDLGCGNNFIGGSAFTQVFKQIGSGEPHRDTTLLTKSFQAVQKLIKERLIT
AGHDRSDGGLITALIEMSISGNRGIKINLENQAD-TTVESLLKLLFSEELGMIIELRREN
LERVKEILTGL---PYQTIGHTNMNHGEDRFELSINSQVIISEPIVNLTTLWEETSYQLE
LLQA-NPDCIKSEFEQLIKRSKGKGKGPEYKITYDLSAEMKLLNSNYRPKVAILREEGSN
GDREMAGAFYFAGFEPWDVTMSDLIAGNVNISFKGIAFVGGFSYADVMDSAPPWSGSIKF
HHSVSKQSDEFYARKDTFSLGLCNGCQLM??MMGKRVNYAARTVISPDISLESNEMGVPQ
YFAKTLTFPQPVTTFNYQQMAQAVINGPDVYPGANFIQDENGFLINLAKESYEKRVALSK
TLLTNHPRAPRGVNKKVYRHLVDGDFVLANRQPTLHKPGIMGHRVKVLGKNEKTLRMHYC
NCSTCNADFDGDEMNIHFPQSLIASAEIREIAANNYQYLVPRNGAPIRGLIQDHILTGVL
LTKRDTLFTKPEFTAILYAACWAVNTKHPIQVPPPCIIKPVPLWSGKQLISAALNHLTIG
RLPMNLEAPSKIPAKLWGTKGP-EILGDSHVIIQENEMVAGIL??DLMDHLDECIVNLKD
YDNDEEKELQKLKGYWKKDFKKLVNLSRIIQNILDSSQYPEI-LSYGKDGDEDIKMTLSE
DDGSCNGNWINSLTKSDLNILKLICRVKSNYFGLW??ANYFGLWHTGYKNSKNEYIWCGS
GVYLKLSLFNHSCFPNCTTLLEYNSPSNNQKNPLTISIITLRDINENEELLITYIPLNQN
RNDRIKNLKSNWLF
>DqqRqq_minutum_71_2
LVWNHTAHNSKWLNDHPEAGYNTDNSPHLKSAVLLDQALVDFGKLHYGKEIQTEEQLKDL
MDNLKEKVILPLKLWEYYVLNIDKEIERFKTTYHSSGREKENT--LASVSPSFLKNIIAN
PTAEKNDILNNIIKKGIIRNDSCDRFSLQIDFHIVFKLLDTCSSFINMTPQGQVNWYEDI
LKTVNLTLYKEYDSDFEAITSNVFERIKYERVSLHGPKLGAFTAQKPMINSYFTMIPFRE
SGTIREIPLANNGWIYNYNPSTDFASRDSRSYLRRDVIIWGD??WMDKMGESEKAGNYGE
PATPRDGAPIEITAMVYTIVNWLSELSKQSKYQHSSVVLDD-QTKLTYEDWANKIKVNFE
KYYYVPQH-GGDRNYLINPNYVRRRSIYKDVVGSSSIFSDYQLRPNQCVAMSFAPQLFDK
DHAKKAIEIIRSSLAGPLGMKTLDPTDPTYHGNYDNSNDTTYKPTAKGWNYHNGPEWV??
DTHVHHSSSMNQKHLLKFIKRKLKENPNEIVIFRDDKYLTLSEVFKSLNLNVDELSVDTL
DVHADNNTFHRFDRFNLKYNPCGQSRLREIFLKTDNLIKGKYLAETTKEVFEDLEKSKYQ
SAEYRLSIYGRKMNEW??RKMSEWDTLSSWVCDNELFSTKVRWLIQIPRLYDVYRETS-T
TTFQDFLNNIFHPLFEVTKNPASHPKLHLFLQQVVGIDCVDDESKFERKFTERFPVPQDW
ATEHNPPYTYYLYYLYANLHTLNRFREEKGLNSLTLRPHSGEAGEVDHMGAAFFLAHGIN
HGINLRKTPVLQYLYYLNQIGIAMSPLSNNSLFLTYHRNPFPVFFARGLNVSISTDDPLQ
FQYTKEPLMEEYSI??G-------------------------------------------
------------------------------------------------------------
------------------------------------------------------------
------------------------------------------------------------
------------------------------------------------------------
------------------------------------------------------------
------------------------------------------------------------
------------------------------------------------------------
------------------------------------------------------------
-----------------------??R----------------------------------
------------------------------------------------------------
------------------------------------------------------------
------------------------------------------------------------
------------------------------------------------------------
------------------------------------------------------------
--------------------------------------??NWMWAAKLEGEGSELYDAAV
EMHDTMIELGITIDGGKDSLSMAAKSPNELVKAPGTLVVSTYVTCDDITKTITPDLKLS-
SEDDSVLIYIDLGCGNNFIGGSALTQVFKQIGDGEPRKDSKLLVKTFNAIQSLIKQRLIT
AGHDRSDGGLITTLIEMSLSGNRGCVINLEHKIDE-SIESILKLLFSEELGMVIELKREN
LLKVEKELNGL---PYSIIGYTNCSTEPDRFELFIGRELIINEKLSDLLVQWEETSYQLE
LLQVPNTSCVKSEFKELIKRSKGKGSGPLYKVTYDTTIEMKLLNPIYRPKVAILREEGSN
GDREMAAAFYFTGFEPWDVTMSDLISGNINISFKGIAFVGGFSYADVMDSSKGWAGSIKF
HHSVSKQFDQFYSRKDTFSLGLCNGCQLM??MMGKRVNYAARTVISPDISLESNEMGVPQ
YFAKTLTFPQPVTSFNYQQMAQAVINGPDVYPGANFIEDENGFLVNLGKETLEKRMALSK
TLLTTNPHAQRGVNKKVYRHLIDGDFVLANRQPTLHKPGIMGHKVKVLGKNEKTLRMHYC
NCSTYNADFDGDEMNIHSPQSLIAASEIREIAANNYQYLVSRNGAPIRGLIQDHILTGVL
LTKRDTLFLKSEFTAILYAACWAVNTKHPIKVPPPCIMKPVPLWSGKQLITAALNHITIG
RIPMNLEAPSKIPVKMWGTTGP-EVLRDSHVIIKDNEMLAGIL??DLMDHLDECIVNLKD
YDNDEEKELQKLKGYWKKDFKKLVNLSRIIQNILDSSQYPEI-LSYGKDGDEDIKMTLSE
DDGSCNGNWINSLTKSDLNILKLICKVKSNYFGLW??SNYFGLWHIPDTDIKNSYIWCGS
AVYIKLSLFNHSCAPQCKPFLEFNNKSKDNNNPFTISIKTLIQIEQDTELFITYVPLNQK
RQDRIKCLKSNWLF
>DqqRqq_monochasioides_HAG653
LVWNHTAHNSKWLTEHPEAGYNIDNSPHLKSAVILDHALMEFGKSLYGREIQTEEQLDEL
MVQIKEKVIQPLKLWEYYVLNVEKELDRFKESYHNSQREKETILSSSTFSPSFLRNVISN
PTAEKNDLLNNILKKGLTRDENWERFSLKMDFNTTFKFFDTCSTFINLTQQEQANWYEDV
LKTINLHLYKEYDNDLEAIIRNVFERIKYERVASHGPKLCAFAQQKPMLNSYFTMIPFRE
SGTIREIALANNGWIYNYNPSTDFASKQSRSYLRRDVIIWGD??WMDKMGESEKAGNYGE
PATPRDGAPIEITAMVYSIVDWLSELSSKSKFPHNSVKLDN-STTWTYSEWAKKIKDNFE
KYYYVPPH-GGDRNYLINPNYVRRRSIYKDVLGSTSVFADYQLRPNQCVAMSFAPQLFDK
EHAKKAIEIIRNSLAGPLGMKTLDPTDPIYHGNYDNSNDSTYKPTAKGWNYHNGPEWV??
DTHVHHSSSMNQRHLLKFIKRKLKEHPSEIVIFRDDKYLTLSEVFKSLNLNVDELSVDTL
DVHADNNTFHRFDRFNLKYNPCGQSRLREIFLKTDNLIKGKYLAEITKEVFEDLEKSKYQ
CAEYRLSIYGRKMNEW??RKMSEWDTLSSWICDNELFSTKVRWLIQIPRLYDVYRETS-T
STFQDFLNNIFHPLFEVTKNPASHPKLHLFLQQVVGIDCVDDESKFEKKFTEKFPAPQDW
VTEHNPPYTYYLYYLYANLHTLNRFREEKGLNTLTLRPHSGEAGEVDHMGAAFFLSHGIN
HGINLRKTPVLQYLFYLNQIGIAMSPLSNNSLFLTYHRDPFPVFFARGLDVSISTDDPLQ
FHYTKEPLMEEYSI??G-------------------------------------------
------------------------------------------------------------
------------------------------------------------------------
------------------------------------------------------------
------------------------------------------------------------
------------------------------------------------------------
------------------------------------------------------------
------------------------------------------------------------
------------------------------------------------------------
-----------------------??R----------------------------------
------------------------------------------------------------
------------------------------------------------------------
------------------------------------------------------------
------------------------------------------------------------
------------------------------------------------------------
--------------------------------------??NWMWAAKLKGEGTKLYDAAI
EMHDTMIELGISIDGGKDSL----------------------------------------
------------------------------------------------------------
------------------------------------------------------------
--------------------------MKNQFKLSINGEVIYDYNLRELSEMWESTSLQIE
LIQSNCMVSAESEYKSLFNRMSGDGKGPNYHLSFKPQSDITPKNPSRLARVGVIREEGSN
GDREMAGAFYLAGFEPWDVTMSDIINGNITLQFNGLAFVGGFSYSDVMDSSKGWAASVKF
NSIAMKQFDDFVQRSDTFSLGLCNGCQLM??MMGKRVNYAARTVISPDISLESNEMGVPQ
YFAKTLTFPQPVTSFNYQQMAQAVINGPDVYPGANFIEDENGFLVNLGKETVEKRIALSK
TLLTTNPHAQRGVNKKVYRHLIDGDYVLANRQPTLHKPGIMGHRVKVLGKTEKTLRMHYC
NCSTYNADFDGDEMNIHFPQSLIAASEIRESTANNYQYLVPRNGAPIRGLIQDHILTGVL
LTKRDTLFTKSEFTAILYAACWAVNTKHPIKVPPPCIFKPQPLWSGKQLISAALNQLTIG
RIPMNLEAPSKIPVKMWGTTGP-EILRDSHVIIKDNEMLAGIL??---------------
------------------------------------------------------------
-----------------------------------??SNYFGLWHSGLQLNGVEFLWCGA
SVYLSLSLFNHSCFPNCTSILEYNNGENYSKTPLKFSIVTLFDIQPNQELTITYIPLNQP
RKERIYQLKSSWLF
>DqqRqq_tenue_Pan52_Pan52
LVWNHTAHNSKWLTEHPEAGYNIDNSPHLKSAVLLDHALMDFGKSLYGREIQTEEQLDEL
MEQIKEKVIQPLKLWEFYVLNVDKELERFKEHYHNSQREKEAILASSTFSPSFLKNVISN
PTAEKNDLLNNILKKGLTRDENWERFSLKMDFNTTFKLFDTCSTFINLTQQEQVNWYEEV
LKTINLHLYKEYDLDLEAISRNIYERIKYERVATHGPKLGAFTQQKPMLSSYFTMIPFRE
SGTIREIALANNGWIYNYNPSTDFASKQSRSYLRRDVIIWGD??WMDKMGESEKAGNYGE
PATPRDGAPIEITSMVYSIVEWLSELSSKSKFPHSSVKLDD-TTTWSYSDWAKKIKDNFE
KYYYVPPH-GGDRNYLINPNYVRRRSIYKDVVGSTSIFADYQLRPNQCVAMSFAPQLFDK
EHAKKAIEIIKCSLAGPLGMKTLDPTDPTYHGNYDNSNDSAYKPTAKGWNYHNGPEWV??
DTHVHHSSSMNQKHLLKFIKRKLKEHPSEIVIFRDDKYLTLSEVFKSLNLNVDELSVDTL
DVHADNNTFHRFDRFNLKYNPCGQSRLREIFLKTDNLIKGKYLAEITKEVFEDLEKSKYQ
CAEYRLSIYGRKMNEW??RKMSEWDTLSSWICDNELFSTKVRWLIQIPRLYDVYRETS-T
STFQDFLNNIFHPLFEVTKNPASHPKLHLFLQQVVGIDCVDDESKYEKKFTEKFPAPQDW
VTEHNPPYTYYLYYLYASLHTLNRFREEKGLNALTLRPHSGEAGEVDHMGAAFFLSHGIN
HGINLRKTPVLQYLFYLNQIGIAMSPLSNNSLLLTYHRNPFPVFFARGLNVSISTDDPLQ
FHYTKEPLMEEYSI??G-------------------------------------------
------------------------------------------------------------
------------------------------------------------------------
------------------------------------------------------------
------------------------------------------------------------
------------------------------------------------------------
------------------------------------------------------------
------------------------------------------------------------
------------------------------------------------------------
-----------------------??R----------------------------------
------------------------------------------------------------
------------------------------------------------------------
------------------------------------------------------------
------------------------------------------------------------
------------------------------------------------------------
--------------------------------------??YWMWAAKLKGEGSKLYDAAV
EMHDTMVELGISIDGGKDSLSMAAKAPCEVVKAPGSLVVSAYVTCDDITKTITPDLKEK-
---DSNLLYLDLSCGNLFIGGSALCQVFKQLGNGQPHSDTSLLLNCFNSIQKLLKSKLIL
SGHDRSDGGLITTLVEMSLAGNRGCEINIKNNNG-NDLMANIKLLYSEELGAVIEVENYN
LNQVQEILNQFKIPFQ-NIGETT---DKNQFKLSINGEIIYDYNLRELCEMWESTSFQIE
LIQSNCINSVESEYKSLFNRMTGDGKGPNYHLSFKPQYDITPKNPSRLARVGVVREEGSN
GDRGMAGAFYLAGFEPWDVTMSDIINGNVSLQFNGLAFVGGFSYSDVMDSSKGWAASIKF
NSIAMKQFDTFIERSNTFSLGLCNGCQLM??MMGKRVNYAARTVISPDISLESNEMGVPQ
YFAKTLTFPQPVTSFNYQQMAQAVINGPDVYPGANFIEDENGFLVNLGKETVEKRIALSK
TLLTTNPHAQRGVNKKVYRHLIDGDFVLANRQPTLHKPGIMGHRVKILGKNEKTLRMHYC
NCSTYNADFDGDEMNIHFPQSLIAASEIREITANNYQYLVPRNGAPIRGLIQDHILTGVL
LTKRDTLFTKSEFTAILYAACWAVNTKHPIQVPPPCILKPQPLWSGKQLISAALNQLTIG
RIPMNLDAPSKIPVKMWGTTGP-EILRDSHVIIRDNEMFAGIL??DLIDHLDEYIVNLKD
YDNDEEKELQKLKGYWKKDFKKLVNLSRIIQNILDSSQYPEI-LSYGKDGDEDIKMTLSE
DDGSCNGNWINSLTKSDLNILKLICKVKSNYFGLW??SNYFGLWHIPDTDIKNSYIWCGS
AVYLKLSLFNHSCAPQCKPFLEFNNKSKDNNNPFTISIKTLIRIEQDTELFITYVPLNQK
GQDRIKCLKSNWLF
>DqqRqq_tenue_PJ6_PJ6
LVWNHTARNSKWLSEHPEAGYNIYNSPHLKSAVILDQALVDFGKSLYGREILTELQLEDL
MSSIKEKVIQPLALWEFYVLNVEQELERFKQTYHSPNREKESILASSTFSPSFLKNIIAN
PTAEKNDMLNNILKKGIVRDESFERFSLKIDFNFVFKQLDTCSTFINLNQQEQINWYEQV
LNSINLTLYKEYDQDSEAIYKSIFERIKYERVSSHGPKLGAFTAQKPTISSYFTMIPVRE
SGTIKEIALANNGWIYNYNPSVDFASKESRSYLRRDVIVWGD??W---------------
------------------------------------------------------------
------------------PNYVRRRSIYKDVVGSKSIFPDYQFRPNQCVAMSFAPSLFDK
EHAIKTIEIMKSSLIGPLGMKTLDPTDPTYHGNYDNSNDSTYKPTAKGWNYHNGPEWV??
DTHVHHSSSMNQKHLLKFIKRKLKEHPNEIVIFRDDKYLTLAEVFKSLNLNVDELSVDTL
DVHADNNTFHRFDKFNLKYNPCGQSRLREIFLKTDNLIKGKYLAEITKEVFEDLEKSKYQ
CAEYRLSIYGRKMNEW??R-----------------------------------------
------------------------------------------------------------
------------------------------------------------------------
------------------------------------------------------------
--------------??G-------------------------------------------
------------------------------------------------------------
------------------------------------------------------------
------------------------------------------------------------
------------------------------------------------------------
------------------------------------------------------------
------------------------------------------------------------
------------------------------------------------------------
------------------------------------------------------------
-----------------------??R----------------------------------
------------------------------------------------------------
------------------------------------------------------------
------------------------------------------------------------
------------------------------------------------------------
------------------------------------------------------------
--------------------------------------??NWMWAAKLEGEGPELYDACL
QMHDTMIELGIAIDGGKDSLSMAAKAPNELVKAAGTLVVSTYVTCDDITKTITPDLKCT-
SEQDSVLIYLDSGCGNNFIGGSALCQVFKQIGDGEPHKDSKLLIKAFNAIQSLIKQRLIT
AGHDRSDGGLITLLIEMALRGNRGCRIHLETDQSK-SIESILKLLFSEELGMVIELKREN
LQQVEKELSDL---PYHIIGFSNQSSEPDRFELFIDSELVFNETLTDLLVLWEQTSYQLE
LLQA-NPDCIKSEFQELIKRSKGKGYGPNYKVTFDLSSEMKLLSPLFRPKVAILREEGSN
GDREMAGAFFFSGFEPWDVTMSDLISGNIDISFKGIAFVGGFSYADVMDTSKGWAGSIKF
HHSVSKQFDKFYSREDTFSLGLCNGCQLM??M----------------------------
------------------------------------------------------------
------------------------------------------------------------
------------------------------------------------------------
------------------------------------------------------------
-------------------------------------------??---------------
------------------------------------------------------------
-----------------------------------??SNYFGLWHIPDTDIKNSYIWCGS
AVYLKLSLFNHSCAPQCKPFLEFNNKSKDNNNPLTISIKTLIQIEQDTELFITYVPLNQK
GQDRIKCLKSNWLF
>DqqSqq_caveatum_WS695
LVWNHTAHNSKWLNEHPEAGYNPDNSPHLKPAVLLDRALHEFGKSLYGKEIATVEALDEI
IEDIKSKVIAPLNLWQFYVLDVDKEVQNFKNIYHSANREKETIYSSSTFSPSFLKNIISN
PDAEKNEIINNILKKGIQREKSHERLSLYIDGNHVYKLLDTCSTFTNLTSQEQISWFEEL
VKILNLHLYRNYDSDSEAIVTNITERIKYERISSHGPNLGTITSSKPLLSSYFTMIGFRE
SGTIREIPLANNGWIYNHNPSVDFASSESRAYLRRDVIIWGD??WMDKMGESMKAGNYGE
PATPRDGAPVEITSMLYSTVQWLSQLSKSGKFKHSGVSLSD-NPSFSYESWGKKIKDNFE
KYYYIPPH-GGDKSYLINANYVRRRSIYKDVVGSTNIYNDYQLRPNFCVALSFTPELFDR
EHAIKAIEIVRSNIAGPLGMKTLDPSDPGYHGNYDNSNDSNYKPTAKGFNYHNGPEWV??
DTHVHHSSSMNQKHLLKFIKRKLKENPN------DDKYLTLAEVFKSLNLNVDELSVDTL
DVHADNNTFHRFDRFNLKYNPCGQSRLREIFLKTDNLIKGKYLAEMTKEVFEDLEKSKYQ
SAEYRLSIYGRKMSEW??RKMSEWDTLASWVVDNELFSTKARWLIQIPRLYDVYRETS-T
TTFQDFLNNVFHPLFEVTKDPSSHPKLHKFLQQVVGIDCVDDESKFEKKFTEKFPVPSDW
VTEHNPPYTYYLYYLYTNLYTLNKFREEKDMNALLLRPHSGEAGEVDHMAAAFYLSHGIN
HGINLRKTPVLQYLYYLNQIGIAMSPLSNNSLFLTYNRNPFPVFFARGLNVSISTDDPLQ
FHYTKEPLMEEYSI??GCAAGKGVLIPKDKEEALDGLKRIMVNKEFGDAGNEVVIEEFLE
GEECSLMCFSDGHSVAVMPPAQDHKRVFDLDMGPNTGGMGAYAPAPFVTQKGKSGFGVLV
DKAVEKVLQPTIDGMRKEGRPFVGVLFAGLMISKGSVINVLEYNCRMGDPETQVILPLLK
TDLYEVVMASVEGRLDSIS-IEWKSD-YCVTVVAASKGYPDAYPKGLKISGLEKFQNSES
LLFQAGTNEKGEIQTSGGRVLSVTALSS-SLETAIANAYTSMRSI-SFDGIHFRKDIGQK
ALNFLNGSSNSVSYSDSGVDIERGDAVVDNIAPLAKHTNRKGCVSDLGGFGALFDTKAAG
FVDPILVSGTDGVGTKLKIAQELNKHENIGIDLVAMCVNDVVVQGAEPLFFLDYFATGRI
HVDVATKVIGGIAKGCKESGCALIGGETAEMPGMYRDGEYDLAGFSVGAVERTQLLPKNI
REGNVLIGLASSGVHSNGYSLVRFLVEKKSGLTYNDKAPFDPS-QTIGDILLTPTKLYVL
SCLEAIKQ-GGVNGLAHITGGGI??RMNFTTTYSSNAISICQSCKVESVNRIERSRRYLI
KTEKPLSAEQITEFIDAVHDRMTECHYPNPIESFDSHVQPKQATYIPVMEEGRAALEKIN
KDMGLAFDNADLDLYTDLFKNYLKRNPSDVECFDIGQSNSEHSRHWFFNGNLIIDGEKTE
KTLFQVVKDTLKANPNNSLIAFCDNSSAIKGFKTQVLVPSSQVTSSAFSVGEREQPIIFT
AETHNFPSGVAPFPGAETGTGGRIRDTHATGRGSLVVAGTVGYSVGNLNIPGYSLPWEDE
SFKYPSNLANPLKIEIEASNGASDYGNKFGEPVIVGFTRSFGCRIPNGERREYIKPIMFS
GGIGFMDERHLKKAQPKIGMTIVKAGGPAFRIGMGGGS??NWMWAAKLKGEGSELYDAAI
EMHDTMVKLGVAIDGGKDSLSMAAKAPGELVKAPGTLVVSTYVPCIDITKTVTPDLKLS-
SESDSALIYLDMGCGNNFIGGSALAQVFKQVGNDQPHQDVELLGKTFNAVQELVAKELIT
AGHDRSDGGLITTLAEMSISGNRGMMVNLESSS--TDIYSILRVLFSEELGAVVEVKKEN
VNSVKEILKQAGVPST-VIGYTNINSECDRFTVKMNGSVIYDIELPTLCRKWEETSYQLE
RLQA-NPASIDNEMKELIKRAVGGGKGPQYKVSFKPSSLIEPKNPNYRPRVAILREEGSN
GDREMAAAFHFAGFEPWDITMSDLINENVDLQFKGIAFVGGFSYGDVFDSAKGWAGSIKF
HETVKKQFDHFYQRKDTFSLGLCNGCQLM??MMGKRVNYAARTVISPDISLESNEMGVPQ
YFAKTLTFPQPVTSFNYNQMAQAVINGPDVYPGANFIEDEDGHLINLRKESHEKRVALSK
TLLTLKPTAQRGLNKKVFRHLISGDFVLANRQPTLHKPGIMGHRVRVLGPTEKTLRMHYC
NCSTYNADFDGDEMNIHFPQSFLASAEIREIAANNYQYLVPRNGAPIRGLIQDHILTGVL
LTKRDTLFTKTQFNNILYASIWAINSKHPIEIPLPCIMKPEPLWSGKQLITAALNHLTIG
RLPFNLEAPSKIPVKMWGKHGL-EITRDSTVIIQNNEMLAGIL??DLIDHTDEYIDNDRV
QSPEGGSGDVDYQLNWKKDFAKLSSLSKIVQNILDSSKYREI-LNFGKDGDGDLKMDAIE
EP---PQQQPHQEEPYDLNILKLICKIRSNYFGL-??SNYFGLWHSGANNKNTGFIWCGS
GVYLQLSLFNHSCFPNCSTLLECNGGRIHSPHPLRFYIIALRDIQPDTELLLTYIPLNQD
RMNRIQQLKSNWLF
>PqqHqq_filamentosum_SU_1
LLWNHTSFNSQWLREHPEAGYNTENSPHLKAAVELDQALANYSESINGTTISSLDHLDNI
ISHIGEGCLNPLKLWEYYVIDVIFEMEEFKAKYPAAVQVNPEMPFNSPLLP-----ISPK
NANESTELVNQILKKGLIRNPNYERLSLHVDLEFVFKLLNNNATFKNYTFEEKKHRYEDL
LRLVNLTLYREYDSDHDAILNNIRERIKYERLASHGPKMGPISSSKPMLARYFTIVESG-
---NKKVPLANNGWIFNYNPAMDFASKDSKAYLRRDVIVWGD??WMDKMGESMKAKNYGD
PATPRDGAPIEITAMLFATAKWLAAINKTGQFKFSGVKIGADKTEWTYAQWADTIKANFE
KHYYIPSS-SEDKRYSINSSFVRRRYVYKDTVGSKNPYSDYQFRPNQLVAMAFAPELFTR
DYVIRTLDITKHSLVGPLGIRTLDPNDTDYHANYNNSLDNDYRPTAKGFNYHNGPEWI??
D-----------------------------------------------------------
------------------------------------------------------------
----------------??RKMSEWKNLASWVIDNELFPTKVRWLIQIPRLYEVYRETDNI
QTFQIFLSNIFQPLFEATKNPESHPKLHKFLQQVVGIDCVDDESKFEKKFTEKFPPPQDW
TSEHNPPYTYYLYYLYANLYTLNQFREEKGLNILTLRPHSGEAGEVDHMAAAFYLAHGIN
HGINLRKTPVLQYLYYLTQIGIAMSPLSNNSLFLTYYRNPFPIFFARGLNVSISTDDPLQ
FHYTKEP-------??G-------------------------------------------
------------------------------------------------------------
------------------------------------------------------------
------------------------------------------------------------
------------------------------------------------------------
------------------------------------------------------------
------------------------------------------------------------
------------------------------------------------------------
------------------------------------------------------------
-----------------------??RMNFTTTYSTNASSICHSCRLNIIDRIERSRRYFV
ISQASWSAEQRQQFIDEVHDRMTECLYEQPIKSFETGVTPKPVTYIPLLEEGRPALERIN
KDMGLAFDEADLALYTDLFLNHLKRNPSGVECFDIGQSNSEHSRHWFFNGKLVIDGQQTP
KTLFEIVKNTLKSNPNNSLIAFCDNSSAIKGFKTNVLIPSNPTEASEYKLGERDQPIIFT
AETHNFPSGVAPFPGAETGTGGRIRDTHATGRGSLVVAGTVGYCVGNLNVPGYDLPWEDK
SFQYPFNLAQPLKIEIDASNGASDYGNKFGEPVIVGYTRSYGQRLPNGERREWIKPIMFS
GGIGFMDGRHTKKNQPEVGMVVVKAGGPAYRIGMGGGS??NWMWAAKLKGEGAALYDAAV
AMHDTMIELGIAIDGGKDSLSMAAKAPSELVKAPGTLVVSTYVTCDDITKTVTPDLKLN-
SSEDSAIIYIDLGNNNNLLGGSALAHVYNQVGNDTPYVNSNLLKTAFNTVQQLVKQQLVT
AGHDRSDGGLITTLIEMSLGGNRGMTVNIPATLLPASRDAIFKLLFSEELGAAFECSRSN
LSKVLEICQQAGVTAY-EIGYTSVNTGTDRFRVVAAQAVILDVELSDLSQRWEETSYRLE
QLQA-NVASVDSEMNELKKRATGGGRGPQNRLSYTPSPVIEKLLASPNPRVAVIREEGSN
GDREMAGAFFMAGFEVWDIAMSDLLVGTIQFRFKGVAFVGGFSYGDVLDSAKGWAGSIRY
NASVSKQFDAFYDRADTFSLGVCNGCQLM??MMGKRVTYAARTVISPDISLETDEMGVP-
----------------------------------------IGNIVNLEKETPEKRVALAK
TLLTVRPQAPHGAHKKVYRHLVSGDYVLANRQPTLHKPGISGHRVKVLGKTEKTLRMHYC
NCSTYNADFDGDEMNIHFPQSMLAAAEVREIAANNFQYLGPRAGVPLRGLIQDHILTGVL
LTKRDTFFTKAEFQKVLYASCWSVNTKHPIRTPPPTIWKPYPLWTGKQLISAALDHLTIG
YAPLNFTGSSKISTKLWGKHGS-ELMRDSHVIIRD--------??---------------
------------------------------------------------------------
-----------------------------------??S----------------------
------------------------------------------------------------
--------------
>PqqHqq_pseudocandidum_TNS_C_91
LVWNHTSFNSNWLKQLPEAGYNTDNSPHLKAAVEVDQALKRFSQSIEGTTIQSLDQLDNI
IIRIGDTVLNPLKLWEYYVLDVNYEMEQFNLKYPATLPTINPEPFNSPLMP-----ISPK
NVNENADIVNQIQKKGLVRNPSYDRLSITIELEFTFKLLNGNATFKNYTMEEKRQRYEDL
LRLVNLNLYREYDADHDAILNNVRERIKYERLASHGPRLGAISPSKPMLASYFTIVECDD
---GRQIPLANNGWIFNYNPAVDFASKDSRAYLRRDVIIWGD??WMDKMGESTKAHNFGD
PATPRDGAPVEITAMLFSTLKWLVKINQAGIYPNNSVKING--ADFKFADWQKLIQDNFE
LYYYIPNS-SDDKKHKINTSYVRRRYIYKDTVGSTAQYTDYQFRPNQLVAMSFAPELFTR
ERAQKTLELSKSFLLGPLGVKTLDPNDTDYHANYDNSLDTEYRPTAKGFNYHNGPEWL??
DTHVHHSSSMNQKHLLKFIKRKLKDSPNEVVIYRDDKYLTLSEVFKSLNLNVDELSVDTL
DVHADNNTFHRFDRFNLKYNPCGQSRLREIFLKADNLIKGRYLAELTKELFEDLEKSKYQ
NAEYRLSIYGRKMSEW??RKMSEWDNLASWICDIELFSTKVRWLIQIPRLYEIYRETDNI
STFQVFLSNIFQPLFEATRDPESHPKLHKFLQQVVGIDCVDDESKFEKKFTEKFPVPQEW
TSEHNPPYTYYLYYLYANLYTLNRFREEKGLNALSLRPHSGEAGEVDHMAAAFYLSHGIN
HGINLRKTPVLQYLYYLTQIGIAMSPLSNNSLFLTYYRNPFPVFFARGLNVSISTDDPLQ
FHYTKEPLMEEYSI??GCAAGKGVLIPTNKEEAKLAVKRVLVDREFGAAGDEVVIEEFLD
GEEASVMAFSDGYSVVVMPAAQDHKRIFDDDKGPNTGGMGAYAPAPFVTDASRTGFGPTM
DRVLDTVIKPTVDGMRREGRPFVGVLFAGLMVSPSGVINVLEFNCRMGDPETQVVLPLLD
TDLIDIIDACCDGSLDAIK-VNWKQA-YAVTIVSASEGYPDSYPKGREIQGLTNTTFNDK
MIFQAGTTLVGKLVTSGGRVLSSTSVNA-ELETAIQLASKANETI-NFQGRQFRSDIGRK
AQRYLASQSKAVSYSESGVDIERGDAVVDNIAPLAKATTRKGCVSDLGGFGALFDTKAAG
SVDPILVSGTDGVGTKLKIAQEIGIHDNIGIDLVAMCVNDVLVQGAEPLFFLDYFATGRI
HVDVATQVIGGIAKGCSGSGCALIGGETAEMPGMYRDGEYDLAGFAVGAVERTEMLPRNI
KPGDVLLGLASSGVHSNGYSLVRYLVEKKSGSVYDLTAPYDNT-KTLGQSLLTPTRLYVL
SCLAAIKA-GGVNGLAHITGGGI??RMNFTTTYSTNATSICHSCRLNIIDRIERSRRYLV
ETDQPLSADQRQIFIDEVHDRMTECLYEKPISSFETGVVPKPVTYIPLMEEGRPALERIN
KDMGLAFDEADLQLYTDLFMNHLKRNPSDVECFDIGQSNSEHSRHWFFNGKLVIDGQQTP
KTLFEIVKNTLKVNPNNSLIAFCDNSSAINGFKTNVLVPSNPSEASPYKLGERDQP----
----NFPSGVAPFPGAETGTGGRLRDTHATGRGSLVVAGTVGYCVGNLNIPGYNLPWENP
EFKYPYNLAHPLKIEIDASNGASDYGNKFGEPVIIGFTRSYGQRLPNGERREWIKPIMFS
GGIGFMDARHNKKYQPEVGMVVVKAGGPAYRIGM----??NWMWAAKLKGEGASLYDAAV
AMHDTMIDLGIAIDGGKDSLSMAAKAPSELVKGPGTLVVSTYVTCDDITKTITPDLKLS-
SQQDSAIVYIDLGANNNFLGGSALAHVFEQVGNDTPHVDTKLLRSAFEAVQLLVKQRLLT
AGHDRSDGGLITTLIEMSIGGNRGMHITLPTTLLPFARDALFKLLFSEELGAAFECRRSD
LQTVLDILKQNNVPAY-EIGYTSINTGNDKFTVVAAGSVVLDSELSDLSQRWEETSYRLE
QLQA-NVAFVDSEMTELKKRAIGGGRGPQYRLSFTPSPTIESLLSTPNPRVAIIREEGSN
GDREMAAAFFTAGFEAWDISMSDLIAGTVVLRFKGVAFVGGFSYGDVLDSAKGWAGSIRF
NTSVSKQFDTFYNRADTFSLGLCNGCQLM??MMGKRVNYAARTVISPDISLETNEMGVPQ
LFAKKLTFPQPVTPVNYQEMAAAVINGADNYPGANFIEDEFGNIINLEKETPEKRVALSK
TLLTVRPQAPHGATKKVYRHLVSGDHVLANRQPTLHKPGISGHRVKVLGKTEKTLRMHYC
NCSTYNADFDGDEMNIHFPQSLLAAAEVREIAANNYQYLGPRAGVPLRGLIQDHILTGVL
LTKRDTLFTKAEFQKVLYASCWSVNTKHPIRTPPPCILKPQPLWSGKQLISAALDHLTIG
YAPLNFTGASKISTKLWGKHGQ-EIMRDSHVIIRDNEMLAGIL??---------------
------------------------------------------------------------
-----------------------------------??S----------------------
------------------------------------------------------------
--------------
>PqqHqq_arachnoideum_YA1
LVWNHTSFNSNWLRDHPEAGYNPDNSPHLKAAIELDIALQKYSKSIEGTSITTLEQLDII
MTHIGETCLTPIKLWEYFVLDVDYEMEQFREKYPATVTNVNPEPFNSPLMP-----ISPK
NVNENTDLVNQIQKKGLIRDPSYERYSLKVDLEFTFKLLNGNATFKNYTPEEKKQRYEDL
LRLVNLNLYREYDGDHDTILNNVRERIKYERIASHGPKMGAISDSRPMLASYFTFVETRD
---GRKVPLANNGWIFNYNPAIDFASKDSRAYLRRDVIIWGD??WMVKMGDSMKAHNFGD
PATPRDGAAIEITSMLYSIVKWLSKLNEKGIYQHSGVKHQN-QSNLSYTEWYKLIESNFE
LYYYIPNP-SDDKKYKINTSFVRRRYVYKDTVGSTFQYTDYQFRPNQLVAVSFAPELFNR
EHVTKTLELTKSFLLGPLGVRTLDPNDTDYHANYDNSLDTEYRPTAEGFNYHNGPEWL??
DTHVHHSSSMNQKHLLKFIKRKLKDSPNEVVIFRDDKYLTLSEVFKSLNLDVDELSVDTL
DVHADNNTFHRFDRFNLKYNPCGQSRLREIFLKTDNLIKGRYLAELTKELFEDLEKSKYQ
NAEYRLSIYGRKMSEW??R-----------------------------------------
------------------------------------------------------------
------------------------------------------------------------
------------------------------------------------------------
--------------??G-------------------------------------------
------------------------------------------------------------
------------------------------------------------------------
------------------------------------------------------------
------------------------------------------------------------
------------------------------------------------------------
------------------------------------------------------------
------------------------------------------------------------
------------------------------------------------------------
-----------------------??RMNFTTTYSTNATSICHSCKLSVIDRIERSRRYLV
NSNINWTTEQRATFIDEVHDKMTECLYEQPIRSFETGVIPKPVTFIPLLEEGRPALERIN
REMGLAFDEADLALYTDLFLNHLKRNPSDVECFDIGQSNSEHSRHWFFNGKLVIDGQQTP
KTLFEIVKNTLKANPNNSLIAFCDNSSAINGFKTKVIVPSNPSEASKYKVGDRDQPIIFT
AQTHSFPSGVAPFPSAETGTGGRITDTHATGRGSLVVAGTVGYCVGNLNIPGYELRWEDK
EFQYPYNLAHPLKIEIDASNGASDYGNKFGEPVITGFTRSYGQRLPNGERREWIKPIMFS
GGIGFMDARHNKKDQPEVGMVVVKAGGPAYRIGMGGGF??NWMWAAKLKGEGASLYDAAV
AMHDTMIDLGIAIDGGKDSLSMAAKAPS--------------------------------
-----------------------------------------------------------T
AGHDRSDGGL---------GGNRGMHITLPTTLLPFARDALFKLLFSEELGAAFECRRSD
LQTVLDILKQNNVPAY-EIGYTSINTGNDKFTVVAAGSVVLDSELSDLSQRWEETSYRLE
QLQA-NVAFVDSEMTELKKRAIGGGRGPQYRLSFTPSPTIESLLSTPNPRVAIIREEGSN
GDREMAAAFFTAGFEAWDISMSDLIAGTVVLRFKGVAFVGGFSYGDVLDSAKGWAGSIRF
NTSVSKQFDTFYNRADTFSLGLCNGCQLM??MMGKRVNYAARTVISPDISLETNEMGVPQ
LFAKKLTFP-PVTPVNYSEMAAAVINGSDNYPGANFIEDEFGNIIDLEKETPEKRVALAK
TLLTVRPQAPHGATKKVYRHLVSGDYVLANRQPTLHKPGISGHKVKVLGKTEKTLRMHYC
NCSTYNADFDGDEMNIHFPQSLLAAAEVREIAANNFQYLGPRAGVPLRGLIQDHILTGVL
LTKRDTLFTKAEFQKVLYASCWSINTKHPIVTPPPCILKPQPLWSGKQLITAALNHLTIG
YAPLNFTGSSKISTKLWGKNGP-EIMRDSHVIISENEMLVGIL??DLVDHIDEYFSVSLD
NSNPVNLESDDYKLNWQHDFSKLLTLARIIQNVITPSKRINF--KSRIDDDGDSEMTDSM
TPE--LRESLEVITKTDYNLLKLIGKIRSKYFGLW??S----------------------
------------------------------------------------------------
--------------
>PqqHqq_multicystogenum_AS2
LVWNHTSYNSHWLKQHPEAGYNPDNSPHLKAAVELDLALKRYSDSIEGTLIQSLEQLDNI
ILHIGDSCLNPLKLWEYYVLDVNYEMEQFNKHYPATVPAINPEPFNSPLMP-----ISPK
NVNENADLVNQIQKKGMVRNPNYERFSMTIELEFTFKLLNGNATFKNYTMEEKRQRYEDL
LRLINLNLYREYDADHDAILNNIRERIKYERLASHGPRLGTISQSKPMLASYFTMIDCDD
---GRKVPLANNGWIFNYNPAVDFASKDSRAYLRRDVIIWGD??WMDKMGESTKAHNFGD
PATPRDGAPIEITSMLYSTLKWLVKLNLAGIYPHSGVKING--EEFKFSDWQKLIKDNFE
LYYYIPNS-SEDKKHKINTSFVRRRYIYKDTVGSTAQYTDYQFRPNQLVAMSFAPELFTR
ERAQKTLELTRTFLLGPLGVKTLDPNDTDYHANYDNSLDTEYRPTAKGFNYHNGPEW-??
DTHVHHSSSMNQKHLLKFIKRKLKDSPNEVVIFRDDKYLTLSEVFKSLNLNVDELSVDTL
DVHADNNTFHRFDRFNLKYNPCGQSRLREIFLKTDNLIKGRYLAELTKELFEDLEKSKYQ
NAEYRLSIYGRKMSEW??RKMSEWDNLASWICDNELFSTKVRWLIQIPRLYEIYRETDNI
STFQVFLSNIFQPLFEATKDPESHPKLHKFLQQVVGIDCVDDESKFEKKFTEKFPVPQEW
TSEHNPPYTYYLYYLYANLYTLNKFREEKGLNILTLRPHSGEAGEVDHMAAAFYLAHGIN
HGINLRKTPVLQYLYYLTQIGIAMSPLSNNSLFLTYYRNPFPVFFARGLNVSISTDDPLQ
FHYTKEPLMEEYSI??GCAAGKGVLIPTNKEEAKAAVKRVLVDREFGAAGDEVVIEEFLD
GEEASVMAFSDGYSVVVMPAAQDHKRIFDDDKGPNTGGMGAYAPAPFVTDASRTGFGPTM
DRILDTVIKPTVDGMRREGRPFVGVLFAGLMVSPSGVINVLEFNCRMGDPETQVVLPLLD
TDLIDIIDACCEGSLDSIK-VNWKQA-YAVTIVSASEGYPDSYPKGREISGLGNTTFDDK
MIFQAGTALVGKLVTSGGRVLSATSVNA-ELETAIQLAYKANDTI-DFQGRQFRRDIGRK
AQRYLASQNKAVSYSESGVDIERGDAVVDNIAPLAKATTRKGCVSDLGGFGALFDTKAAG
FVDPILVSGTDGVGTKLKIAQEIGIHDNIGIDLVAMCVNDVLVQGAEPLFFLDYFATGRI
HVDVATQVIGGIAKGCSGSGCALIGGETAEMPGMYRDGEYDLAGFAVGAVERSQMLPRNI
KPGDVLLGLASSGVHSNGYSLVRYLVEKKSGSVYDLPAPFDSS-KTLGQALLTPTRLYVL
SCLSAIKA-GGINGLAHITGGGI??RMNFTTTYSTNATSICHSCRLNIIDRIERSRRYLV
ETEQPLTAEQRQLFIDEVHDRMTECLYEKPISSFETGVVPKPVTYIPLMEEGRPALERIN
KDMGLAFDEADLELYTDLFMNHLKRNPSDVECFDIGQSNSEHSRHWFFNGKLVIDGQQTP
KTLFEIVKNTLKA-----------------GFKTNVLVPSNPSEASPYKYGERDQPIIFT
AETHNFPSGVAPFPGAETGTGGRLRDTHATGRGSLVVAGTVGYCVGNLNIPGYKLPWEDS
NFQYPYNLAHPLKIEIDASNGASDYGNKFGEPVIVGFTRSYGQRLPNGERREWIKPIMFS
GGIGFMDSRHNKKNQPEVGMVVVKAGGPAYRIGMGGGS??NWMWAAKLKGEGAALYDAAV
AMHDTMIELGIAIDGGKDSLSMAAKAPSELVKGPGTLVVSTYVTCDDITKTVTPDLKLS-
SQQDSAIVYIDLGANNNFLGGSALAHVFEQVGIDTPHVDTKLLKSAFETVQLLVKQRLLT
AGHDRSDGGLITTLIEMSLGGNRGMHVTLPTSLLPFTRDALFKLLFSEELGAAFECRRSN
LQTVLDILKQNNVPAY-EIGYTSINTGNDRFIVVAANSVVLDAELSDLSQRWEETSYRLE
QLQA-NVAFVDSEMAELKKRAIGGGRGPQYRLSFTPSATIEALLSSPNPRVAIIREEGSN
GDREMAGAFFTAGFEAWDISMSDLIAGTVVLRFKGVAFVGGFSYGDVLDSAKGWAGSIRF
NTSVSKQFDAFYNRADTFSLGLCNGCQLM??MMGKRVNYAARTVISPDISLETNEMGVPQ
LFAKKLTFPQPVTPVNYQEMAAAVINGADNYPGANFIEDEFGNIINLEKETPEKRVALSK
TLLTVRPQAPHGATKKVYRHLVSGDYVLANRQPTLHKPGISGHRVKVLGKTEKTLRMHYC
NCSTYNADFDGDEMNIHFPQSLLAAAEVREIAANNYQYLGPRAGVPLRGLIQDHILTGVL
LTKRDTLFTKAEFQKVLYASCWSVNTKHPIRTPPPCILKPQPLWSGKQLISAALDHLTIG
YEPLNFTGASKISTKLWGKHGQ-EIMRDSHVIIRDNEMLVGIL??DLVDHIDDYFSVSLD
NNNSVNIVSEDYKLTWQHDFSKLLTLTRIIQNIITPSRNCAF--KSNLDSDGDFEMTDLT
KPPTSLRNSLEVITKTDFNLLKLIGKIRSNYFGL-??SNYFGLWAHAPLSQQIQQYYCGS
AVYLRVSLFNHSCFPNCTTLLQANDAHRERINPLLFHIVTLRDIKQDEECLITYIPLDQK
LKERQSHLKSMWFF
>DqqCqq_medusoides_OH592
LVWNHTANNSAWLTDHPEAAYNIDNSPHLKAAIVLDDAFMEFSGKNIGMRVESVEELELL
VANIRDHVIAPLKLWEFYVLDIEKEMGIFDSAYPASIPPVDPNPPASPYMP-----MSPK
LDNESAYLVDTIIKKGMVRDPTHDRYSMHIDLHHTFQLLNGTASFKPLTMIEKKQKY-DY
LRLINLNLYREYDTDLAAIVTNISERIKYERIALHGPKLGAVSVRHPLIDSYFTRIEHRQ
AGSTRTLHLANNGWTFNHNPSIDFASKDSKAYLRRDVIIWGD??WMDKMGESNKGRNYGD
PATPRDGAPIEITAMVYVTARWLSVVNKSGQFKHTAVKLGADQKEWTYAQWADTIKANFE
KNYYIPSS-SDDKKFVVNSSFVRRRYVYKDTVGSKSSYSDYQFRPNQLVAMAFAPDLFTR
DYVLRALDITKNSLLGPLGVRTLDPNDPDYHANYNNSLDTEYRPTARGFNYHNGPEWI??
D-----------------------------------------------------------
------------------------------------------------------------
----------------??RKMSEWDNLASWIIDNELFSTKVRWLIQIPRLYDAYHETV-A
TTFQDFLSNIFQPLFEATRDPESHPKLHKFLQQAVGIDCVDDESKFEKKFTEKFPNPQEW
TSEHNPPYTYYLYYLYANLYSLNKFREEKGYSKLTRIPHSGEAGEVDHLGAAFLLANGIN
HVINLRKTPVLQYLYYLTQIGIALSPLSNNSLFLTYYRNPFPVFFARGLNVSISTDDPLQ
FHYTKEPLMEEYSI??G-------------------------------------------
------------------------------------------------------------
------------------------------------------------------------
------------------------------------------------------------
------------------------------------------------------------
------------------------------------------------------------
------------------------------------------------------------
------------------------------------------------------------
------------------------------------------------------------
-----------------------??RMNFTTTYSTNATSICQACRLEFIERIERSRRYRL
VLADTLSKEHIELCIDQVHDRMTECHYPTPITSFAPGVVPKKVQWIPLMEEGRSALEKVN
KDMGLAFDEHDLKLYSDLFINQLKRNPSDVECFDIGQSNSEHSRHWFFNGKLIIDGVPSQ
KTLFQIVKDTLKANPTNSLIAFCDNSSAIKGFETKVLVPKSPIDSSPYELGVREQPIIFT
AETHNFPSGVAPFPGAETGTGGRIRDTHATGRGSLVVAGTVGYCVGNLNIEDYDLPWESK
EFKYPANLANPLKIEVEASNGASDYGNKFGEPVITGFTRSFGLRNEDGERREWIKPIMFS
GGLGAMDQRHLKKEQPE-GMVVVKTGGPAYRIGMGGGA??NWMWAAKLKGEGARLYDAAV
SMHDAMVELGIAIDGGKDSLSMAARAPSKLVKAPGTLVVSTYVRCTDITATITPDLKLN-
SQDDSALIYIDLGAGNNFLGGSALAQVYGQIGNEEPHQDVQLVKRFFNTVQLLVRERLIT
AGHDRSDGGLITTLVEMALAGNRGMAVSLSA------TESIFKLLFSEELGAVVECKRSN
QQKVMEILQDAKIPCY-YIGHTNVNPGADRVQVKVGDQVVVDEELKTLSFWWEETSYRLE
KLQA-EHACVDSEFRELQKRVVGGGKGPNYKMGFNPQASSIALVRTSAPRVAIIREEGSN
GDREMAAAFTCAGFQAWDVAMSDLLDGRIQIRFRGVAFVGGFSYADVMDSAKGWAGSIRF
NQSVAKQFDAFYERQDTFSLGLCNGCQLM??MMGKRVNYAARTVISPDISLESNEMGVPQ
YFARTLTFPQPVTHFNYQQMAQAVIRGPDNYPGANYIEDEDGFFINLSKESPENRVALSK
TLLTIKPTSPHGTTKKVYRHLLTGDFVLANRQPTLHKPGISGHRVKVLGKNEKTLRMHYC
NCSTYNADFDGDEMNIHFPQNFHASAEIREIAANNFQYLGPRAGVPLRGLIQDHILTGVL
LTMRDTMFTKPEFQRILYASLWSINRDHPIVTPQPALIKPVPLWTGKQLISAALTHLTIG
RVPLNLESPSKIPAKLWGKHGL-DVSRDSHVIIRQNEMLAGIL??YLCDHIDDYFSVSLE
HNDHETEMTND-QSNWKHDFSKLLPLARIIQNIIQPSQHAYVDGGGSGNGNGNEEEDYIR
DDNNGTHKDLRILSRIDLNYLKLLGKVRANYFGLW??ANYFGLWNQDYETGGGECYWAGA
AVYLGLSLFNHSCLPNCSTIIQSEDFDKGRLNPLTFYIVALRDILPKEELLITYIPLDQK
LKERRNQLKSLWLF
>DqqCqq_myxobasis_NT2A
L-----------------------------------------------------------
------------------------------------------------------------
------------------------------------------------------------
------------------------------------------------------------
------------------------------------------??WMDKMGESMKAKNYGD
PATPRDGAPIEITAMLFVTAKWLAAINKTGQFKFSGVKIGADKTEWTYAQWADTIKANFE
KHYYIPSS-SEDKRYSINSSFVRRRYVYKDTVGSKNPYSDYQFRPNQLVAMAFAPELFTR
DYVIRTLDITMHSLVGPLGIRTLDPNDTDYHANYNNSLDNDYRPTAKGFNYHNGPEWL??
DTHVHHSSSMNQKHLLKFIKRKLKESPNEVVIFRDDKYLTLSEVFKSLNLNVDDLSVDTL
DVHADNNTFHRFDRFNLKYNPCGQSRLREIFLKTDNLIKGRYPAELTKELMGDLENSKYQ
NAEYRLSIYGRKMSEW??RKMSEWDNLASWVIDNELFSTKVRWLIQVPRLYDVYRETV-A
TTFQDFLANIFQPLFEATRDPESHPKLHKFLQQVVGIDCVDDESKFEKKFTEKFPNPQEW
TSEHNPPYTYYLYYLYSNLYSLNKFREEKGYNTLSLRPHSGEAGEVDHLGAAFILANGIN
HGINLR-TPVLQYLYYLTQIGIALSPLSNNSLFLTYYRNPFPVFFARGLNVSISTDDPLQ
FHYTKEPLMEEYSI??GCAAGKGVLIPTDKKEAVDALKRIMVDKEFGSAGDEVVVEQFID
GDEVSVMCFSDGYTVTVMPPAQDHKRALDGDKGANTGGMGAYSPAPFVTDMSQSGFGPRI
DNIVDTVLKPTIAGMRREGRPFVGVLFAGLIIDKKQKNYVLEYNCRMGDPETQVVLPLLD
SDLYEIFQSCIETRLDSVQ-VKWREG-YAVTVVSASQGYPDAYPKGKEIVGIDRFPQDSL
ILFQAGTTVVSKLITSGGRVLSTTALAA-DLESAIKAAYKGVEAV-TFEGIQFRRDIGHR
AIKYLQDKGSGVSYSESGVDIERGDAVVVNIAPMAKTTNRSGCVSDLGGFGALFDVKAAG
FKDPILVSGTDGVGTKLKIAQEINRHQDIGIDLVAMCVNDVLVQGAEPLFFLDYFATGRI
HVDVATQVIGGIARGCKQSGCALIGGETAEMPGMYRDGEYDLAGFAVGAVERDQMLPRNI
RPGNILLGLASSGVHSNGYSLVRYLIEKKSHSVYLQKAPFDQS-KTLGETLLTPTKLYVL
SRLAAIKN-GGVNGLAHIT----??RMNFTTTYSTNATSICQACRLEFVERIERSRRYRF
NLASKLSQEHLQICIDQVHDRMTECLYPTPIKSFAPGVVPKPVQWIPLMEQGRAALERVN
KDMGLAFDEHDLQLYSDLFLNHLKRNPSDVECFDIGQSNSEHSRHWFFNGKLIIDGIPSQ
KTLFQIVKDTLKANPTNSLIAFCDNSSAIKGFETKVLVPKSPIESSPYEIGTRDQPIIFT
AETHNFPSGVAPFPGAETGTGGRIRDTHATGRGSIVVAGTVGYCVGNLNIEDYDLPWESK
DFKYPENLANPLKIEVEASNGASDYGNKFGEPVITGFTRSFGLRNEDGERREWIKPIMFS
GGLGAMDQRHLKKEQPEKGMLVVKAGGPAYRIGMGGGA??NWMWAAKLKGEGARLYDAAV
AMHDAMVELGIAIDGGKDSLSMAARAPSELVKAPGALVVSTYVRCTDITATITPDLKLN-
NQDDSALIYIDLGAGNNFLGGSALAQVFGQIGNDQPHQDVQLVKRFFNAVQQLVQERLIT
AGHDRSDGGLITTLIEMALAGNRGISISLSS------AENIFRLLFSEELGAVVECKRVN
HEKVMQILQDARIPAY-YIGHTNISSNGDRVTIKVGDKIVLDEQLKTLSFWWEETSYRLE
KLQA-EHACVDSEFKELQNRVQGGGKGPNYKMSFKAQPSAISIILSSAPKVAIIREEGSN
GDREMAAAFSSAGFQAWDITMSDLLDGRMCLRFAGVAFVGGFSYGDVLDSAKGWAGSIRF
NQSVAKQFDAFYERQDTFSLGLCNGCQLM??MMGKRVNYAARTVISPDISLETNEMGVPQ
YFARTLTFPQPVTHFNYQQMAQAVINGPDNYPGANYIEDEDGFYINLAKESHENRVALSK
TLLTIKPTSPHGTTKKVYRHLLTGDFVLANRQPTLHKPGIMGHRVKVLGKNEKTLRMHYC
NCSTYNADFDGDEMNIHFPQNFHASAEIREIAANNFQYLGPRAGVPLRGLIQGHILTGVL
LTKRDTIFTRAQFQSILYASLWGVNRDHPIVTPQPAIIKPVPLWTGKQLISAALNHLTIG
RVPLNLESASKIPTKLWGKHGL-DITRDSHVII----------??YLCDHIDDYFSVSLD
TDNHETEMQTDYQSNWKHDFSKLLSISRIIQNILQPSQHTYITDAA--DIQDESSIDTNN
LGQTGFRGDYRIVTKIDLNILKLLGKVRANYFGLW??ANYFGLWNSDN-INGGECHWAGA
AVYLGLSLFNHSCIPNCSTIIQSEDFDRGRLNPLTFYIIALRDVQVDEELLITYIPLDQK
LKERRNQLKS----
>DqqCqq_exiguum_TNS_C_199
LVWNHTANNSHWLRDHPEAGYNVDNSPHLKAAIVLDDALMEFSARNNGMRVESAEQLDQL
ITNISENVIAPLKLWEYYVLDIAKEMEIFTSAYPASVPPVDPDPPTSPYQP-----ISPK
IANEAAQIVAKILKSGMVRDPTYDRYSLHIDLNHIFSLLNSTVSFKSLTMVEKQQKYEDY
LRLANLSLYRDYDGDSEAMLQNMRERIKYERIASHGPKLGDVSARHPLLDSYFTKVEHKG
AGNIRRVHLANNGWIFNYNPSVDFASKDSKAYLRRDVIVWGD??W---------------
------------------------------------------------------------
------------------------------------------------------------
----------------------------------------------------------??
DTHVHHSSSMNQKHLLKFIKRKLKEEPNEVVIFRDDKYLTLSEVFKSLNLNVDELSVDTL
DVHADNNTFHRFDRFNLKYNPCGQSRLREIFLKTDNLIKGRYLAELTKELMEDLEKSKYQ
NAEYRLSIYGRKMSEW??RKMSEWDNLASWICDNQLFSTKVRWLIQIPRLYDVYRETV-S
STFQDFLSNIFHPLFEATRDPESHPKLHKFLQQVVGIDCVDDESKFEKKFTEKFPVPAEW
TSEHNPPYTYYLYYLYADLYTLNKLREEKGFNTLTLRPHSGEAGEVDHLGAAFYLAHGIN
HGINLRKAPVLQYLYYLDQVGIALSPLSNNSLFLTYYRNPFPVLFARGLNVSISTDDPLQ
FHYTKEPLMEEYSI??GCAAGKGVLIPTNKQEELDGLKRIMVDKEFGSAGDEVVIEEYLD
GEECSLMCFSDGYSLVVMPPAQDHKRIYDDDMGPNTGGMGAYAPALFISNSGISGFGPII
DKCIETILKPTINGMRNEGSPFVGVLFAGLMVSKV-------------------------
------------------------------------------------------------
------------------------------------------------------------
------------------------------------------------------------
------------------------------------------------------------
------------------------------------------------------------
------------------------------------------------------------
-----------------------??RMNFTTTYSTNATSICQSCRLDFIQRIERSRRYRL
FFKSQLDQAKLYRVIDHVHDRMTECHYPEPIRSFDTGVVPKPVTYIPVMEEGRAALERVN
KDMGLAFDEHDLKIYSDLFINILKRNPSDVECFDIGQSNSEHSRHWFFNGKMIVDGIESE
KTLFQIVKDTLKANPNNSLIAFCDNSSAIKGFKTKILIPKKVTESSEYEVETREQPIIFT
AETHNFPSGVAPFPGAETGTGGRIRDTHATGRGSLVVAGTVGYCVGNLNIEDYDLPWEDK
DFKYPPNLANPLKIEIEASNGASDYGNKFGEPVITGFTRSFGLRNPDGERREWIKPIMFS
GGIGSMDERDLKKGTPETGMVVVKAGGPAYRIGMGGGA??N-------------------
------------------------------------------------------------
------------------------------------------------------------
------------------------------------------------------------
------------------------------------------------------------
------------------------------------------------------------
------------------------------------------------------------
-----------------------------??MMGTRVNNAARTVISPDISLESNEMGVPE
YFARTLTFPQPVTHFNYQQMAQAVVNGPENYPGAHYIEDEDGFFINLAKESPENRIALSK
TLLTTKPQMPHGSNKKVYRHLLTGDYVLANLQPTLHKPCIRGHRVKVLGKSEKTLRMHYC
NCSTYNADFHGDEMNIHFPQS---------------------------------------
------------FQSVLYASMWAMNNKHPIVTPPPAIGRAVPLWSGKLFIYAAVVHMTIG
GGPLNLESPSEIPAKMWGKHGM-DVMCDSMVIIRQIEFLAGIF??YLCDHIDDYFTVSLD
DQQHALEMESDYRINWKNDFSKLLALSRIIQNILNPNHHCEI-IHYGVDEDGDSRLQNND
SNSSPRGNDFKNITKTDFNLLKLLGKVRANYFGLW??ANYFGLWNHDRYNNESQCYWAGA
AVYLGLSLFNHSCYPNCSTMIQSDDLDMGRINPLTFYIVALRDIKQGDELLITYIPLDQK
LSERRNQLKSLWLF
>Phy_polycephalum
LVWNHTADNSPWLVEHPEAGYNLENSPHLKAAFDFDEAIMQFSLSITDTPIKDESDLANI
MQRLTSHVLPQVKLWEYFVIDVETHVQEFRHALQRLTRGEDSLLSLNPILH------TAH
VHPDTATAADALRATGIYSTGTGERFHTHVKLESAITVCNYPVMKTLEEVTRRCQIYESA
LNVLNVDLYREYDECIEEAVRNMTERVRFEFVSSHGPQWGRVTKQHPILTSLFTRINVG-
---GKILPLANNGWIYNGNPLIDFAGPHSNAYLKRSVIAWGD??WMDKMGESSLAGNRGF
PATPRAGAPIEITGLLKSTLRWLTHLHQTAIFPFDAVTVSVDSSKLLLADWNARVHANFD
LYYYIPENPDEDSKHKIAPELVNRRGIYKDIVGSPHVWAEYQLRPNQCVAMAVAPELFPP
HNALSALKMVEDVLIAPLGVRTLDPKDNNYNGNYTNSDGTDYK-TAGGFNYHNGPEWV??
DTHVHHSSSMNQKHLLRFIKKKLKQSPDETVIYRDDKYLTLTEVFDSLNLTSYTLSVDTL
DVHADKNTFHRFDKFNLKYNPCGQSRLREIFLKTDNFVRGRYLAELTKELFSDMQFSKYQ
HAEYRLSIYGRKYSEW??RKYSEWDTLASWVVDNKLFSPNCRWLIQIPRLYSAYIET-EI
NTFQDLLNNIFAPLFDVTRDPQSHPNLHLFLQQVVGFDCVDDESKWEKKVNDK-VLPSQW
TSAQNPPYSYYLYYLWANLYSLNKFREEKGFNTLTLRPHAGEAGDVDHMASAFLMANGIN
HGINLRKAPALQYLYYLTQIGIAVSPLSNNSLFLYYNRNPFPDFFARGLNVSLSTDDPLQ
FHYTKEPLMEEYSI??GLAAGKGVVVPNNKEEALLALKQIMQAKEFGAAGDEVVIEEKLV
GYEASVLAFTDGHTVRAMPPAQDHKRALDGDLGLNTGGMGAVSPAPQGL---------DL
KEVVKRTLQPAVDGMRREGIPYVGVLFVGLIIGSKGEMNVLEYNCRFGDPETQTILPMLK
TDLLDVFLASANGCLDSIN-VEWLEG-ASVTVVAASKGYPGPYDNGKLISGLEKFNSNGE
YLFHAGTSVSGAVKTNGGRVLNVTCVGD-TLESAISKAYSRINDV-HFEGMFFRKDIGAN
ALASKK--NKSVTYSESGVDIARGDSVVDNIVPYAKATARSGTTSDLGGFGAFFDVRAAG
FVDPILVSGTDGVGTKLIVAQKTKSHSTVGIDLVAMCVNDIVVHGAEPLFFLDYFATGKI
DVKTTSEVIRGIAEGCKLAGCALVGGETAEMPGMYGHGDYDLAGFAVGAVERSAVLPRDV
RDGDILLGLTSSGVHSNGYSLVRYLVEKQ-GLTYDNEAPFDKA-HRLGDVLMRPTKIYVK
SCLAAIKT-GGVHALAHITGGGI??RLSFSSAFSTNAVSICHSCKLTNIKRIELSRRYLF
STNSQPTEQQISQIVEDIHDKMTECLYPSPLTTFDTGVSPKAVRSIPVLKEGRVALERLN
KEMGLAFDEHDINLYTDIFQNVLKRDPTDVECFDIAQSNSEHSRHWFFTGNMIIDGEAKP
LSLMKIVKNTLEANRNNSIIAFCDNSSGIKGYNTHVLVPQDSRKASQYVTGSREQHIIFT
AETHNFPSGVAPFPGAETGTGGRIRDTHATGRGSIVLGATVGYCVGNLQIPGYELPWEDK
QYKYPGNFAAPLKIEIEASNGASDYGNKFGEPVIQGFTRSFGLRLPNGERREWIKPIMFS
GGVGHIDGRHITKGKPEKGMTVVKAGGPAYRIGLGGGA??NWMWAAKLKGEGASMYDACV
AMHDCMVELGIAIDGGKDSLSMAAHVN-EVVKCPGTLVVSTYVTCKDITKTVTPDLKLG-
EGEEGILVYIDLGEGKYRLGGSALAQVYTQVGDAAPQLSVPVLKTAFAAVQELVEQGLIS
AGHDRSDGGLAVTLIEMALAGNRGIEVSLKA-----SPVHVANNLFAEELGLVMEISSKN
ISTVQEILKRHGVNVE-IIGKTVVSKGTDNVIIKIGEETVLNEPLSSLRVMWEETSYQLE
LLQA-NPKCVQQEWEELKKRGTGGAKGPGYKVTFTPEPTADALLSVNRPRVAIVREEGSN
GDREMAGAFWQAGFEPWDITMTDLAKQSVSLIFRGVAFVGGFSYADVLDSAKGWAGAIRF
NPVISAQFDYFYDREDTFSFGICNGCQLM??MMGKRVNFAARTVISPDANLQTDQIGVPQ
YFAERLTFKQPVTQFNYKELAQLVINGPE-YPGAVFVEDEFGQQTSLEFMDEQKRISLSK
TLLTPSDNAPPGTVKKVHRNLLDGDYVLMNRQPTLHKPSIMAHRAKVIRSTDKVMRMHYA
NCATYNADFDGDEMNLHLPQTFAGQAEARHIAATDYQYIVPRNGMPLRGLIQDYVVSGSL
LTKRDTFFTRDQFQKLLYSALFNVNPNKPIVMPPPAIMKPRPLWTGKQVVTVTLNQITHG
MHPITLECGTKIPVKLWGSVQG-PYMNEGIACFLDNELVCGVL??-LSDHVLDY------
------------------------------------------------DEAKWEEMNVLW
QVELEGEEHQGVFSEPKEEIMSILSKIRSNFFGVW??SNFFGVWSMS----GKQAVWAGA
SIYLRCSFFNHSCFPNCLVAQESKPTQQ-NNVGAVFTVRTVCDVEEGEELCLSYIPLDQP
TQRRRTHLHTNWMF
>Pla_aur_fun
VVLNHTANNTPWLADHPEAGYNLDNSPHLRKAFDVDEALLVFSTDIHNGVYMSEDDVRHL
LSVFRRTVWPQWKMWEYYVVDVASTIAQVSAELRGDYKFDSRY-------------GADP
MSDSCFDPLKTLMDDGIRDDGHQGRFSLKIDLDVLLSIFGSEEQLSPSDVEKRMVRMRQV
LDQFNAPGYHAYDTDTDLIIQNLFHRINR----------GPLLPGRHITDNYFTRVKGRD
---GRQIALANNGWIWAGNPLINFAGPESNAYYLREVIIWGD??WMDKMGESQKAGSQGF
PGTPRDGADVEIVGMLKSTLRWLSSLHEQKKFPHAGVEVKQGTKKVTFKEWDQLVQRNFE
NYFYVPEDPKQDEAYHVRTEHVNRRGIYRDTVGSTQGWSDYQLRPNAPVAMAVAPELFNR
DHARRALAITEEVLVGPLGMATLDPSDFNYEPDYDMSIDTDNRRLSKGFNYHQGPEWV??
DTHIHHSAAMNQKHLLKFIKKTVRNHPEDKVIIRDEKELTLAEVFASLELNTYDLSVNTL
DVHADKHTFHRFDKFNLKYNPCGQSRLREIFLKTDNYIKGRYLAELTKELFNDLEASKYQ
YAEYRLSVYGRKQNEF??RKQNEFDQLASWIVDNQLFCKNVRWLIQIPRLYGEFKKNGMM
EQVLDSHVDVFRPLFEATKDPKSHPKLSLFLQQVVGFDCVDDESKPVKRFTRKYPLPSEW
DIVDNPPYAYYAFYLSANIKALNHYRESKGMNTFSFRPHAGEAGEIDHLASAFMVANGIS
HGINLRKSPVLQYLFYLSQIGIAVSPLSNNSLFLSYNRNPLPLFFARGLNVSLSTDDPLQ
FHYTREPLIEEYGI??GLAAGKGVILPADQQEARDTIRQIMVQKEFGTAGDSVVIEDRLE
GPELSVFAFSDGYSTVILPPAQDHKRVGEDDTGLNTGGMGAFCPSPICNE--------LL
KEIHSRVIQPTVDGLRRSGTPYVGLLYAGILLDKVKGVQVLEYNCRFGDPETQAVMLLLE
SDLYEIMLACVEGRLDSVG-VNTRSDLFAANVVVASGGYPGSYQKGHVITGLDGV--DDV
IIFHAGTTLDQKVITSGGRVLNVSTTGK-TLQEALDKIYSVLPSV-QFEGSFYRKDIGRK
ASQYKK--TKGVTYKDAGVDIDSGNNLVDIIKPITKATKRIGCDAEIGGFGGLFDLKPLN
MKDPIIVSGTDGVGTKLLIAHKVNVHDTIGIDLVAMSVNDVLAHGAEPLFFLDYFATGKL
DVRAAADVVRGIGEGCKRSGCALIGGETAEMPGLYAPGEYDLAGFAVAVVERSEMLPKRV
SNGDVMIGLTSSGIHSNGYSLVRHITEKIAGLNYHDEAPFSPG-KKMWEILLAPTKIYVK
PVLAAIKGHSGVKAVAHITGGGF??RLSFSTAWSTNAVSICHACGLKDVVRVERSIRYLL
RSSSEMTTEQTEAFLNLVQDRMTEAHYTEPLQSFETGAKPQPVRRIEILERGRVALDEIN
DEMGLAFDEHDMEMYINLFK-ELGRNPTNVELFDLAQSNSEHSRHWYFRGRMVIDGDEKE
ETLMHVVKSTLKED-TNSLIAFCDNSSVIKGFPIQTLLPQNPGNPSPFEEKTVDYDLLFT
AETHNFPTGVAPKPGAETGTGGRIRDTHATGRGSLVVAGTACYCVGNLNIPNYNLPWEDP
KLKYPDNLATPLDIEIEASNGASDYGNKFGEPVIQGYTRSFGLVLPNGERREWIKPIMFT
GGVGQMSREHLTKGQPEVGMVVTKIGGPAYRIGMGGGS??NWMWAAKLPGEGANLWDAAQ
AMRDMMCTLGIAIDGGKDSLSMAARVPAELVKSPGTLVISNYVSCPDITNVITPDIKKA-
--GQSNILFVDLSGGKNRLGGSALAQVYGQVGDVSPDVEVELLINAFNTTQKLIQQKLIS
SGHDRSDGGLITTLLEMAFAGNCGLDLTFNNLNSK--LMDVLSVFYSEELGLVYEVTDAN
LAAVEKVLRESNVTYV-NLGRTVVEG-----ILFKDGKVLLQDKTAKLRDDWNETSHRLE
LLQV-NPKCAEEERKVLSTRK-----GLNFSPLQNFQLPSIYSVDGVRPRIAVLRQEGSN
GDREMTSAFFQAGFECWDINMSDLSSGKVTLRFRGVAFVGGFSYADVMDSAKGWAGVIRY
DDRLSGQFQHFLKRQDTFSLGVCNGCQLA??MMGKRVNFACRTVISPDPYLQTNQMGIPP
YFAERLTYPEPVTERNYKEMAAAVVNGPHKHPGALAIEDEKGRVINLQFMSEDERRAQSM
LLRTFHEDSDPHSIKKVYRHVRDGDVVLTNRQPTLHKPSIMAHFVKVLK-SEKTLRMHYA
NCNTFNADFDGDEMNVHLPQDPLARAEAQTIAMADYQYITARNGGPLRGLIQDHVVTGVL
LTMRDTFLELPHFTQIVYSAVLELNYHEPVVIPTPAVLRPKRLWTGKQVVSTVLKQIVVG
KKGLNLNAKAKVPDRMWGPDSG-----EGDVIFRDNDLLTGVL??---------------
------------------------------------------------------------
-----------------------------------??S----------------------
------------------------------------------------------------
--------------
>A_castellani
L-----------------------------------------------------------
------------------------------------------------------------
------------------------------------------------------------
------------------------------------------------------------
------------------W-----------------------??W---------------
------------------------------------------------------------
------------------------------------------------------------
----------------------------------------------------------??
DTHIHLAAAMTAKHLLTFIKRKLTENPNTVVSRPDGKEVTLIQTIQHLGLEVADFTVDAL
DVRAD-NTFQRFDNFNDKYSPFGFSELRTIFLKSENQLEGKFFAELTQETADRLEESKYC
MAEWRVSIYGRKAEEW??RKAEEWDSLAKWICDNKLYSDHNRWMIQVPRIYTLFKKTNQI
KNFGELIQNVFRPLFE-----------------VSGFDSVDDESRPERQLCLRPQSPEAW
DIDENPPYAYWLYYMWANLVTLNRLREARGLNTFDLRPHCGESGDADHLAAAFLLARGIN
HGIKLHSRPPLEYLYYVAQIGIAVSPLSNNALFLEYKKNPFNRFFRRGLNVSLSTDDPLQ
FHYTQSPLIEEYAI??GLAAGKGVIVPKNKDEAKQAVREIMVDKVFGEAGNLVVLEELLV
GPEVSFLGFCDGTTVVPMPAAQDHKRALDNDKGANTGGMGAFAPTPAVTP--------MA
QEWTATVLQAALDGLKKDGIPFVGVLFAGLMLTK-NGPRVLEYNCRFGDPETQVILPLLK
TDLFEVMLACVQGRLAQLR-VEWATARAAVTVVAASGGYPDKYPVDKPIAGLNSLPQGGV
YVFHAGTKAAQGVVTSGGRVLAVTAVSP-RPAQAIARAYAALDKI-HFDGMHYRCDIGSY
FANNTLRLQGPVTYRSAGVDIDAGNLLVERIKPFTKATARPGTSANIGGFGGLFDLKEAG
YRDPLLVSGTDGVGTKLKIAQEVKKHDTLGQDLVAMCVNDILTRGAEPLFFLDYFATGAL
AVDEATQVVKGIADGCMLAGCALVGGETAEMPGMYPPGEYDLAGFAVGAVERDGVLPITI
KEGDVVIGLASSGLHSNGFSLVRHIIKLN-NIDVSAKPPFASKHEKLAHALLEPTRIYVK
SVLPLMKA-RKIKAAAHITGGGL??RLSFATAWSTNAVAICHASGLTSIQRVERSRRIQF
AVDKELSQEQIQRFVASIHDKMTECVYAEPLQSFETNIKPEGWTVIRIMEEGRAALEKVN
KEMGLALDDWDLDYYTKLFTEEMKRNPTSVEAFDISQSNSEHSRHWFFKGRLVIDGQEVE
ESLMDLVIRTLEANPNNSLIAFRDNSSTMKGYPIKALLPSKPGEPGPMEVKAVDYDVLLT
AETHNFPTGVAPFPGAETGTGGRIRDTHATGRGSLVVAGTAGYCVGNLNIPDYPLAWEDH
TRPIR--------------------------------------------------PIMFT
GGLGQMDHKHVEKAKPEKGMLVVKLGGPAYRIGVGGGA??NWMWAAKLPHEGAALYDACK
AMSEMMIQLGIAIDGGKDSLSMAALAG-ETVKAPGTLVVSGYCTTPDFSKKVTPDLKGPL
AGIPSTLLLIDLGANKNRIGGSALGQVYNQLGGEVPDVDVDQLKKAFLAVQELLDQRKVL
AGHDRSDGGLITTLLEMAYAGNCGISVTLNSEQYEELAMTIVRTLFAEELGLVLEVRADH
ADEVVSFLHGQGLRHVITLGTTT---RDDRIKLTSNGHLIIDQPMTQLRNVWEETSFQLD
KRQA-NPKCVEEERTGLASRQ-----APDYRLTFEPRPTPSAWFASQKPRVAVLREEGSN
GDREMAGAFNAAGFEAWDVKMKDLLEDKVSLQFRGIAFVGGFSYADVMDSGKGWAGLIHF
NKKLLEEFQAFYRRKDTFSLGICNGCQLM??MMGKRVNFAARSVISPDPFLQTNEIGIPL
VFAMKLTFPEPVTETNFREMQQAVMNGPGKYPGANAVIDENGHTTVLRESDEAGRLALSK
TLRNN-----EKGLVKVLRHLRDGDAVLVNRQPSLHKPSIMAHIVRVLR-TEKTIRMHYA
NCDAYNADFDGDEMNIHFPQSDLARAEAYTIALGDEQYIVPTDGSPLRGLIQDHVVMGSL
LTNKDTMLTREEFQQLLYAAISTLRYQTPIITIPPCIVKPVPLWSGKQVISNLLMELLKG
YQPLNLDSSSKIPAASWKDHSE-----EGIVIVRGNELLTGIL??---------------
---KGTLAPSLFGSQEATMFARLVIRQRALTFALEPNTHALS----PTRLAQYEQMAEV-
--AASISLPRGARKVTKDDVVRLLCIQQCNAFGLS??CNAFGLSNGE-------GEMTGV
ALYPALSLFNHSCMPNCAAVDDG------TGSKRVCAIKTLVAVPPGEELTISYIDLDLT
RELRQDKLEESYAF
