# Supplementary material for: A well supported multi gene phylogeny of 52 dictyostelia
Source: Mol Phylogenet Evol. 2019 May;134:66–73. doi: 10.1016/j.ympev.2019.01.017 (PMC6430600; doi:10.1016/j.ympev.2019.01.017)
Supplement: Supplementary Data 6 Traits [file mmc7.xls]

## Sheet: 1.Table of contents
Table of contents
Sheet	Name	Contents
1	Table of contents
2	Continous_traits	Quantitative traits, averaged per species
3	Contin.traits_Pres.	Quantitative traits ordered to trees and colour coded by conditional formatting for presentation in figure S2
4	Discrete_multistate	Multiple states of qualitative characters, colour-coded for presentation in figure S2
5	GC bias	G/C codon bias over 6 proteins ordered to trees for presentation
6	Discrete_binary	Qualitative traits converted to binary expressions for ancestral trait reconstruction

## Sheet: 2.Continuous_traits
				All measurements of quantitative traits, means and standard deviation
				Spores										Amebas								Aggregates		Slugs		Sorus		Stalk												Fraction of total cross-section area.
				Spore length (um)		spore diameter (um)		Spore average diameter		Spore area (um^2)		Spore eccentricity (l/d)		amoeba length (um)		amoeba diameter (um)		Amoeba diameter		amoeba eccentricity (l/d)		aggregate diameter (um)		sorogen length (um)		sorus diameter (um)		stalk length (um)		midstalk diameter (um)		stalk volume (um^3)		stalk tip diameter (um)		stalk base diameter (um)		Species	Strain	Anterior unstained		Posterior stained		Rearguard unstained
AAPPRS	SSU	species	Strain	means	SD (n=50)	means	SD (n=50)	means	SD (n=50)	means	SD (n=50)	means	SD (n=50)	means	SD (n=25)	means	SD (n=25)	means	SD (n=25)	means	SD (n=25)	means	SD (n=25)	means	SD (n=25)	means	SD (n=25)	means	SD (n=25)	means	SD (n=25)	means	SD (n=25)	means	SD (n=25)	means	SD (n=25)			Mean	SD	Mean	SD	Mean	SD
16	1	D. brefeldianum	TNS-C-115	6.2848	0.822247	3.712	0.461692	4.9984	0.529734	20.3112	4.73814	1.71278	0.307327	8.6	1.29904	6.56	0.857807	7.58	0.821964	1.33305	0.276712	803.2	238.375	282.8	83.6421	96.64	15.3049	1645.6	844.315	6.4	0.645497	52938.8	24176.4	3.46	0.61101	8.82	0.864581	D_brefeldianum	TNS-C-115(Type G-12-1)	0.152623	0.027468	0.740085	0.0266234	0.107292	0.0228215
17	3	D. mucoroides	S28b	5.9328	0.810601	3.8464	0.535033	4.8896	0.559099	20.8681	4.29962	1.56481	0.267535	8.04	0.923309	7.14	0.835663	7.59	0.831915	1.12948	0.0866138	780	198.662	217.6	88	96.4	18.23	2368	813.286	9.46	1.05	166439	69932.2	5.44	1.2855	15.2	2.05649	D_mucoroides_S28b	S28b	0.16397	0.0122075	0.795866	0.0201665	0.0401638	0.0103884
20	4	D. capitatum	91HO-50	6.2528	0.653197	3.7568	0.239466	4.5472	0.340702	17.6249	4.06056	1.72879	0.17909	12.78	3.45531	10.12	2.98706	11.45	3.1108	1.27672	0.192759	1899.2	820.985	186	79.7914	76.2	20.3756	3100	2048.58	6.78	0.578792	111921	61946.9	3.52	0.529937	12.86	2.06922	D_capitatum	91HO-50	0.149674	0.0255824	0.780856	0.0377405	0.0694707	0.0158388
18	2	D. pseudo-brefeldianum	91HO-8	6.9504	0.802387	3.872	0.462822	5.4112	0.592251	24.3079	5.10914	1.80219	0.154685	10.84	2.04491	8.6	1.47902	9.72	1.60617	1.27051	0.200538	1259.2	483.89	458.8	227.309	95.6	25.5082	3072.8	1259.89	14.16	2.01928	483894	234893	5.64	0.7	26.68	3.50262	D_pseudobrefeldianum	91 HO-8	0.190663	0.0421838	0.643865	0.0809401	0.165471	0.0430214
19	6	D. aureocephalum	TNS-C-180	6.2912	0.796033	3.9808	0.513793	5.136	0.604095	20.475	5.62817	1.58928	0.158332	8.828	1.61826	7.62	1.10189	8.224	1.29108	1.15855	0.121329	1553	500.433	288	112.953	99.6	28.2076	2264	1237.23	8.94	1.36412	142115	76647.6	4.12	0.56421	18.84	2.20662	D_aureocephalum	TNS-C-180 (NL 26)	0.134051	0.0485958	0.789949	0.0922233	0.076	0.0493513
21	5	D. aureum	SL1	5.28	0.666395	3.1424	0.321238	4.2112	0.466689	14.2834	2.68927	1.68164	0.139296	9.46	2.37575	7.5	1.94722	8.48	1.89973	1.29986	0.324432	930.8	324.229	392	96.5229	113.6	30.3974	3055	1490.46	9.44	1.35647	213818	125421	4.68	0.476095	22.36	3.87438	D_aureum	SL1	0.139009	0.0500985	0.850991	0.0490198	0.01	0.02
26	9	D. septentrionalis	AK2	8.672	0.919414	5.3952	0.544787	7.0336	0.637514	39.9672	6.38267	1.61859	0.201586	9.2	0.629153	8.78	0.693421	8.99	0.61441	1.05081	0.0679929	2089	598.743	424	122.202	150.4	73.4552	4855	1447.29	18.9	6.83892	1.36208e+06	1.10015e+06	13.62	3.78671	46.84	8.80544	D_septentrionalis	IY 49	0.172592	0.033672	0.762341	0.0531357	0.0650677	0.0407701
25	8	D. austroandinum	Moreno-7	8.1344	1.00174	4.7424	0.441752	6.4384	0.64695	34.1359	6.88899	1.71905	0.175665	11.94	1.78139	9.64	1.66158	10.79	1.65151	1.24874	0.125626	1413.6	605.357	437.2	83.2927	142	36.6288	3185	834.728	17.56	1.83893	771344	207060	6.58	1.36687	25.5	2.60208	D_austroandinum	Moreno_7	0.207506	0.0638951	0.691314	0.064604	0.101181	0.0197112
24	7	D. implicatum	93HO-1	6.9312	0.824405	4.8704	0.597057	5.9008	0.623996	29.2874	6.28446	1.43761	0.210308	8.8	0.889757	8.54	0.956556	8.67	0.85	1.036	0.0998761	1744.8	571.964	262.8	110.775	128.8	22.2336	2817.8	621.594	12.84	2.00375	364863	100215	7.22	0.791623	26.6	4.87553	D_implicatum	93HO-1	0.227962	0.0412601	0.598664	0.0611968	0.173373	0.0282099
22	12	D. medium	TNS-C-205	6.6432	0.60495	3.5328	0.266244	5.088	0.359955	20.1802	4.35818	1.8869	0.184583	9.484	1.59496	6.58	0.85	8.032	0.983497	1.4587	0.278614	1632	464.271	1213.6	426.955	137.2	33.2315	2375	1239.54	12.96	2.18384	313302	207942	5.78	0.804674	21.94	2.81484	D_medium	TNS-C-205 (KP 23)	0.199503	0.0280438	0.679859	0.101163	0.120637	0.0851047
23	11	D. mucoroides variety stoloniferum	FOII-1	6.3424	0.547389	3.9296	0.414162	5.136	0.447031	22.801	3.57706	1.62079	0.113858	8.24	1.70856	5.98	0.728583	7.11	1.02337	1.38903	0.292605	1023.2	296.911	318	90.967	117.6	28.7634	2036	421.189	10.44	1.13944	174288	53543	3.38	0.665833	21.72	3.17569	D_ muc_var_stoloniferum	var stoloniferum FOII-1	0.175127	0.0242889	0.711193	0.0430249	0.11368	0.0407055
2	10	D. crassicaule	93HO-33	5.28	0.439666	3.008	0.342094	4.144	0.355941	14.5454	2.46845	1.76686	0.150075	7.1	0.803638	6.2	0.777282	6.65	0.743023	1.15051	0.0965969	195.6	105.003	147.6	40.9553	100.96	18.7982	835.2	219.794	21.5	0.924211	303220	88374.4	14.4	1.67705	26.98	1.87905	D_crassicaule	93HO-33	0.162912	0.0242463	0.721197	0.0454886	0.115891	0.0237948
5	17	D. sphaerocephalum	GR11	5.984	0.541864	3.9552	0.340625	4.9696	0.413215	21.163	3.87113	1.51536	0.0967406	8.26	1.57533	7	1.32288	7.63	1.3809	1.18842	0.144902	1871	451.484	666	247.336	184.8	37.3184	2853.6	869.669	12.2	2.33631	333582	165585	4.62	0.857321	24.24	5.37378	D_sphaerocephalum	GR11	0.172549	0.0885886	0.676901	0.0733855	0.15055	0.037889
4	16	D. rosarium	M45	5.7792	0.715279	5.3696	0.553464	5.5744	0.623761	25.52	6.23591	1.07501	0.0496995	8.2	1.01036	7.1	0.877971	7.65	0.853913	1.16125	0.125116	1956	581.005	550.4	167.045	152	48.8194	3516	711.618	11.7	1.85405	378016	139077	5.42	1.16976	28.5	3.14576	D_rosarium	M45	0.170725	0.052458	0.774903	0.0468416	0.0543713	0.014408
3	15	D. valdivianum	826	5.1776	0.642249	2.9184	0.220568	4.048	0.355941	14.1403	2.3806	1.78139	0.251375	9.4	1.31498	7.88	1.19269	8.64	1.22704	1.19688	0.0736153	794	264.701	325.6	111.021	74.4	7.11805	2416	648.511	9.78	1.57507	181495	78311.3	6.06	1.34102	20.84	2.49883	D_valdivianum	826	0.184141	0.0427378	0.777149	0.128346	0.0387097	0.0865575
1	14	D. clavatum	TNS-C-220	5.2288	0.54325	3.2576	0.307953	4.2432	0.398842	15.9214	3.30992	1.60802	0.115752	10.76	1.9046	6.92	1.25565	8.84	1.22449	1.5949	0.380886	3240	800.325	390	113.596	147.2	44.6766	2334	678.398	10.98	1.61684	221002	114830	5.5	0.595119	21.8	2.52025	D_clavatum_TNSC220	TNS-C-220	0.129541	0.0312774	0.76628	0.0747427	0.104179	0.0457396
27	27	D. purpureum	WS321	6.592	0.633436	3.104	0.415221	4.848	0.486218	16.9369	3.70888	2.14165	0.197941	9.36	1.81728	6.924	1.85815	8.142	1.69002	1.39793	0.275426	1568.8	372.428	430.64	123.795	124.4	29.7321	4428	1199.83	10.22	3.19531	363245	384587	3.98	0.668954	21.28	2.24574	D_purpureum_WS321	WS321	0.168672	0.0413307	0.689562	0.0835103	0.141766	0.0975207
6	13	D. macrocephalum	B33	7.9552	0.470702	4.608	0.274286	6.2816	0.309729	27.8132	2.83691	1.73045	0.118091	7.38	1.07316	5.88	0.79425	6.63	0.700149	1.27636	0.267772	2160	657.013	311.6	66.6883	158.8	38.0044	2133.33	1129.01	14.04	3.17516	330280	321163	6.16	0.943398	22.48	5.06516	D_macrocephalum	B33	0.238053	0.0268487	0.656866	0.0300866	0.105081	0.00812499
14	18	D. citrinum	OH494	7.3472	0.681005	4.4928	0.438285	5.92	0.503895	28.9271	5.27004	1.64175	0.137442	10.22	2.80283	7.64	1.50361	8.93	1.81934	1.3602	0.388458	1572	518.877	774.8	336.107	164	39.8957	2976	728.743	11.68	1.95725	318866	122244	3.7	0.540062	26.08	4.3891	D_citrinum	OH494 holotype	0.237027	0.0466996	0.55215	0.0779527	0.210823	0.0620272
15	19	D. dimigraformum	AR5b	7.1936	1.05686	3.9744	0.296897	5.584	0.53238	25.389	4.02929	1.82033	0.290241	9.22	1.63987	7.82	1.21518	8.52	1.34614	1.18136	0.134936	2515	823.894	453.2	164.841	159.6	49.2849	6431	1934.79	16.2708	3.31	1.33717e+06	700217	4.9	0.677003	27.64	3.70394	D_dimigraformum	AR5b holotype	0.207804	0.0448722	0.689819	0.0560558	0.102377	0.029867
13	20	D. discoideum	NC4	7.3792	0.673134	3.744	0.415221	5.5616	0.486551	25.6511	3.49609	1.98281	0.183396	11.7	2.10159	8.504	1.94518	10.102	1.66417	1.34045	0.223073	1648	652.636	1077.44	305.216	118.4	18.6369	1328	496.672	20.56	2.30181	440894	252157	5.94	1.3016	46.48	5.36284	D_discoideum	NC4	0.248692	0.0972805	0.67447	0.115549	0.0768382	0.0280661
11	22	D. firmibasis	TNS-C-14	6.7264	0.744147	3.2512	0.298791	4.9888	0.442851	19.8198	3.47472	2.07959	0.245445	9.68	1.25731	8.64	1.37326	9.16	1.21809	1.1312	0.129892	1756	505.635	234.8	107.243	124.8	40.4269	2757	1050.76	11.7	1.36168	296414	141337	3.62	0.65	22.36	2.27999	D_firmibasis	TNS-C-14 (type H143)	0.242239	0.04539	0.677504	0.0546674	0.0802576	0.0346688
12	21	D. intermedium	PJ11	2.8736	0.606469	6.336	0.362788	4.6048	0.429191	17.7232	3.8406	2.2226	0.230321	13.9	2.05142	11.68	1.6065	12.79	1.65309	1.19653	0.143324	1452	467.369	1109.6	525.456	162.4	70.9037	2879	841.12	12.38	1.889	346556	132747	4.72	0.693421	22.62	2.6898	D_intermedium	PJ11 holotype	0.187279	0.046413	0.665226	0.0272592	0.147495	0.0261118
9	23	D. brunneum	WS700	5.152	0.842194	3.1424	0.266453	5.4688	0.453344	28.1081	23.4429	2.48378	0.23223	10.66	1.75428	8.124	1.60371	9.392	1.42446	1.34682	0.288107	1374.4	260.673	376	116.94	135.6	26.4701	3128	1019.61	8.14	0.797392	162782	72431.5	3.22	0.560506	13.52	2.0025	D_brunneum	TNS-C-144	0.241397	0.0552965	0.559569	0.125535	0.199034	0.0794809
10	24	D. giganteum	WS589	6.4832	0.692719	3.6544	0.483319	5.5424	0.554972	25.8476	4.81028	1.5944	0.115405	10.76	1.70856	8.12	1.63478	9.44	1.33518	1.36411	0.315773	1566.4	455.694	584.4	175.952	131.52	28.4797	3965	659.979	10.78	2.89065	361885	252764	3.74	1.21724	26.58	5.00558	D_giganteum	WS589 mating typeA	0.176982	0.00777739	0.646749	0.0487572	0.176269	0.0460218
7	25	D. gargantua		9.0176	0.988296	4.6464	0.430006	6.832	0.649119	37.1826	6.80815	1.94509	0.178966	12.12	1.58955	7.76	0.778888	9.94	0.711805	1.60167	0.248195	6600	2014.27	578	164.621	217.6	59.3212	7634	1912.93	21.3	7.2385	2.7202e+06	2.24673e+06	4.7	1.39194	45.24	9.23887	D_gargantua		0.210024	0.0279323	0.748572	0.0500008	0.0414036	0.0429583
8	26	D. robustum	TNS-C-219	7.7248	0.84543	4.2816	0.418429	6.0032	0.566599	29.7133	5.65496	1.81082	0.177838	10.48	3.177	7.02	1.75879	8.75	1.86246	1.60377	0.789372	3905	1610.22	312.8	134.552	231.6	89.1011	4394	2355.71	21.16	2.17811	1.54519e+06	849390	8.84	1.19652	51.26	4.22078	D_robustum	TNS-C-219 (Ch 53)	0.198964	0.0263352	0.634803	0.0486979	0.166233	0.0437484
28	28	P. violaceum	P6	6.6944	0.745129	4.42368	0.59865	5.55904	0.597514	26.6339	5.15661	1.52548	0.155067	12.84	2.18289	10.42	2.3703	11.63	2.03501	1.2861	0.365878	668.4	317.722	229.6	129.469	90	15	3915	1543.52	7.36	0.918785	166563	83779.5	3.36	0.586657	20.08	3.00236	P_violaceum	P6	0	0	1	0	0	0
29	29	P. patagonicum		6.5536	0.586285	2.9376	0.256082	4.7456	0.373643	18.8042	3.61361	2.239	0.20054	12.96	1.56738	6.6	0.645497	9.78	1.01119	1.96833	0.193755	168.8	58.2609	143.6	46.0869	68.4	12.8062	3024	558.04	6.58	1.04762	102831	33693.2	2.5	0.353553	11.48	2.77068	P_patagonicum		0.112735	0.0249951	0.887265	0.0249951	0	0
35	31	D. tenue	Pan52	7.744	1.32965	4.2304	0.54586	5.9872	0.807534	30.5651	5.93466	1.87543	0.238683	9.12	1.34846	7.64	0.770822	8.38	0.750417	1.20912	0.257406	832	417.612	275.6	112.845	77.2	14.8661	1792	547.662	5.66	0.759934	45088	20072.4	2.5	0.478714	11.08	1.43382	D_tenue_Pan52	Pan52 holotype	0	0	1	0	0	0
34	30	D. monochasioides	HAG653	6.5024	1.22398	3.3408	0.439238	4.9216	0.789522	21.5561	6.47939	1.94355	0.242353	7.92	1.28841	6.5	0.968246	7.21	1.03249	1.22604	0.166893	530.8	307.285	283.6	118.353	64.8	13.8804	2820	2029.43	3.86	0.653835	33000	21822.8	3.24	0.502494	6.2	0.777282	D_monochasioides	HAG 653	0	0	1	0	0	0
32	32	D. minutum	71-2	5.7536	0.597757	3.8592	0.356513	4.8064	0.417679	19.6888	3.09535	1.49638	0.145926	9.08	2.17313	7.04	1.25764	8.06	1.50568	1.30954	0.299741	533.2	148.119	192	82.6136	66.8	13.376	368	126.161	6.14	0.729155	10896.2	4597.28	3.64	0.653835	13.34	2.0347	D_minutum	71-2	0	0	1	0	0	0
33	33	D. tenue	PJ6	4.7936	0.519174	3.0144	0.360477	3.904	0.382473	13.1368	3.02377	1.60069	0.172117	8	1.46487	6.92	1.16082	7.46	1.25142	1.1592	0.126262	298.8	76.5027	176.8	49.8096	63.6	8.60233	1766.8	440.073	3.24	0.326599	14566.9	5531.16	2.3	0.381881	5.38	0.845084	D_tenue_PJ6	PJ6 holotype	0	0	1	0	0	0
31	35	D. lavandulum	B15	5.76	0.529181	3.5072	0.393037	4.6336	0.391865	18.7387	3.56664	1.65507	0.184379	8.86	1.69263	10.34	1.67531	9.6	1.63936	1.17603	0.105073	276.8	81.941	243.6	79.7851	82.8	23.0072	1746	464.112	8.34	1.34412	95382	49354	4.44	0.95	11.76	1.47986	D_lavandulum	B15	0.263331	0.0912252	0.615351	0.104751	0.121318	0.0772952
30	34	D. coeruleo-stipes	CRLC53B	8	0.742769	3.6224	0.502608	5.8112	0.521664	27.4529	5.4734	2.2403	0.304363	9.82	1.36076	8.62	1.30128	9.22	1.27541	1.14506	0.0959519	917.6	246.936	179.2	47.69	120.4	27.9106	2078	778.096	12	1.60728	235016	128446	5.9	0.73598	21.54	3.09543	D_coeruleo_stipes	CRLC53B	0	0	1	0	0	0
36	36	D. lacteum		5.1008	0.506625	4.8832	0.460831	4.992	0.470657	20.5078	3.89088	1.0451	0.0475973	9.5	1.45774	7.96	1.15398	8.73	1.22031	1.19803	0.128134	240.8	67.5105	234.8	61.5169	38.6	7.70822	1620.64	379.106	4.46	0.454606	25319	8824.15	3.28	0.384057	5.82	0.659545	D_lacteum		0	0	1	0	0	0
37	37	D. caveatum	WS695	5.7472	0.526462	3.2768	0.405614	4.512	0.380876	15.5938	2.9458	1.77142	0.203824	10.7	2.136	7.92	0.825126	9.31	1.26508	1.35521	0.25692	117.2	21.8937	74.8	17.5879	42.2	7.22842	1156	287.344	6.6	0.57735	39549	12305.8	3.88	0.665833	12.56	2.84429	D_caveatum	WS695 holotype	0	0	1	0	0	0
38	38	D. polycephalum	MY1-1	6.624	0.530167	4.0704	0.452733	5.3472	0.440959	24.439	3.62269	1.6384	0.145738	10.4	1.67083	7.96	1.42829	9.18	1.24063	1.33703	0.297372	1922	959.881	3030	1425.35	37.4	6.63325	405.6	104.685	7.94	0.583095	20083	7052.12	5	0.595119	20.6	2.50832	D_polycephalum	MY1-1	0	0	1	0	0	0
47	47	D. polycarpum	OhioWilds	7.7824	0.70492	3.2	0.384938	5.5216	0.493283	25.52	3.88877	2.11206	0.191754	8.5	0.989529	7.48	1.15902	7.99	0.947804	1.15373	0.174654	512.8	100.063	114.8	19.3907	76	9.12871	1374	263.834	5.44	0.564948	31935.6	8569.6	3.48	0.467262	7.2	0.816497	D_polycarpum	OHIO WILDS	0	0	1	0	0	0
41	41	P. pallidum	PN500	6.4768	0.546893	3.6224	0.356689	5.0496	0.390797	20.7043	3.45116	1.79816	0.169298	16.96	3.03081	15.32	3.22387	16.14	2.94488	1.12645	0.197925	1442.4	498.274	432.4	98.0765	75.8	18.1246	4235	1167.22	7.72	0.890693	198234	77242.8	2.96	0.644205	15.2	2.26385	P_pallidum_PN500	PN500	0.0222607	0.0133392	0.977739	0.0133392	0	0
39	39	P. pseudo-candidum	TNS-C-91	7.232	0.719909	4.1728	0.548419	5.7024	0.572579	25.52	5.10624	1.74805	0.180912	9.06	0.938971	7.68	0.775672	8.37	0.781025	1.18338	0.103015	3300	1227.4	336.4	112.282	61.2	10.924	3288	1258.74	7.48	0.756637	144486	58259.3	4.48	0.63705	10.84	1.47705	P_pseudocandidum	TNS-C-91 (type H 660)	0.0114754	0.0256598	0.988525	0.0256598	0	0
40	40	P. multicystogenum		5.5		3.2		4.35		17.6		1.71														90.5		3950		12				5		19
42	43	P. arachnoideum	YA1	7.4752	0.895253	4.8768	0.706903	6.176	0.663251	31.8427	6.95858	1.5537	0.223075	8.64	1.62993	6.72	0.99037	7.68	1.10047	1.29922	0.259317	1396	486.895	569.2	213.149	116	13.994	8187.8	2229.04	8.42	1.00706	455912	155641	2.84	0.472582	16.12	2.6072	P_arachnoideum	YA1	0.066765	0.0121039	0.933235	0.0121039	0	0
43	42	P. filamentosum	SU-1	8.4608	0.853181	4.1472	0.34185	6.304	0.537993	31.253	5.54575	2.04545	0.18807	9.76	1.4151	8.02	1.45402	8.89	1.37704	1.23117	0.131145	864.8	247.136	274.4	404.774	31	10.0499	4400	927.025	6.1	0.816497	128589	47899.4	3.4	0.866025	12.98	2.31157	P_filamentosum	SU-1	0.0386812	0.0163509	0.961319	0.0163509	0	0
46	44	A. ellipticum	AE2	6.2656	0.874781	2.6048	0.158491	4.4352	0.489207	16.0852	3.25403	2.40301	0.27136	5	0.73598	4.46	0.518813	4.73	0.567891	1.12389	0.141025	85.12	18.3128	90.48	40.9442	19.84	5.82866	175.36	34.7885	1.38	0.415331	262.288	197.897	0.74	0.254951	2.28	0.480451	A_ellipticum	AE2 holotype	0	0	1	0	0	0
44	45	A. leptosomum	FG12	6.5472	0.53001	6.5408	0.525853	6.544	0.527451	34.7584	5.45064	1.00095	0.00673435	9.8	2.44949	8.46	1.53379	9.13	1.90411	1.15395	0.149303	791.6	391.191	115.6	42.336	24.6	4.7697	352.4	85.6485	0.88	0.217945	214.334	108.689	0.8	0.25	2.26	0.254951	A_leptosomum	FG12A	0	0	1	0	0	0
45	46	A. subglobosum	LB1	5.472	0.593406	5.92	0.530167	5.696	0.508025	26.9615	5.17145	1.08534	0.0968446	7.94	1.70978	6.26	0.867468	7.1	1.05079	1.28221	0.299534	124.8	56.3323	94.4	29.8719	22.24	5.1743	377.6	112.779	0.84	0.238048	209.257	114.591	0.5	0.253311	1.5	0	A_subglobosum	LB1 holotype	0	0	1	0	0	0
48	48	D. fasciculatum	SH3	5.9008	0.699772	3.0592	0.493037	4.48	0.562676	17.5266	4.64771	1.94823	0.197511	9.228	1.69301	7.74	1.04203	8.484	1.15972	1.20205	0.232861	1079	493.957	270.4	122.218	109.6	25.0799	2597	642.153	9.68	1.70098	191123	94595.4	4.92	0.745542	20.74	2.77684	D_fasciculatum_SH3	SH3 holotype	0	0	1	0	0	0
49	49	D. myxobasis	NTZA	6.1184	0.704178	2.8736	0.299699	4.496	0.467595	17.0352	4.053	2.13428	0.186926	10.16	2.13464	8	1.69558	9.08	1.85366	1.2766	0.14694	700.8	227.924	330.8	85.1919	92.8	26.2234	5020	1656.62	10.78	1.77998	458175	265856	5.92	1.63095	26.34	3.83167	D_myxobasis	NTZA	0	0	1	0	0	0
50	50	D. medusoides	OH592	6.0992	0.666896	3.5264	0.351079	4.8128	0.435895	20.2457	3.62149	1.73875	0.193897	8.1	0.877971	7.26	0.792149	7.68	0.779022	1.11911	0.0896711	388.4	122.191	255.2	134.319	105.2	28.3019	1146	329.747	13.7	3.56195	168933	124992	8.2	2.14087	25.9	6.12032	D_medusoides	OH592 holotype	0	0	1	0	0	0
51	51	D. exiguum	TNS-C-199	6.7968	0.994346	3.40864	0.588818	5.10272	0.717939	22.801	6.48345	2.0182	0.279723	9.02	1.30288	6.88	1.08282	7.95	0.938194	1.3388	0.293181	151.2	35.2751	110	75.8112	49.8	9.51753	674.4	196.449	6.72	0.830161	23919.2	9869.99	3.36	0.621155	11.1	1.66458	D_exiguum	TNS-C-199 (KP 94)	0	0	1	0	0	0
52	52	D. deminutivum	MexM19A	3.9776	0.359969	1.2224	0.157565	2.6	0.214571	5.70024	0.890431	3.29716	0.438376	6.98	1.0751	5.98	0.951753	6.48	0.932403	1.17589	0.153523	90.88	22.9643	62.4	56.4004	26.56	4.45421	331.2	101.692	6.22	0.737111	10063.8	4017.58	3.18	0.610328	9.58	1.6563	D_deminutivum	Mex M19A	0	0	1	0	0	0

## Sheet: 3. Quanttraits_Presentation
AAPPRS	species			spore av. diam.		spore eccentr.		amoeba av.diam.		amoeba ecc.		aggregate diam.		sorogen length (um)		sorus diameter (um)		stalk area		stalk eccent.		prestalk		prespore		rearguard		SSU	species			spore av. diam.		spore eccentr.		amoeba av.diam.		amoeba ecc.		aggregate diam.		sorogen length (um)		sorus diameter (um)		stalk area		stalk eccent.
1	D. clavatum			4.2432		1.60802		8.84		1.5949		3240		390		147.2		25627.3		212.568		0.129541		0.76628		0.104179		1	D. brefeldianum			4.9984		1.71278		7.58		1.33305		803.2		282.8		96.64		10531.8		257.125
2	D. crassicaule			4.144		1.76686		6.65		1.15051		195.6		147.6		100.96		17956.8		38.8465		0.162912		0.721197		0.115891		2	D. pseudo-brefeldianum			5.4112		1.80219		9.72		1.27051		1259.2		458.8		95.6		43510.8		217.006
3	D. valdivianum			4.048		1.78139		8.64		1.19688		794		325.6		74.4		23628.5		247.035		0.184141		0.777149		0.0387097		3	D. mucoroideS28b			4.8896		1.56481		7.59		1.12948		780		217.6		96.4		22401.3		250.317
4	D. rosarium			5.5744		1.07501		7.65		1.16125		1956		550.4		152		41137.2		300.513		0.170725		0.774903		0.0543713		4	D. capitatum			4.5472		1.72879		11.45		1.27672		1899.2		186		76.2		21018		457.227
5	D. sphaerocephalum			4.9696		1.51536		7.63		1.18842		1871		666		184.8		34813.9		233.902		0.172549		0.676901		0.15055		5	D. aureum			4.2112		1.68164		8.48		1.29986		930.8		392		113.6		28839.2		323.623
6	D. macrocephalum			6.2816		1.73045		6.63		1.27636		2160		311.6		158.8		29952		151.947		0.238053		0.656866		0.105081		6	D. aureocephalum			5.136		1.58928		8.224		1.15855		1553		288		99.6		20240.2		253.244
7	D. gargantuum			6.832		1.94509		9.94		1.60167		6600		578		217.6		162604		358.404		0.210024		0.748572		0.0414036		7	D. implicatum			5.9008		1.43761		8.67		1.036		1744.8		262.8		128.8		36180.6		219.455
8	D. robustum			6.0032		1.81082		8.75		1.60377		3905		312.8		231.6		92977		207.656		0.198964		0.634803		0.166233		8	D. austroandinum			6.4384		1.71905		10.79		1.24874		1413.6		437.2		142		55928.6		181.378
9	D. brunneum			5.4688		2.48378		9.392		1.34682		1374.4		376		135.6		25461.9		384.275		0.241397		0.559569		0.199034		9	D. septentrionalis			7.0336		1.61859		8.99		1.05081		2089		424		150.4		91759.5		256.878
10	D. giganteum			5.5424		1.5944		9.44		1.36411		1566.4		584.4		131.52		42742.7		367.811		0.176982		0.646749		0.176269		10	D. crassicaule			4.144		1.76686		6.65		1.15051		195.6		147.6		100.96		17956.8		38.8465
11	D. firmibasis			4.9888		2.07959		9.16		1.1312		1756		234.8		124.8		32256.9		235.641		0.242239		0.677504		0.0802576		11	D. muc.var.stol			5.136		1.62079		7.11		1.38903		1023.2		318		117.6		21255.8		195.019
12	D. intermedium			4.6048		2.2226		12.79		1.19653		1452		1109.6		162.4		35642		232.553		0.187279		0.665226		0.147495		12	D. medium			5.088		1.8869		8.032		1.4587		1632		1213.6		137.2		30780		183.256
13	D. discoideum			5.5616		1.98281		10.102		1.34045		1648		1077.44		118.4		27303.7		64.5914		0.248692		0.67447		0.0768382		13	D. macrocephalum			6.2816		1.73045		6.63		1.27636		2160		311.6		158.8		29952		151.947
14	D. citrinum			5.92		1.64175		8.93		1.3602		1572		774.8		164		34759.7		254.795		0.237027		0.55215		0.210823		14	D. clavatum			4.2432		1.60802		8.84		1.5949		3240		390		147.2		25627.3		212.568
15	D. dimigraformum			5.584		1.82033		8.52		1.18136		2515		453.2		159.6		104638		395.247		0.207804		0.689819		0.102377		15	D. valdivianum			4.048		1.78139		8.64		1.19688		794		325.6		74.4		23628.5		247.035
16	D. brefeldianum			4.9984		1.71278		7.58		1.33305		803.2		282.8		96.64		10531.8		257.125		0.152623		0.740085		0.107292		16	D. rosarium			5.5744		1.07501		7.65		1.16125		1956		550.4		152		41137.2		300.513
17	D. mucoroideS28b			4.8896		1.56481		7.59		1.12948		780		217.6		96.4		22401.3		250.317		0.16397		0.795866		0.0401638		17	D. sphaerocephalum			4.9696		1.51536		7.63		1.18842		1871		666		184.8		34813.9		233.902
18	D. pseudo-brefeldianum			5.4112		1.80219		9.72		1.27051		1259.2		458.8		95.6		43510.8		217.006		0.190663		0.643865		0.165471		18	D. citrinum			5.92		1.64175		8.93		1.3602		1572		774.8		164		34759.7		254.795
19	D. aureocephalum			5.136		1.58928		8.224		1.15855		1553		288		99.6		20240.2		253.244		0.134051		0.789949		0.076		19	D. dimigraformum			5.584		1.82033		8.52		1.18136		2515		453.2		159.6		104638		395.247
20	D. capitatum			4.5472		1.72879		11.45		1.27672		1899.2		186		76.2		21018		457.227		0.149674		0.780856		0.0694707		20	D. discoideum			5.5616		1.98281		10.102		1.34045		1648		1077.44		118.4		27303.7		64.5914
21	D. aureum			4.2112		1.68164		8.48		1.29986		930.8		392		113.6		28839.2		323.623		0.139009		0.850991		0.01		21	D. intermedium			4.6048		2.2226		12.79		1.19653		1452		1109.6		162.4		35642		232.553
22	D. medium			5.088		1.8869		8.032		1.4587		1632		1213.6		137.2		30780		183.256		0.199503		0.679859		0.120637		22	D. firmibasis			4.9888		2.07959		9.16		1.1312		1756		234.8		124.8		32256.9		235.641
23	D. muc.var.stol			5.136		1.62079		7.11		1.38903		1023.2		318		117.6		21255.8		195.019		0.175127		0.711193		0.11368		23	D. brunneum			5.4688		2.48378		9.392		1.34682		1374.4		376		135.6		25461.9		384.275
24	D. implicatum			5.9008		1.43761		8.67		1.036		1744.8		262.8		128.8		36180.6		219.455		0.227962		0.598664		0.173373		24	D. giganteum			5.5424		1.5944		9.44		1.36411		1566.4		584.4		131.52		42742.7		367.811
25	D. austroandinum			6.4384		1.71905		10.79		1.24874		1413.6		437.2		142		55928.6		181.378		0.207506		0.691314		0.101181		25	D. gargantuum			6.832		1.94509		9.94		1.60167		6600		578		217.6		162604		358.404
26	D. septentrionalis			7.0336		1.61859		8.99		1.05081		2089		424		150.4		91759.5		256.878		0.172592		0.762341		0.0650677		26	D. robustum			6.0032		1.81082		8.75		1.60377		3905		312.8		231.6		92977		207.656
27	D. purpureum			4.848		2.14165		8.142		1.39793		1568.8		430.64		124.4		45254.2		433.268		0.168672		0.689562		0.141766		27	D. purpureum			4.848		2.14165		8.142		1.39793		1568.8		430.64		124.4		45254.2		433.268
28	P. violaceum			5.55904		1.52548		11.63		1.2861		668.4		229.6		90		28814.4		531.929		0		1		0		28	P. violaceum			5.55904		1.52548		11.63		1.2861		668.4		229.6		90		28814.4		531.929
29	P. patagonicum			4.7456		2.239		9.78		1.96833		168.8		143.6		68.4		19897.9		459.574		0.112735		0.887265		0		29	P. patagonicum			4.7456		2.239		9.78		1.96833		168.8		143.6		68.4		19897.9		459.574
30	D. coeruleo-stipes			5.8112		2.2403		9.22		1.14506		917.6		179.2		120.4		24936		173.167		0		1		0		30	D. monochasioides			4.9216		1.94355		7.21		1.22604		530.8		283.6		64.8		10885.2		730.57
31	D. lavandulum			4.6336		1.65507		9.6		1.17603		276.8		243.6		82.8		14561.6		209.353		0.263331		0.615351		0.121318		31	D. tenu_Pan52			5.9872		1.87543		8.38		1.20912		832		275.6		77.2		10142.7		316.608
32	D. minutum			4.8064		1.49638		8.06		1.30954		533.2		192		66.8		2259.52		59.9349		0		1		0		32	D. minutum			4.8064		1.49638		8.06		1.30954		533.2		192		66.8		2259.52		59.9349
33	D. tenu_PJ6			3.904		1.60069		7.46		1.1592		298.8		176.8		63.6		5724.43		545.309		0		1		0		33	D. tenu_PJ6			3.904		1.60069		7.46		1.1592		298.8		176.8		63.6		5724.43		545.309
34	D. monochasioides			4.9216		1.94355		7.21		1.22604		530.8		283.6		64.8		10885.2		730.57		0		1		0		34	D. coeruleo-stipes			5.8112		2.2403		9.22		1.14506		917.6		179.2		120.4		24936		173.167
35	D. tenu_Pan52			5.9872		1.87543		8.38		1.20912		832		275.6		77.2		10142.7		316.608		0		1		0		35	D. lavandulum			4.6336		1.65507		9.6		1.17603		276.8		243.6		82.8		14561.6		209.353
36	D. lacteum			4.992		1.0451		8.73		1.19803		240.8		234.8		38.6		7228.05		363.372		0		1		0		36	D. lacteum			4.992		1.0451		8.73		1.19803		240.8		234.8		38.6		7228.05		363.372
37	D. caveatum			4.512		1.77142		9.31		1.35521		117.2		74.8		42.2		7629.6		175.152		0		1		0		37	D. caveatum			4.512		1.77142		9.31		1.35521		117.2		74.8		42.2		7629.6		175.152
38	D. polycephalum			5.3472		1.6384		9.18		1.33703		1922		3030		37.4		3220.46		51.0831		0		1		0		38	D. polycephalum			5.3472		1.6384		9.18		1.33703		1922		3030		37.4		3220.46		51.0831
39	P. pseudo-candidum			5.7024		1.74805		8.37		1.18338		3300		336.4		61.2		24594.2		439.572		0.0114754		0.988525		0		39	P. pseudo-candidum			5.7024		1.74805		8.37		1.18338		3300		336.4		61.2		24594.2		439.572
40	P. multicystogenum			4.35		1.71										90.5		47400		329								40	P. multicystogenum			4.35		1.71										90.5		47400		329
41	P. pallidum			5.0496		1.79816		16.14		1.12645		1442.4		432.4		75.8		32694.2		548.575		0.0222607		0.977739		0		41	P. pallidum			5.0496		1.79816		16.14		1.12645		1442.4		432.4		75.8		32694.2		548.575
42	P. arachnoideum			6.176		1.5537		7.68		1.29922		1396		569.2		116		68941.3		972.423		0.066765		0.933235		0		42	P. filamentosum			6.304		2.04545		8.89		1.23117		864.8		274.4		31		26840		721.311
43	P. filamentosum			6.304		2.04545		8.89		1.23117		864.8		274.4		31		26840		721.311		0.0386812		0.961319		0		43	P. arachnoideum			6.176		1.5537		7.68		1.29922		1396		569.2		116		68941.3		972.423
44	A. leptosomum			6.544		1.00095		9.13		1.15395		791.6		115.6		24.6		310.112		400.455		0		1		0		44	A. ellipticum			4.4352		2.40301		4.73		1.12389		85.12		90.48		19.84		241.997		127.072
45	A. subglobosum			5.696		1.08534		7.1		1.28221		124.8		94.4		22.24		317.184		449.524		0		1		0		45	A. leptosomum			6.544		1.00095		9.13		1.15395		791.6		115.6		24.6		310.112		400.455
46	A. ellipticum			4.4352		2.40301		4.73		1.12389		85.12		90.48		19.84		241.997		127.072		0		1		0		46	A. subglobosum			5.696		1.08534		7.1		1.28221		124.8		94.4		22.24		317.184		449.524
47	D. polycarpum			5.5216		2.11206		7.99		1.15373		512.8		114.8		76		7474.56		252.574		0		1		0		47	D. polycarpum			5.5216		2.11206		7.99		1.15373		512.8		114.8		76		7474.56		252.574
48	D. fasciculatum			4.48		1.94823		8.484		1.20205		1079		270.4		109.6		25139		268.285		0		1		0		48	D. fasciculatum			4.48		1.94823		8.484		1.20205		1079		270.4		109.6		25139		268.285
49	D. myxobasis			4.496		2.13428		9.08		1.2766		700.8		330.8		92.8		54115.6		465.677		0		1		0		49	D. myxobasis			4.496		2.13428		9.08		1.2766		700.8		330.8		92.8		54115.6		465.677
50	D. medusoides			4.8128		1.73875		7.68		1.11911		388.4		255.2		105.2		15700.2		83.6496		0		1		0		50	D. medusoides			4.8128		1.73875		7.68		1.11911		388.4		255.2		105.2		15700.2		83.6496
51	D. exiguum			5.10272		2.0182		7.95		1.3388		151.2		110		49.8		4531.97		100.357		0		1		0		51	D. exiguum			5.10272		2.0182		7.95		1.3388		151.2		110		49.8		4531.97		100.357
52	D. deminutivum			2.6		3.29716		6.48		1.17589		90.88		62.4		26.56		2060.06		53.2476		0		1		0		52	D. deminutivum			2.6		3.29716		6.48		1.17589		90.88		62.4		26.56		2060.06		53.2476
[truncated: 3 more columns]

## Sheet: 4.Discrete_Multistate
			0:globose		0:mound		0:grouped		0: unbranched		0:broadened		0:none		0:no		0:none										0:globose		0:mound		0:grouped		0: unbranched		0:broadened		0:none		0:no		0:none
			1:unconsolidated		1:mound with short streams		1:solitary		1: lateral		1: blunt		1:supporter		1:yes		1:sometimes with stalk										1:unconsolidated		1:mound with short streams		1:solitary		1: lateral		1: blunt		1:supporter		1:yes		1:sometimes with stalk
			2:consolidated		2:radiate breaking up				2: repeated lateral		2: pointed		2: disk				2:with stalk										2:consolidated		2:radiate breaking up				2: repeated lateral		2: pointed		2: disk				2:with stalk
			3:no or dispersed granules		3:radiate				3: bifurcation				3:crampon				3:free and with stalk										3:no or dispersed granules		3:radiate				3: bifurcation				3:crampon				3:free and with stalk
									4: sessile whorls								4:free																4: sessile whorls								4:free
									5: irregular whorls										0:no		0:no												5: irregular whorls										0:no		0:no
	ordered to AAPPRS tree								6: regular whorls										1:yes		1:yes				ordered to SSU rDNA tree								6: regular whorls										1:yes		1:yes
AAPPRS	species		spore shape		aggregate shape		sorocarp habit		sorcarp branching		tip shape		stalk support		cellular stalk		slug migration		photropism		microcyst			SSU	Species		spore shape		aggregate shape		sorocarp habit		sorcarp branching		tip shape		stalk support		cellular stalk		slug migration		photropism		microcyst
1	D. clavatum		3		3		1		0		0		0		1		2		1		0			1	D_brefeldianum		3		3		1		0		0		0		1		1		1		0
2	D. crassicaule		3		3		1		0		0		0		1		0		1		0			2	D_pseudobrefeldianum		3		3		1		0		0		0		1		2		1		0
3	D. valdivianum		3		3		1		1		0		0		1		2		1		0			3	D_mucoroides_S28b		3		3		1		0		0		0		1		2		1		0
4	D. rosarium		0		2		1		4		0		0		1		1		0		0			4	D_capitatum		3		3		0		0		0		0		1		2		1		0
5	D. sphaerocephalum		3		3		1		1		0		0		1		3		1		0			5	D_aureum		3		2		1		0		0		0		1		2		1		0
6	D. macrocephalum		3		2		1		0		0		1		1		1		1		0			6	D_aureocephalum		3		3		1		0		0		0		1		1		1		0
7	D. gargantuum		3		3		1		2		0		0		1		1		1		0			7	D_implicatum		3		2		1		0		2		0		1		2		1		0
8	D. robustum		3		3		1		0		0		1		1		2		1		0			8	D_austroandinum		3		3		1		0		0		0		1		1		1		0
9	D. brunneum		3		3		1		0		0		0		1		2		1		0			9	D_septentrionalis		3		3		1		0		0		1		1		0		1		0
10	D. giganteum		3		3		1		0		0		1		1		2		1		0			10	D_crassicaule		3		3		1		0		0		0		1		0		1		0
11	D. firmibasis		3		3		1		0		0		2		1		1		1		0			11	D_muc_var_stoloniferum		3		3		1		0		0		2		1		2		1		0
12	D. intermedium		3		3		1		0		1		2		1		3		1		0			12	D_medium		3		3		1		0		0		0		1		1		1		0
13	D. discoideum		3		3		1		0		0		2		1		4		1		0			13	D_macrocephalum		3		2		1		0		0		1		1		1		1		0
14	D. citrinum		3		3		1		0		0		2		1		4		1		0			14	D_clavatum_TNSC220		3		3		1		0		0		0		1		2		1		0
15	D. dimigraformum		3		3		1		0		0		1		1		3		1		0			15	D_valdivianum		3		3		1		1		0		0		1		2		1		0
16	D. brefeldianum		3		3		1		0		0		0		1		1		1		0			16	D_rosarium_M45		0		2		1		4		0		0		1		1		0		0
17	D. mucoroideS28b		3		3		1		0		0		0		1		2		1		0			17	D_sphaerocephalum		3		3		1		1		0		0		1		3		1		0
18	D. pseudo-brefeldianum		3		3		1		0		0		0		1		2		1		0			18	D_citrinum		3		3		1		0		0		2		1		4		1		0
19	D. aureocephalum		3		3		1		0		0		0		1		1		1		0			19	D_dimigraformum		3		3		1		0		0		1		1		3		1		0
20	D. capitatum		3		3		0		0		0		0		1		2		1		0			20	D_discoideum		3		3		1		0		0		2		1		4		1		0
21	D. aureum		3		2		1		0		0		0		1		2		1		0			21	D_intermedium		3		3		1		0		1		2		1		3		1		0
22	D. medium		3		3		1		0		0		0		1		1		1		0			22	D_firmibasis		3		3		1		0		0		2		1		1		1		0
23	D. muc.var.stol		3		3		1		0		0		2		1		2		1		0			23	D_brunneum		3		3		1		0		0		0		1		2		1		0
24	D. implicatum		3		2		1		0		2		0		1		2		1		0			24	D_giganteum		3		3		1		0		0		1		1		2		1		0
25	D. austroandinum		3		3		1		0		0		0		1		1		1		0			25	D_gargantuum		3		3		1		2		0		0		1		1		1		0
26	D. septentrionalis		3		3		1		0		0		1		1		0		1		0			26	D_robustum		3		3		1		0		0		1		1		2		1		0
27	D. purpureum		3		3		1		0		0		1		1		2		1		0			27	D_purpureum_WS321		3		3		1		0		0		1		1		2		1		0
28	P. violaceum		2		3		1		6		0		0		1		2		1		0			28	P_violaceum		2		3		1		6		0		0		1		2		1		0
29	P. patagonicum		2		2		1		6		2		0		1		1		1		0			29	P_patagonicum		2		2		1		6		2		0		1		1		1		0
30	D. coeruleo-stipes		2		3		1		0		0		3		1		2		1		1			30	D_monochasioides		2		0		0		2		1		0		1		2		1		0
31	D. lavandulum		2		3		0		0		2		3		1		2		1		1			31	D_tenue_Pan52		2		1		0		5		1		0		1		0		1		0
32	D. minutum		3		0		0		1		2		0		1		0		0		1			32	D_minutum		3		0		0		1		2		0		1		0		0		1
33	D. tenu_PJ6		2		1		0		5		1		0		1		0		1		1			33	D_tenue_PJ6		2		1		0		5		1		0		1		0		1		1
34	D. monochasioides		2		1		0		2		1		0		1		2		1		0			34	D_coeruleo_stipes		2		3		1		0		0		3		1		2		1		1
35	D. tenu_Pan52		2		1		0		5		1		0		1		0		1		0			35	D_lavandulum		2		3		0		0		2		3		1		2		1		1
36	D. lacteum		0		0		0		0		0		0		1		0		0		1			36	D_lacteum		0		0		0		0		0		0		1		0		0		1
37	D. caveatum		2		0		0		0		0		0		1		0		0		0			37	D_caveatum		2		0		0		0		0		0		1		0		0		0
38	D. polycephalum		3		3		0		0		0		0		1		4		0		1			38	D_polycephalum		3		3		0		0		0		0		1		4		0		1
39	P. pseudo-candidum		1		2		1		6		2		0		1		1		1		1			39	P_pseudocandidum		1		2		1		6		2		0		1		1		1		1
40	P. multicystogenum		1		3		1		6		2		0		1		1				1			40	P.multicystogenum		1		3		1		6		2		0		1		1				1
41	P. pallidum		1		3		1		6		2		0		1		0		1		1			41	P_pallidum_PN500		1		3		1		6		2		0		1		0		1		1
42	P. arachnoideum		1		2		1		6		2		0		1		1		1		1			42	P_filamentosum		1		3		1		6		2		0		1		1		0		1
43	P. filamentosum		1		3		1		6		2		0		1		1		0		1			43	P_arachnoideum		1		2		1		6		2		0		1		1		1		1
44	A. leptosomum		0		3		0		0		2		0		0		0		0		1			44	A_ellipticum		1		0		0		0		2		0		0		0		0		0
45	A. subglobosum		0		1		0		0		2		0		0		0		0		1			45	A_leptosomum		0		3		0		0		2		0		0		0		0		1
46	A. ellipticum		1		0		0		0		2		0		0		0		0		0			46	A_subglobosum		0		1		0		0		2		0		0		0		0		1
47	D. polycarpum		1		3		0		0		2		0		1		0		1		0			47	D_polycarpum		1		3		0		0		2		0		1		0		1		0
48	D. fasciculatum		2		2		0		0		0		0		1		1		1		0			48	D_fasciculatum_SH3		2		2		0		0		0		0		1		1		1		0
49	D. myxobasis		2		1		0		1		0		0		1		1		1		1			49	D_myxobasis		2		1		0		1		0		0		1		1		1		1
50	D. medusoides		2		2		0		0		0		0		1		1		0		1			50	D_medusoides		2		2		0		0		0		0		1		1		0		1
																																									1
51	D. exiguum		2		1		0		0		1		0		1		1		1		0			51	D_exiguum		2		0		0		0		1		0		1		1		1		0
52	D. deminutivum		2		0		0		0		1		0		1		0		0		1			52	D_deminutivum		2		0		0		0		1		0		1		0		0		1

## Sheet: 5.GC bias
order in AAPPRS	G/C average 6 proteins		order in SSU rDNA tree	G/C average 6 proteins
D.clavatum	0.295118		D.brefeldianum	0.29114
D.crassicaule	0.29006		D.pseudobrefeldianum	0.300167
D.valdivianum	0.285		D.mucoroidesS28	0.30044
D.rosarium	0.29069		D.capitatum	0.28573
D.sphaerocephalum	0.288333		D.aureum	0.315417
D.macrocephalum	0.289811		D.aureocephalum	0.287286
D.gargantuum	0.325136		D.implicatum	0.316588
D.robustum	0.3411		D.vaculoideum	0.30275
D.brunneum	0.303325		D.septentrionalis	0.28517
D.giganteum	0.320107		D.crassicaule	0.29006
D.firmibasis	0.335757		D.mucvarstoloniferum	0.29172
D.intermedium	0.34325		D.macrocephalum	0.289811
D.discoideum	0.321607		D.medium	0.273138
D.citrinum	0.336462		D.clavatum	0.295118
D.dimigraformum	0.303956		D.valdivianum	0.285
D.brefeldianum	0.29114		D.rosarium	0.29069
D.mucoroidesS28	0.30044		D.sphaerocephalum	0.288333
D.pseudobrefeldianum	0.300167		D.citrinum	0.336462
D.aureocephalum	0.287286		D.dimigraformum	0.303956
D.capitatum	0.28573		D.discoideum	0.321607
D.aureum	0.315417		D.intermedium	0.34325
D.medium	0.273138		D.firmibasis	0.335757
D.mucvarstoloniferum	0.29172		D.brunneum	0.303325
D.implicatum	0.316588		D.giganteum	0.320107
D.vaculoideum	0.30275		D.gargantuum	0.325136
D.septentrionalis	0.28517		D.robustum	0.3411
D.purpureum	0.338657		D.purpureum	0.338657
P.violaceum	0.423193		P.violaceum	0.423193
P.patagonicum	0.358175		P.patagonicum	0.358175
D.coeruleostipes	0.3648		D.monochasioides	0.297617
D.lavandulum	0.358571		D.tenuePan52	0.30065
D.minutum	0.305725		D.minutum	0.305725
D.tenuePJ6	0.314675		D.tenuePJ6	0.314675
D.monochasioides	0.297617		D.coeruleostipes	0.3648
D.tenuePan52	0.30065		D.lavandulum	0.358571
D.lacteum	0.359586		D.lacteum	0.359586
D.caveatum	0.359086		D.caveatum	0.359086
D.polycephalum	0.366057		D.polycephalum	0.366057
P.pseudocandidum	0.4418		P.pseudocandidum	0.4418
P.multicystogenum	0.428257		P.multicystogenum	0.428257
P.pallidum	0.463093		P.pallidum	0.463093
P.arachnoideum	0.3321		P.filamentosum	0.424743
P.filamentosum	0.424743		P.arachnoideum	0.3321
A.leptosomum	0.558893		A.ellipticum	0.60945
A.subglobosum	0.5293		A.leptosomum	0.558893
A.ellipticum	0.60945		A.subglobosum	0.5293
D.polycarpum	0.517064		D.polycarpum	0.517064
D.fasciculatum	0.451721		D.fasciculatum	0.451721
D.myxobasis	0.429656		D.myxobasis	0.429656
D.medusoides	0.4892		D.medusoides	0.4892
D.exiguum	0.431871		D.exiguum	0.431871
D.deminutivum	0.470514		D.deminutivum	0.470514
legend	0.273138
	0.3
	0.44
	0.5
	0.60945

## Sheet: 6.Discrete_Binary
		Data matrix of binary coded quantitative and qualitative characters																Data matrix of binary coded quantitative and qualitative characters
		Polar_granules	streams	stalked_migration	free_migration	broadened_tip	pointy tip	support	habit	branching_dominant	lateral branching	regular whorls	photropism	microcyst				Polar_granules	streams	stalked_migration	free_migration	broadened_tip	pointy tip	support	habit	branching_dominant	lateral branching	regular whorls	photropism	microcyst
		0:Absent	0:mounds	0:no	0:no	0:no	0:no	0:none	0: clustered	0:no	0:no	0:no	0:no	0:no				0:Absent	0:mounds	0:no	0:no	0:no	0:no	0:none	0: clustered	0:no	0:no	0:no	0:no	0:no
	AAPPRS order	1:present	1:streams	1:yes	1:yes	1:yes	1:yes	1:disk or supporter	1:solitary	1:yes	1:yes	1:yes	1:yes	1:yes			SSU rDNA order	1:present	1:streams	1:yes	1:yes	1:yes	1:yes	1:disk or supporter	1:solitary	1:yes	1:yes	1:yes	1:yes	1:yes
AAPPRS	species	Polar_granules	aggregation	stalked_migration	free_migration	broadened_tip	pointy tip	support	Solitary Habit	branching_dominant	lateral branching	regular whorls	photropism	microcyst		SSU	species	Polar_granules	agregation	stalked_migration	free_migration	broadened_tip	pointy tip	support	Solitary Habit	branching_dominant	lateral branching	regular whorls	photropism	microcyst
1	D. clavatum	0	1	1	0	1	0	0	1	0	0	0	1	0		1	D. brefeldianum	0	1	1	0	1	0	0	1	0	0	0	1	0
2	D. crassicaule	0	1	0	0	1	0	0	1	0	0	0	1	0		2	D. pseudo-brefeldianum	0	1	1	0	1	0	0	1	0	0	0	1	0
3	D. valdivianum	0	1	1	0	1	0	0	1	1	1	0	1	0		3	D. mucoroideS28b	0	1	1	0	1	0	0	1	0	0	0	1	0
4	D. rosarium	0	1	1	0	1	0	0	1	1	0	0	0	0		4	D. capitatum	0	1	1	0	1	0	0	0	0	0	0	1	0
5	D. sphaerocephalum	0	1	0	1	1	0	0	1	1	1	0	1	0		5	D. aureum	0	1	1	0	1	0	0	1	0	0	0	1	0
6	D. macrocephalum	0	1	1	0	1	0	1	1	0	0	0	1	0		6	D. aureocephalum	0	1	1	0	1	0	0	1	0	0	0	1	0
7	D. gargantuum	0	1	1	0	1	0	0	1	1	1	0	1	0		7	D. implicatum	0	1	1	0	0	1	0	1	0	0	0	1	0
8	D. robustum	0	1	1	0	1	0	1	1	0	0	0	1	0		8	D. austroandinum	0	1	1	0	1	0	0	1	0	0	0	1	0
9	D. brunneum	0	1	1	0	1	0	0	1	0	0	0	1	0		9	D. septentrionalis	0	1	0	0	1	0	1	1	0	0	0	1	0
10	D. giganteum	0	1	1	0	1	0	1	1	0	0	0	1	0		10	D. crassicaule	0	1	0	0	1	0	0	1	0	0	0	1	0
11	D. firmibasis	0	1	1	0	1	0	1	1	0	0	0	1	0		11	D. muc.var.stol	0	1	1	0	1	0	1	1	0	0	0	1	0
12	D. intermedium	0	1	1	1	0	0	1	1	0	0	0	1	0		12	D. medium	0	1	1	0	1	0	0	1	0	0	0	1	0
13	D. discoideum	0	1	0	1	1	0	1	1	0	0	0	1	0		13	D. macrocephalum	0	1	1	0	1	0	1	1	0	0	0	1	0
14	D. citrinum	0	1	0	1	1	0	1	1	0	0	0	1	0		14	D. clavatum	0	1	1	0	1	0	0	1	0	0	0	1	0
15	D. dimigraformum	0	1	1	1	1	0	1	1	0	0	0	1	0		15	D. valdivianum	0	1	1	0	1	0	0	1	1	1	0	1	0
16	D. brefeldianum	0	1	1	0	1	0	0	1	0	0	0	1	0		16	D. rosarium	0	1	1	0	1	0	0	1	1	0	0	0	0
17	D. mucoroideS28b	0	1	1	0	1	0	0	1	0	0	0	1	0		17	D. sphaerocephalum	0	1	0	1	1	0	0	1	1	1	0	1	0
18	D. pseudo-brefeldianum	0	1	1	0	1	0	0	1	0	0	0	1	0		18	D. citrinum	0	1	0	1	1	0	1	1	0	0	0	1	0
19	D. aureocephalum	0	1	1	0	1	0	0	1	0	0	0	1	0		19	D. dimigraformum	0	1	1	1	1	0	1	1	0	0	0	1	0
20	D. capitatum	0	1	1	0	1	0	0	0	0	0	0	1	0		20	D. discoideum	0	1	0	1	1	0	1	1	0	0	0	1	0
21	D. aureum	0	1	1	0	1	0	0	1	0	0	0	1	0		21	D. intermedium	0	1	1	1	0	0	1	1	0	0	0	1	0
22	D. medium	0	1	1	0	1	0	0	1	0	0	0	1	0		22	D. firmibasis	0	1	1	0	1	0	1	1	0	0	0	1	0
23	D. muc.var.stol	0	1	1	0	1	0	1	1	0	0	0	1	0		23	D. brunneum	0	1	1	0	1	0	0	1	0	0	0	1	0
24	D. implicatum	0	1	1	0	0	1	0	1	0	0	0	1	0		24	D. giganteum	0	1	1	0	1	0	1	1	0	0	0	1	0
25	D. austroandinum	0	1	1	0	1	0	0	1	0	0	0	1	0		25	D. gargantuum	0	1	1	0	1	0	0	1	1	1	0	1	0
26	D. septentrionalis	0	1	0	0	1	0	1	1	0	0	0	1	0		26	D. robustum	0	1	1	0	1	0	1	1	0	0	0	1	0
27	D. purpureum	0	1	1	0	1	0	1	1	0	0	0	1	0		27	D. purpureum	0	1	1	0	1	0	1	1	0	0	0	1	0
28	P. violaceum	1	1	1	0	1	0	0	1	1	0	1	1	0		28	P. violaceum	1	1	1	0	1	0	0	1	1	0	1	1	0
29	P. patagonicum	1	1	1	0	0	1	0	1	1	0	1	1	0		29	P. patagonicum	1	1	1	0	0	1	0	1	1	0	1	1	0
30	D. coeruleo-stipes	1	1	1	0	1	0	0	1	0	0	0	1	1		30	D. monochasioides	1	1	1	0	0	0	0	0	1	1	0	1	0
31	D. lavandulum	1	1	1	0	0	1	0	0	0	0	0	1	1		31	D. tenu_Pan52	1	1	0	0	0	0	0	0	1	0	0	1	0
32	D. minutum	0	0	0	0	0	1	0	0	1	1	0	0	1		32	D. minutum	0	0	0	0	0	1	0	0	1	1	0	0	1
33	D. tenu_PJ6	1	1	0	0	0	0	0	0	1	0	0	1	1		33	D. tenu_PJ6	1	1	0	0	0	0	0	0	1	0	0	1	1
34	D. monochasioides	1	1	1	0	0	0	0	0	1	1	0	1	0		34	D. coeruleo-stipes	1	1	1	0	1	0	0	1	0	0	0	1	1
35	D. tenu_Pan52	1	1	0	0	0	0	0	0	1	0	0	1	0		35	D. lavandulum	1	1	1	0	0	1	0	0	0	0	0	1	1
36	D. lacteum	0	0	0	0	1	0	0	0	0	0	0	0	1		36	D. lacteum	0	0	0	0	1	0	0	0	0	0	0	0	1
37	D. caveatum	1	0	0	0	1	0	0	0	0	0	0	0	0		37	D. caveatum	1	0	0	0	1	0	0	0	0	0	0	0	0
38	D. polycephalum	0	1	0	1	1	0	0	0	0	0	0	0	1		38	D. polycephalum	0	1	0	1	1	0	0	0	0	0	0	0	1
39	P. pseudo-candidum	1	1	1	0	0	1	0	1	1	0	1	1	1		39	P. pseudo-candidum	1	1	1	0	0	1	0	1	1	0	1	1	1
40	P. multicystogenum	1	1	1	0	0	1	0	1	1	0	1	1	1		40	P. multicystogenum	1	1	1	0	0	1	0	1	1	0	1	1	1
41	P. pallidum	1	1	0	0	0	1	0	1	1	0	1	1	1		41	P. pallidum	1	1	0	0	0	1	0	1	1	0	1	1	1
42	P. arachnoideum	1	1	1	0	0	1	0	1	1	0	1	1	1		42	P. filamentosum	1	1	1	0	0	1	0	1	1	0	1	0	1
43	P. filamentosum	1	1	1	0	0	1	0	1	1	0	1	0	1		43	P. arachnoideum	1	1	1	0	0	1	0	1	1	0	1	1	1
44	A. leptosomum	0	1	0	0	0	1	0	0	0	0	0	0	1		44	A. ellipticum	1	0	0	0	0	1	0	0	0	0	0	0	0
45	A. subglobosum	0	1	0	0	0	1	0	0	0	0	0	0	1		45	A. leptosomum	0	1	0	0	0	1	0	0	0	0	0	0	1
46	A. ellipticum	1	0	0	0	0	1	0	0	0	0	0	0	0		46	A. subglobosum	0	1	0	0	0	1	0	0	0	0	0	0	1
47	D. polycarpum	1	1	0	0	0	1	0	0	0	0	0	1	0		47	D. polycarpum	1	1	0	0	0	1	0	0	0	0	0	1	0
48	D. fasciculatum	1	1	1	0	1	0	0	0	0	0	0	1	0		48	D. fasciculatum	1	1	1	0	1	0	0	0	0	0	0	1	0
49	D. myxobasis	1	1	1	0	1	0	0	0	1	1	0	1	1		49	D. myxobasis	1	1	1	0	1	0	0	0	1	1	0	1	1
50	D. medusoides	1	1	1	0	1	0	0	0	0	0	0	0	1		50	D. medusoides	1	1	1	0	1	0	0	0	0	0	0	0	1
51	D. exiguum	1	1	1	0	0	0	0	0	0	0	0	1	0		51	D. exiguum	1	1	1	0	0	0	0	0	0	0	0	1	0
52	D. deminutivum	1	0	0	0	0	0	0	0	0	0	0	0	1		52	D. deminutivum	1	0	0	0	0	0	0	0	0	0	0	0	1
