# Supplementary material for: A well supported multi gene phylogeny of 52 dictyostelia
Source: Mol Phylogenet Evol. 2019 May;134:66–73. doi: 10.1016/j.ympev.2019.01.017 (PMC6430600; doi:10.1016/j.ympev.2019.01.017)
Supplement: Supplementary Data 7 Ancestral States [file mmc8.xlsx]

## Sheet: Table of contents
Table of contents
1. Ancestral state reconstruction of continuous traits to the AAPPRS tree
2. Ancestral state reconstruction of continuous traits to the SSUrDNA tree
3. Variances averaged over all nodes of the AAPPRS tree
4. Variances averaged over all nodes of the SSUrDNA tree
5. Ratio of the averaged variance of the AAPPRS and SSUrDNA trees

## Sheet: 1.AAPPRS_quant_reconst.
Node positions								NodeID	Spore.average.diameter point estimates	Spore.average.diameter variance	Spore.average.diameter CI95 lower bound	Spore.average.diameter CI95 upper bound	Spore.eccentricity point estimates	Spore.eccentricity variance	Spore.eccentricity CI95 lower bound	Spore.eccentricity CI95 upper bound	Amoeba.diameter point estimates	Amoeba.diameter variance	Amoeba.diameter CI95 lower bound	Amoeba.diameter CI95 upper bound	amoeba.eccentricity point estimates	amoeba.eccentricity variance	amoeba.eccentricity CI95 lower bound	amoeba.eccentricity CI95 upper bound	aggregate.diameter point estimates	aggregate.diameter variance	aggregate.diameter CI95 lower bound	aggregate.diameter CI95 upper bound	sorogen.length point estimates	sorogen.length variance	sorogen.length CI95 lower bound	sorogen.length CI95 upper bound	sorus.diameter point estimates	sorus.diameter variance	sorus.diameter CI95 lower bound	sorus.diameter CI95 upper bound	stalk.area point estimates	stalk.area variance	stalk.area CI95 lower bound	stalk.area CI95 upper bound	stalk.eccentricity point estimates	stalk.eccentricity variance	stalk.eccentricity CI95 lower bound	stalk.eccentricity CI95 upper bound	Anterior.unstained point estimates	Anterior.unstained variance	Anterior.unstained CI95 lower bound	Anterior.unstained CI95 upper bound	Posterior.stained point estimates
								52	5.05768	0.401191	3.81622	6.29913	1.89382	0.090584	1.30392	2.48373	8.54224	3.31073	4.97594	12.1085	1.2756	0.0215326	0.98799	1.56321	887.672	1.15661e+06	-1220.22	2995.57	730.217	146751	-20.6231	1481.06	62.5872	923.335	3.02982	122.145	14898.6	7.9593e+08	-40397.4	70194.6	258.885	21554.8	-28.8737	546.643	0.0283232	0.00183752	-0.0556948	0.112341	0.956774
								53	5.00925	0.291399	3.95121	6.06729	1.98865	0.0657944	1.4859	2.4914	8.18859	2.4047	5.1492	11.228	1.23399	0.0156399	0.988874	1.47911	711.78	840085	-1084.68	2508.24	430.985	106591	-208.921	1070.89	59.1623	670.651	8.40436	109.92	13730.6	5.78112e+08	-33395.6	60856.7	274.145	15656	28.9016	519.388	0.0162071	0.00133466	-0.0553976	0.0878117	0.976866
								54	5.1682	0.280486	4.13017	6.20624	1.94429	0.0633302	1.45105	2.43753	8.16178	2.31464	5.17985	11.1437	1.21892	0.0150541	0.978441	1.45941	711.741	808622	-1050.76	2474.24	362.719	102599	-265.089	990.528	57.4678	645.533	7.66937	107.266	13419.4	5.5646e+08	-32815.9	59654.6	304.742	15069.7	64.1353	545.349	0.0143669	0.00128467	-0.055884	0.0846179	0.980599
								55	5.39558	0.25069	4.41423	6.37693	1.80923	0.0566028	1.34292	2.27554	8.15357	2.06876	5.33446	10.9727	1.20589	0.013455	0.97854	1.43324	765.135	722724	-901.123	2431.39	290.915	91699.9	-302.612	884.442	49.0497	576.96	1.97054	96.1289	14386.2	4.97349e+08	-29324.4	58096.8	380.817	13468.9	153.349	608.286	0.0144968	0.0011482	-0.0519182	0.0809117	0.982955
								56	5.58895	0.2202	4.66921	6.50868	1.69203	0.0497183	1.255	2.12907	8.493	1.81714	5.8509	11.1351	1.20854	0.0118185	0.995459	1.42161	856.071	634821	-705.572	2417.71	280.308	80546.6	-275.954	836.571	48.3783	506.786	4.25502	92.5017	16216.2	4.36858e+08	-24750	57182.4	438.745	11830.7	225.558	651.932	0.0160044	0.00100855	-0.0462407	0.0782495	0.982254
								57	5.75733	0.185745	4.91261	6.60206	1.7619	0.0419389	1.36051	2.16328	9.50341	1.53281	7.07679	11.93	1.21266	0.00996923	1.01696	1.40836	1288.57	535491	-145.702	2722.84	350.662	67943.5	-160.232	861.555	60.4982	427.489	19.9736	101.023	29596	3.68503e+08	-8029.02	67220.9	591.755	9979.53	395.956	787.554	0.0286375	0.000850744	-0.0285308	0.0858059	0.970666
								58	5.7026	0.133096	4.98754	6.41765	1.72416	0.0300515	1.38439	2.06394	10.2059	1.09834	8.15179	12.26	1.20996	0.00714349	1.0443	1.37562	1631.96	383708	417.851	2846.06	408.459	48685.2	-24.0094	840.928	74.7869	306.319	40.483	109.091	37477.5	2.64052e+08	5628.11	69326.9	639.24	7150.87	473.497	804.983	0.032731	0.000609604	-0.0156617	0.0811237	0.966946
								59	5.52941	0.107016	4.88823	6.17059	1.74872	0.0241628	1.44405	2.05339	11.4001	0.883121	9.55817	13.242	1.18233	0.00574371	1.03378	1.33087	1926.3	308520	837.623	3014.97	399.92	39145.2	12.1314	787.71	72.2486	246.295	41.4888	103.008	33547.6	2.1231e+08	4988.71	62106.6	573.951	5749.64	425.331	722.57	0.0255636	0.000490151	-0.0178295	0.0689567	0.974266
								60	5.8794	0.221293	4.95739	6.80142	1.3566	0.0499651	0.918483	1.79472	8.34014	1.82616	5.69148	10.9888	1.21082	0.0118771	0.997215	1.42443	665.098	637972	-900.416	2230.61	190.585	80946.5	-367.056	748.226	35.5911	509.301	-8.64156	79.8238	8037.75	4.39026e+08	-33030	49105.5	430.667	11889.4	216.951	644.382	0.00777372	0.00101356	-0.0546257	0.0701731	0.991381
								61	4.47806	0.298204	3.40774	5.54838	2.2328	0.0673307	1.72422	2.74139	7.85147	2.46085	4.7768	10.9261	1.22985	0.0160051	0.981889	1.47781	504.447	859702	-1312.87	2321.76	281.661	109080	-365.673	928.994	60.1769	686.311	8.82973	111.524	13281.1	5.91612e+08	-34392.1	60954.3	200.887	16021.6	-47.2028	448.977	0.00740522	0.00136582	-0.0650306	0.0798411	0.98943
								62	4.62721	0.26352	3.62106	5.63335	2.1163	0.0594995	1.63821	2.59439	7.98893	2.17463	5.09859	10.8793	1.24039	0.0141435	1.00729	1.47348	486.5	759710	-1221.86	2194.86	249.999	96392.7	-358.525	858.523	68.7612	606.486	20.4924	117.03	15703.4	5.22801e+08	-29111.7	60518.5	194.907	14158.1	-38.3096	428.123	0.00422321	0.00120697	-0.0638699	0.0723164	0.993972
								63	4.61902	0.152007	3.85485	5.38319	1.97184	0.0343213	1.60873	2.33495	8.24474	1.2544	6.04954	10.4399	1.20404	0.00815845	1.02701	1.38108	640.95	438226	-656.543	1938.44	273.289	55602.5	-188.883	735.46	93.8586	349.841	57.1987	130.519	25997.9	3.01569e+08	-8038.95	60034.8	236.892	8166.88	59.765	414.019	0.0011297	0.000696218	-0.0505867	0.0528461	0.998387
								64	4.55003	0.109204	3.90232	5.19773	2.00594	0.024657	1.69817	2.31371	8.51931	0.901183	6.65866	10.3799	1.22163	0.00586118	1.07157	1.37168	776.427	314829	-323.322	1876.18	286.866	39945.8	-104.868	678.601	97.925	251.332	66.8522	128.998	32788.4	2.16653e+08	3938.94	61637.9	302.704	5867.24	152.572	452.836	0.000536566	0.000500175	-0.0432981	0.0443712	0.999234
								65	5.10014	0.298612	4.02909	6.17119	1.81067	0.0674229	1.30174	2.3196	8.85235	2.46422	5.77557	11.9291	1.31209	0.016027	1.06395	1.56022	1041.91	860878	-776.648	2860.47	992.609	109229	344.832	1640.38	65.5905	687.25	14.2082	116.973	15922.8	5.92421e+08	-31783	63628.6	245.504	16043.5	-2.75582	493.763	0.0389477	0.00136769	-0.0335377	0.111433	0.939155
								66	5.06813	0.243495	4.10097	6.0353	1.79424	0.0549781	1.33467	2.25381	8.99355	2.00938	6.2152	11.7719	1.33215	0.0130687	1.10809	1.55622	930.037	701979	-712.133	2572.21	665.127	89067.7	80.1803	1250.07	74.922	560.399	28.5235	121.321	19889.5	4.83073e+08	-23189.2	62968.2	285.19	13082.2	61.0099	509.37	0.0565257	0.00111525	-0.00892908	0.121981	0.910956
								67	4.95472	0.271514	3.93342	5.97601	1.73309	0.0613044	1.2478	2.21839	8.94508	2.2406	6.01123	11.8789	1.31003	0.0145726	1.07343	1.54664	671.246	782756	-1062.83	2405.33	453.766	99316.8	-163.92	1071.45	66.4267	624.884	17.4312	115.422	15177.1	5.3866e+08	-30312.7	60666.8	268.928	14587.6	32.201	505.656	0.0385189	0.00124358	-0.0305993	0.107637	0.939936
								68	5.01218	0.255551	4.02136	6.003	1.61408	0.0577002	1.14327	2.08489	8.6696	2.10887	5.8233	11.5159	1.25002	0.0137158	1.02048	1.47956	555.392	736736	-1126.94	2237.73	319.328	93477.7	-279.925	918.581	65.8935	588.146	18.3601	113.427	11691.5	5.06991e+08	-32440.8	55823.8	293.574	13730	63.9114	523.238	0.0304405	0.00117047	-0.0366151	0.0974962	0.953983
								69	5.0549	0.159478	4.27218	5.83762	1.70844	0.0360081	1.33651	2.08036	8.47571	1.31605	6.22722	10.7242	1.22728	0.00855942	1.04595	1.40861	575.616	459764	-753.379	1904.61	258.831	58335.2	-214.562	732.224	73.7224	367.035	36.1724	111.272	10803	3.1639e+08	-24060.3	45666.2	288.412	8568.26	106.985	469.839	0.0343962	0.000730435	-0.0185759	0.0873683	0.949174
								70	4.95535	0.13346	4.23932	5.67138	1.70755	0.0301337	1.36731	2.04779	8.47634	1.10135	6.41941	10.5333	1.22257	0.00716304	1.05668	1.38845	551.185	384758	-664.581	1766.95	236.979	48818.4	-196.08	670.039	76.0557	307.157	41.705	110.406	10607.5	2.64775e+08	-21285.4	42500.4	266.233	7170.44	100.263	432.202	0.0412984	0.000611272	-0.00716047	0.0897573	0.939296
								71	5.10798	0.137144	4.38214	5.83383	1.8447	0.0309655	1.4998	2.1896	9.00899	1.13175	6.92387	11.0941	1.18717	0.00736076	1.01901	1.35533	577.581	395378	-654.85	1810.01	222.37	50166	-216.626	661.366	90.6392	315.636	55.8176	125.461	15825.7	2.72083e+08	-16504.4	48155.8	223.446	7368.37	55.2011	391.691	0.0928034	0.000628145	0.0436803	0.141927	0.864279
								72	4.75585	0.125104	4.06259	5.4491	1.63949	0.0282469	1.31008	1.96891	8.2171	1.03239	6.22561	10.2086	1.23393	0.00671452	1.07332	1.39454	507.624	360666	-669.463	1684.71	216.675	45761.6	-202.608	635.957	71.8663	287.924	38.6084	105.124	7814.84	2.48196e+08	-23063.4	38693.1	259.271	6721.46	98.5814	419.961	0.0248219	0.000572997	-0.0220953	0.0717391	0.963515
								73	5.62801	0.087971	5.04668	6.20935	1.86171	0.0198628	1.58548	2.13794	8.16681	0.725959	6.49683	9.8368	1.21537	0.00472154	1.08069	1.35005	731.629	253615	-255.431	1718.69	274.449	32178.8	-77.1447	626.043	74.2135	202.464	46.3247	102.102	10394.7	1.74527e+08	-15498.6	36288	392.953	4726.42	258.205	527.701	0.00556776	0.000402922	-0.0337752	0.0449107	0.991773
								74	5.11033	0.24782	4.13461	6.08605	1.81751	0.0559547	1.35388	2.28114	9.10908	2.04507	6.30616	11.912	1.35695	0.0133009	1.1309	1.58299	1001.86	714450	-654.829	2658.56	575.139	90650	-14.9807	1165.26	85.4668	570.354	38.6579	132.276	24977.2	4.91655e+08	-18482.5	68436.8	319.115	13314.7	92.9518	545.277	0.0774907	0.00113506	0.011457	0.143524	0.877272
								75	5.21128	0.151259	4.449	5.97357	1.81472	0.0341524	1.45251	2.17694	10.6057	1.24822	8.41593	12.7955	1.53025	0.0081183	1.35365	1.70685	549.547	436069	-744.75	1843.84	253.958	55328.8	-207.075	714.991	81.9139	348.119	45.3443	118.483	25170.7	3.00085e+08	-8782.33	59123.7	474.103	8126.69	297.413	650.794	0.050576	0.000692791	-0.00101305	0.102165	0.942388
								76	5.16624	0.209279	4.2696	6.06288	1.87492	0.0472527	1.44887	2.30098	8.70749	1.72703	6.13173	11.2832	1.33799	0.0112324	1.13027	1.54572	1380.78	603339	-141.648	2903.21	504.024	76552.2	-38.2699	1046.32	112.524	481.653	69.5087	155.539	37164.6	4.15193e+08	-2772.96	77102.1	330.51	11244	122.676	538.343	0.140309	0.000958536	0.0796272	0.200991	0.766398
								77	5.4001	0.127233	4.70097	6.09922	1.76819	0.0287277	1.43598	2.10039	8.6942	1.04996	6.68583	10.7026	1.28674	0.00682881	1.12477	1.44871	1595.27	366805	408.203	2782.33	486.035	46540.6	63.1994	908.871	128.746	292.825	95.2058	162.285	42869.7	2.5242e+08	11729.8	74009.7	280.208	6835.87	118.157	442.26	0.177509	0.00058275	0.130194	0.224824	0.716391
								78	5.48036	0.113743	4.81933	6.14138	1.7081	0.0256817	1.394	2.0222	8.689	0.938634	6.79009	10.5879	1.26085	0.00610476	1.10771	1.41399	1520.52	327913	398.149	2642.89	458.644	41605.9	58.8521	858.435	126.535	261.777	94.8229	158.247	42472.6	2.25656e+08	13029.7	71915.4	261.596	6111.07	108.376	414.816	0.178512	0.000520962	0.133776	0.223248	0.722841
								79	5.29344	0.114281	4.63086	5.95603	1.70407	0.0258031	1.38923	2.01891	8.54215	0.943072	6.63876	10.4455	1.2827	0.00613362	1.1292	1.4362	1424.5	329463	299.482	2549.52	462.11	41802.6	61.3743	862.845	122.259	263.015	90.4719	154.045	37296.8	2.26723e+08	7784.47	66809.2	260.336	6139.96	106.755	413.918	0.174918	0.000523425	0.130076	0.219759	0.731463
								80	4.89264	0.117203	4.22164	5.56365	1.6877	0.0264629	1.36886	2.00654	8.76637	0.967185	6.8388	10.6939	1.26827	0.00629045	1.11282	1.42372	1272.98	337887	133.665	2412.29	376.747	42871.5	-29.0797	782.573	109.642	269.74	77.451	141.832	30566.2	2.3252e+08	678.904	60453.5	295.527	6296.95	139.994	451.059	0.160483	0.000536808	0.115071	0.205894	0.771772
								81	4.87447	0.0783678	4.32579	5.42316	1.67582	0.0176945	1.4151	1.93654	9.11824	0.646711	7.54204	10.6944	1.23889	0.00420613	1.11178	1.36601	1309.38	225929	377.753	2241.01	290.786	28666.1	-41.0627	622.635	96.064	180.362	69.7414	122.387	25287.9	1.55475e+08	848.752	49727.1	313.365	4210.47	186.184	440.545	0.158257	0.000358938	0.121124	0.195391	0.76813
								82	4.71441	0.0262792	4.39667	5.03214	1.69259	0.00593353	1.54161	1.84356	10.4589	0.216863	9.54619	11.3717	1.24704	0.00141045	1.17343	1.32065	1745.6	75761.4	1206.11	2285.08	221.657	9612.67	29.4901	413.823	83.7992	60.4813	68.5563	99.0421	21451.3	5.21358e+07	7299.1	35603.5	395.059	1411.91	321.411	468.707	0.147639	0.000120363	0.126136	0.169143	0.780964
								83	4.96676	0.0556831	4.50426	5.42927	1.6583	0.0125726	1.43853	1.87807	8.4589	0.459511	7.13027	9.78753	1.21694	0.0029886	1.10979	1.32409	1050.39	160531	265.093	1835.69	286.161	20368.3	6.43463	565.887	96.1964	128.154	74.0082	118.385	24742.2	1.10471e+08	4141.61	45342.8	271.137	2991.69	163.932	378.342	0.163798	0.000255038	0.132497	0.195099	0.757827
								84	4.93894	0.0317903	4.58948	5.28841	1.62715	0.00717787	1.4611	1.79321	7.94969	0.262342	6.94579	8.95359	1.19813	0.00170624	1.11717	1.27909	896.105	91649.5	302.741	1489.47	256.448	11628.6	45.09	467.806	96.3534	73.1649	79.5883	113.119	21491.9	6.30694e+07	5926.33	37057.5	260.054	1708	179.051	341.056	0.162099	0.000145605	0.138448	0.18575	0.771202
								85	5.13043	0.0243707	4.82445	5.43641	1.71359	0.0055026	1.5682	1.85898	7.5056	0.201113	6.62663	8.38457	1.40503	0.00130801	1.33414	1.47591	1249.16	70259.1	729.632	1768.68	621.503	8914.54	436.446	806.56	124.34	56.0888	109.661	139.018	25423.1	4.83495e+07	11794.5	39051.7	195.386	1309.37	124.463	266.309	0.18312	0.000111622	0.162413	0.203828	0.702214
								86	6.13174	0.110383	5.48055	6.78293	1.63794	0.0249232	1.32851	1.94737	9.10783	0.910911	7.23717	10.9785	1.16223	0.00592445	1.01136	1.31309	1697.19	318228	591.52	2802.86	411.289	40377.1	17.446	805.133	135.926	254.046	104.686	167.166	56942.3	2.18991e+08	27937.5	85947	239.903	5930.57	88.9627	390.843	0.190302	0.000505575	0.146231	0.234372	0.706618
								87	6.14575	0.0937083	5.54576	6.74574	1.60366	0.0211582	1.31856	1.88876	9.41079	0.773305	7.68721	11.1344	1.14952	0.00502948	1.01052	1.28852	1638.97	270155	620.23	2657.71	377.293	34277.5	14.4146	740.171	135.507	215.668	106.723	164.291	51024.7	1.8591e+08	24300.3	77749	219.63	5034.67	80.5573	358.703	0.204894	0.0004292	0.164288	0.2455	0.673329
								88	5.42122	0.114507	4.75798	6.08447	1.77382	0.0258543	1.45867	2.08898	8.69341	0.944943	6.78813	10.5987	1.28751	0.00614579	1.13386	1.44117	1711.29	330117	585.16	2837.43	498.233	41885.5	97.0999	899.365	135.278	263.537	103.46	167.096	44919.4	2.27173e+08	15377.8	74461.1	276.543	6152.14	122.809	430.276	0.188533	0.000524463	0.143647	0.23342	0.696491
								89	5.42308	0.114251	4.76058	6.08557	1.76222	0.0257964	1.44742	2.07702	8.59165	0.942826	6.68851	10.4948	1.29503	0.00613202	1.14154	1.44851	1738.59	329377	613.715	2863.46	479.585	41791.7	78.9014	880.268	136.958	262.946	105.175	168.74	43167.3	2.26664e+08	13658.7	72675.8	273.225	6138.36	119.663	426.786	0.190585	0.000523288	0.145749	0.235421	0.690062
								90	5.58358	0.0734243	5.05248	6.11468	1.82238	0.0165783	1.57002	2.07475	9.20459	0.605915	7.67892	10.7303	1.37586	0.0039408	1.25282	1.4989	1927.46	211677	1025.69	2829.22	498.712	26857.8	177.501	819.924	145.227	168.985	119.748	170.706	47735.2	1.45668e+08	24079.4	71391	335.903	3944.87	212.799	459.007	0.194601	0.000336296	0.158658	0.230544	0.641427
								91	5.70386	0.0550617	5.24394	6.16378	2.10149	0.0124323	1.88295	2.32003	9.23162	0.454383	7.91042	10.5528	1.42655	0.00295525	1.32	1.5331	2413.17	158739	1632.27	3194.08	413.302	20141	135.141	691.463	164.18	126.724	142.116	186.244	55364.9	1.09238e+08	34879.5	75850.2	330.04	2958.31	223.435	436.645	0.215876	0.000252192	0.18475	0.247001	0.612857
								92	6.11706	0.0239381	5.81381	6.42031	1.88139	0.00540492	1.73729	2.02548	9.05354	0.197543	8.18241	9.92468	1.57613	0.00128479	1.50587	1.64638	4195.55	69011.9	3680.66	4710.45	379.397	8756.29	195.99	562.804	218.539	55.0931	203.99	233.087	100627	4.74912e+07	87119.5	114134	255.54	1286.12	185.25	325.831	0.203696	0.00010964	0.183173	0.224219	0.653374
								93	5.32041	0.108739	4.67408	5.96673	1.68522	0.024552	1.37811	1.99234	7.85876	0.897344	6.00209	9.71543	1.26392	0.00583621	1.11419	1.41366	1696.42	313488	599.013	2793.82	408.259	39775.7	17.3597	799.158	136.63	250.262	105.623	167.636	34593	2.1573e+08	5805.06	63381	220.476	5842.24	70.6642	370.288	0.194298	0.000498045	0.150557	0.238039	0.702797
								94	4.85032	0.0759183	4.31027	5.39036	1.61296	0.0171414	1.35634	1.86957	7.85925	0.626497	6.30788	9.41062	1.23715	0.00407466	1.11204	1.36226	1474.8	218868	557.85	2391.75	398.797	27770.1	72.175	725.418	127.204	174.725	101.296	153.112	30560.5	1.50616e+08	6506.29	54614.7	212.252	4078.87	87.0747	337.429	0.178727	0.000347719	0.142178	0.215275	0.730701
								95	4.56736	0.0650177	4.06758	5.06713	1.66452	0.0146802	1.42704	1.90199	7.90754	0.536542	6.47186	9.34323	1.24134	0.0034896	1.12555	1.35712	1292.25	187442	443.674	2140.82	351.154	23782.8	48.8898	653.419	115.166	149.637	91.1902	139.142	27270.9	1.2899e+08	5010.46	49531.3	195.682	3493.21	79.8395	311.525	0.174439	0.000297792	0.140616	0.208262	0.740404
								96	4.32711	0.0530146	3.87582	4.7784	1.69542	0.01197	1.48098	1.90985	7.5759	0.43749	6.2795	8.8723	1.27507	0.00284538	1.17052	1.37962	1231.7	152838	465.45	1997.95	274.882	19392.2	1.94028	547.823	115.753	122.012	94.1028	137.403	23091.4	1.05177e+08	2990.48	43192.3	134.286	2848.32	29.6817	238.891	0.160628	0.000242816	0.130086	0.19117	0.737683
								97	5.20099	0.056666	4.73442	5.66756	1.3497	0.0127945	1.128	1.5714	7.69873	0.467622	6.35843	9.03904	1.18938	0.00304135	1.08129	1.29748	1804.14	163364	1011.94	2596.34	545.813	20727.8	263.629	827.998	155.471	130.416	133.088	177.854	36445.7	1.12421e+08	15664.1	57227.3	257.157	3044.5	149.01	365.304	0.173375	0.00025954	0.141799	0.204951	0.73355
								98	5.48737	0.0540324	5.03177	5.94297	1.86174	0.0121998	1.64525	2.07822	9.28147	0.445889	7.97268	10.5903	1.2467	0.0029	1.14115	1.35225	1975.15	155772	1201.58	2748.72	650.929	19764.5	375.38	926.477	149.303	124.355	127.446	171.16	62556.3	1.07196e+08	42263.3	82849.2	282.468	2903	176.864	388.072	0.216746	0.000247478	0.185912	0.24758	0.661388
								99	5.44648	0.0312678	5.0999	5.79306	1.89921	0.00705988	1.73452	2.06389	9.79413	0.25803	8.79851	10.7897	1.27502	0.00167819	1.19473	1.35532	1728.56	90143	1140.09	2317.02	784.046	11437.4	574.432	993.66	146.143	71.9623	129.516	162.769	42831.1	6.20327e+07	27393.9	58268.2	222.508	1679.93	142.173	302.842	0.226423	0.000143212	0.202968	0.249879	0.639991
								100	5.17828	0.038439	4.79401	5.56256	2.00301	0.00867906	1.82041	2.1856	10.3744	0.317209	9.27048	11.4783	1.23328	0.00206308	1.14426	1.32231	1669.85	110817	1017.38	2322.32	767.643	14060.6	535.231	1000.05	146.33	88.4668	127.895	164.765	39437.7	7.62599e+07	22321.7	56553.8	226.977	2065.22	137.906	316.049	0.220087	0.000176057	0.194081	0.246094	0.651968
[truncated: 7 more columns]

## Sheet: 2.SSU_quant_reconst.
Node positions								NodeID	Spore.average.diameter point estimates	Spore.average.diameter variance	Spore.average.diameter CI95 lower bound	Spore.average.diameter CI95 upper bound	Spore.eccentricity point estimates	Spore.eccentricity variance	Spore.eccentricity CI95 lower bound	Spore.eccentricity CI95 upper bound	Amoeba.diameter point estimates	Amoeba.diameter variance	Amoeba.diameter CI95 lower bound	Amoeba.diameter CI95 upper bound	amoeba.eccentricity point estimates	amoeba.eccentricity variance	amoeba.eccentricity CI95 lower bound	amoeba.eccentricity CI95 upper bound	aggregate.diameter point estimates	aggregate.diameter variance	aggregate.diameter CI95 lower bound	aggregate.diameter CI95 upper bound	sorogen.length point estimates	sorogen.length variance	sorogen.length CI95 lower bound	sorogen.length CI95 upper bound	sorus.diameter point estimates	sorus.diameter variance	sorus.diameter CI95 lower bound	sorus.diameter CI95 upper bound	stalk.area point estimates	stalk.area variance	stalk.area CI95 lower bound	stalk.area CI95 upper bound	stalk.eccentricity point estimates	stalk.eccentricity variance	stalk.eccentricity CI95 lower bound	stalk.eccentricity CI95 upper bound	Anterior.unstained point estimates	Anterior.unstained variance	Anterior.unstained CI95 lower bound	Anterior.unstained CI95 upper bound	Posterior.stained point estimates
								52	5.00931	4.83063	0.701483	9.31713	1.9991	1.13385	-0.0879489	4.08616	8.41674	38.0863	-3.67922	20.5127	1.2392	0.432634	-0.0499933	2.52838	847.077	1.50462e+07	-6755.66	8449.81	519.179	730031	-1155.48	2193.84	59.3117	9508.42	-131.81	250.434	14676.1	1.01441e+10	-182731	212083	288.118	147141	-463.718	1039.95	0.0186005	0.0162494	-0.231247	0.268448	0.974328
								53	3.54377	2.77686	0.277638	6.80989	2.75505	0.651786	1.17268	4.33742	7.21166	21.8937	-1.95932	16.3826	1.20873	0.248697	0.231285	2.18617	286.486	8.64924e+06	-5477.79	6050.76	160.492	419654	-1109.21	1430.19	45.3411	5465.86	-99.5645	190.247	8484.72	5.83129e+09	-141187	158156	121.868	84583.2	-448.162	691.899	0.00235009	0.00934089	-0.187081	0.191781	0.996756
								54	4.50988	1.96977	1.75905	7.26071	2.17176	0.462345	0.83904	3.50448	7.93789	15.5303	0.213822	15.662	1.24912	0.176414	0.425884	2.07235	401.951	6.13534e+06	-4452.9	5256.8	192.795	297682	-876.586	1262.18	69.582	3877.21	-52.4618	191.626	16310.9	4.13643e+09	-109747	142369	172.412	59999.2	-307.685	652.509	0.000596705	0.00662597	-0.158947	0.160141	0.999176
								55	4.59575	0.55088	3.14101	6.05048	1.96565	0.129303	1.26086	2.67044	8.3297	4.34332	4.24493	12.4145	1.20372	0.0493371	0.768361	1.63907	654.986	1.71586e+06	-1912.43	3222.4	273.129	83252	-292.398	838.656	97.8983	1084.33	33.3571	162.439	29523.4	1.15683e+09	-37140.4	96187.2	254.71	16779.8	0.817385	508.602	7.91136e-05	0.00185307	-0.0842936	0.0844518	0.999891
								56	4.51509	0.209241	3.61853	5.41165	2.02866	0.049113	1.5943	2.46303	8.68986	1.64972	6.17241	11.2073	1.23297	0.0187397	0.964662	1.50128	819.657	651733	-762.65	2401.96	295.792	31621.6	-52.7443	644.328	99.8389	411.861	60.062	139.616	38078.9	4.39396e+08	-3006.16	79164	345.721	6373.47	189.246	502.195	1.95097e-05	0.00070385	-0.0519796	0.0520187	0.999973
								57	5.23112	2.53086	2.11302	8.34922	1.88469	0.594043	0.374035	3.39534	8.59914	19.9541	-0.156186	17.3545	1.24381	0.226665	0.310664	2.17695	931.924	7.88299e+06	-4571.1	6434.95	573.467	382477	-638.689	1785.62	61.4262	4981.63	-76.912	199.764	15613.1	5.31469e+09	-127275	158501	313.281	77089.9	-230.915	857.476	0.0210601	0.00851338	-0.159785	0.201905	0.970933
								58	5.37805	1.76873	2.77137	7.98472	1.86377	0.415157	0.600892	3.12665	8.50934	13.9453	1.19004	15.8286	1.21075	0.158409	0.430657	1.99084	845.213	5.50917e+06	-3755.22	5445.65	389.59	267300	-623.752	1402.93	59.7895	3481.5	-55.8589	175.438	14762	3.71426e+09	-104690	134214	346.814	53875.6	-108.124	801.752	0.0154441	0.00594972	-0.135739	0.166628	0.980421
								59	5.46271	1.35294	3.18291	7.74251	1.76284	0.317564	0.658329	2.86736	8.60035	10.6671	2.19889	15.0018	1.19987	0.12117	0.517606	1.88214	877.169	4.21409e+06	-3146.37	4900.71	315.097	204464	-571.17	1201.36	52.956	2663.08	-48.1899	154.102	16406.6	2.84113e+09	-88065.7	120879	408.141	41210.7	10.2533	806.03	0.0155011	0.00455108	-0.116724	0.147726	0.982479
								60	5.40054	1.23866	3.21915	7.58192	1.82699	0.290739	0.770151	2.88382	8.71035	9.76601	2.58523	14.8355	1.19259	0.110935	0.539776	1.84541	952.813	3.85812e+06	-2897.04	4802.67	314.606	187193	-533.404	1162.62	54.4383	2438.13	-42.3415	151.218	19502.9	2.60114e+09	-80459.7	119466	431.798	37729.6	51.0858	812.511	0.0178326	0.00416665	-0.108685	0.14435	0.980748
								61	5.64023	0.400512	4.39983	6.88064	1.7668	0.0940083	1.16585	2.36775	10.8209	3.15777	7.33793	14.3038	1.2009	0.0358701	0.82969	1.57211	1571.14	1.2475e+06	-618.007	3760.3	412.969	60527.5	-69.237	895.175	74.395	788.352	19.3629	129.427	37569.4	8.41058e+08	-19272.6	94411.4	640.041	12199.6	423.556	856.527	0.0329199	0.00134726	-0.0390218	0.104862	0.966867
								62	5.43372	0.276459	4.40316	6.46428	1.77503	0.0648906	1.27575	2.27431	12.3455	2.17969	9.45179	15.2392	1.17037	0.0247598	0.861963	1.47878	1830.18	861102	11.3861	3648.97	406.553	41780	5.92608	807.18	72.5736	544.171	26.8517	118.295	33473.9	5.80553e+08	-13751.6	80699.4	570.819	8420.95	390.959	750.68	0.0251929	0.000929962	-0.0345778	0.0849637	0.97471
								63	5.93906	0.34351	4.79031	7.08781	1.74442	0.0806287	1.18787	2.30096	9.41755	2.70834	6.19197	12.6431	1.23946	0.0307649	0.895682	1.58325	1386.46	1.06995e+06	-640.927	3413.85	441.064	51913	-5.51083	887.639	80.7224	676.15	29.7568	131.688	46250.2	7.21356e+08	-6391.63	98892	766.67	10463.3	566.181	967.159	0.045367	0.00115551	-0.0212588	0.111993	0.95453
								64	5.8124	1.65809	3.28857	8.33622	1.38147	0.389187	0.158726	2.60421	8.3469	13.0729	1.26023	15.4336	1.20929	0.148499	0.45399	1.96459	656.436	5.16453e+06	-3797.78	5110.66	203.847	250579	-777.287	1184.98	37.315	3263.71	-74.6576	149.288	7882.16	3.48191e+09	-107773	123537	416.978	50505.3	-23.5008	857.456	0.00729016	0.00557753	-0.139088	0.153669	0.99176
								65	5.22678	1.73978	2.64152	7.81203	1.74414	0.408362	0.491634	2.99664	9.14366	13.717	1.88451	16.4028	1.3377	0.155816	0.564017	2.11138	1302.18	5.41899e+06	-3260.45	5864.81	1144.52	262925	139.502	2149.53	69.2891	3424.52	-45.4088	183.987	19425.3	3.65347e+09	-99044.8	137895	268.895	52993.8	-182.304	720.094	0.039867	0.00585234	-0.110074	0.189808	0.940457
								66	5.17756	1.10154	3.12046	7.23466	1.73099	0.258553	0.734365	2.72761	9.3419	8.68488	3.56576	15.118	1.37461	0.0986542	0.758993	1.99024	1202.16	3.43102e+06	-2428.35	4832.67	623.496	166470	-176.198	1423.19	84.9412	2168.22	-6.32459	176.207	27307.4	2.31318e+09	-66959.9	121575	337.509	33552.8	-21.513	696.53	0.0629392	0.00370539	-0.0563697	0.182248	0.905065
								67	5.04616	1.33444	2.78201	7.31031	1.65678	0.31322	0.559847	2.75372	9.13171	10.5212	2.77419	15.4892	1.33362	0.119513	0.656035	2.0112	924.423	4.15645e+06	-3071.5	4920.35	487.473	201667	-392.712	1367.66	74.9662	2626.65	-25.4856	175.418	21424.5	2.80226e+09	-82330.9	125180	330.694	40647	-64.4632	725.852	0.0460506	0.00448883	-0.0852668	0.177368	0.930654
								68	4.91652	1.03211	2.9253	6.90775	1.48215	0.242258	0.51744	2.44685	8.67275	8.13752	3.08158	14.2639	1.24732	0.0924366	0.65141	1.84322	572.02	3.21478e+06	-2942.22	4086.26	319.106	155979	-454.979	1093.19	63.2294	2031.57	-25.1136	151.572	13155.2	2.1674e+09	-78093.1	104404	355.119	31438.2	7.59547	702.643	0.0238826	0.00347186	-0.0916054	0.139371	0.964344
								69	4.73997	0.591578	3.23246	6.24749	1.66922	0.138855	0.938864	2.39959	8.21328	4.66419	3.98032	12.4462	1.20828	0.052982	0.757133	1.65943	515.158	1.84262e+06	-2145.41	3175.72	233.618	89402.4	-352.427	819.662	72.0609	1164.44	5.17814	138.944	10365.7	1.24229e+09	-58716.7	79448.1	370.658	18019.5	107.555	633.762	0.022709	0.00198997	-0.0647248	0.110143	0.966634
								70	5.26971	0.413943	4.00868	6.53075	1.96544	0.0971609	1.3545	2.57639	9.19361	3.26366	5.65275	12.7345	1.16451	0.037073	0.787128	1.5419	649.784	1.28933e+06	-1575.77	2875.34	208.193	62557.3	-282.031	698.418	101.009	814.789	45.0613	156.956	19402.3	8.69263e+08	-38384.9	77189.5	214.28	12608.7	-5.8053	434.366	0.0888394	0.00139244	0.0157013	0.161977	0.870203
								71	4.60777	0.363015	3.42685	5.78868	1.66007	0.085207	1.08794	2.2322	7.93854	2.86213	4.62265	11.2544	1.20705	0.0325118	0.853645	1.56046	478.842	1.1307e+06	-1605.31	2563	218.669	54860.7	-240.41	677.747	69.0245	714.544	16.6318	121.417	8160.87	7.62316e+08	-45954.9	62276.6	401.395	11057.4	195.293	607.498	0.010934	0.00122112	-0.0575573	0.0794253	0.983935
								72	4.7898	0.373706	3.59163	5.98798	1.67674	0.0877164	1.09625	2.25723	7.94118	2.94642	4.57681	11.3055	1.22452	0.0334693	0.865942	1.58309	523.776	1.164e+06	-1590.85	2638.4	224.855	56476.5	-240.934	690.645	69.1054	735.588	15.9468	122.264	7645.97	7.84767e+08	-47260.9	62552.8	366.597	11383.1	157.482	575.713	0.00739106	0.00125708	-0.0621015	0.0768836	0.98914
								73	5.40542	0.1465	4.65523	6.15562	1.87633	0.0343865	1.51287	2.23978	7.85671	1.15505	5.75023	9.96319	1.21788	0.0131206	0.993372	1.44239	671.542	456311	-652.454	1995.54	272.092	22139.9	-19.5457	563.729	71.1999	288.364	37.9166	104.483	10108.9	3.07644e+08	-24269.1	44486.9	487.875	4462.39	356.945	618.806	0.000974501	0.000492801	-0.0425358	0.0444848	0.998568
								74	5.29515	0.686922	3.67069	6.91961	1.80624	0.161235	1.01923	2.59326	9.69739	5.41592	5.13606	14.2587	1.44289	0.0615211	0.956746	1.92904	1453.12	2.13959e+06	-1413.84	4320.08	461.084	103811	-170.423	1092.59	105.586	1352.11	33.5149	177.657	38667.8	1.44251e+09	-35773.7	113109	386.622	20923.6	103.108	670.136	0.0958209	0.00231069	0.00160445	0.190037	0.854983
								75	5.23616	0.0882	4.65407	5.81825	1.81135	0.0207023	1.52934	2.09336	10.824	0.695398	9.18953	12.4584	1.55343	0.00789924	1.37923	1.72763	521.03	274721	-506.282	1548.34	209.419	13329.3	-16.868	435.705	82.6418	173.609	56.8166	108.467	25960.9	1.85216e+08	-713.575	52635.3	496.654	2686.57	395.063	598.245	0.0479359	0.00029669	0.0141755	0.0816963	0.949417
								76	5.46109	0.349455	4.30244	6.61974	1.87756	0.0820243	1.31622	2.4389	9.13694	2.75522	5.88356	12.3903	1.4214	0.0312974	1.07465	1.76814	2463.43	1.08847e+06	418.572	4508.29	503.046	52811.5	52.6229	953.469	144.965	687.853	93.5601	196.37	60403	7.33841e+08	7307.61	113498	346.317	10644.4	144.101	548.534	0.167771	0.00117551	0.100571	0.234971	0.727896
								77	5.65368	0.162205	4.86429	6.44306	1.8349	0.0380727	1.45246	2.21734	9.21527	1.27887	6.99876	11.4318	1.42091	0.0145271	1.18468	1.65715	2961.28	505227	1568.13	4354.44	532.103	24513.2	225.231	838.974	160.969	319.277	125.947	195.991	70139.3	3.40623e+08	33965.6	106313	314.27	4940.75	176.501	452.04	0.187866	0.000545629	0.142082	0.233649	0.701138
								78	5.95916	0.0857505	5.38521	6.53311	1.86099	0.0201274	1.58292	2.13906	9.40103	0.676085	7.78944	11.0126	1.47202	0.00767986	1.30026	1.64379	3605.93	267092	2592.98	4618.87	516.179	12959.1	293.057	739.302	176.126	168.788	150.662	201.59	87643.5	1.80072e+08	61342	113945	328.464	2611.96	228.294	428.635	0.196666	0.00028845	0.163378	0.229954	0.684006
								79	5.61217	0.0430062	5.20571	6.01864	1.84315	0.0100944	1.64623	2.04007	9.42151	0.339075	8.2802	10.5628	1.38256	0.00385166	1.26092	1.5042	1944.52	133954	1227.16	2661.87	524.928	6499.32	366.916	682.94	141.594	84.6516	123.561	159.627	48221.8	9.03112e+07	29595.5	66848.1	363.297	1309.97	292.358	434.237	0.195075	0.000144666	0.171501	0.21865	0.635418
								80	6.45926	0.0280838	6.1308	6.78772	1.89482	0.00659184	1.73569	2.05396	9.53096	0.221422	8.60868	10.4533	1.57932	0.0025152	1.48103	1.67762	5360.44	87474.2	4780.75	5940.13	497.138	4244.18	369.45	624.827	213.967	55.279	199.395	228.54	131002	5.89748e+07	115950	146054	313.358	855.433	256.032	370.684	0.204748	9.44692e-05	0.185698	0.223798	0.707164
								81	5.32477	0.163441	4.53239	6.11716	1.76042	0.0383629	1.37653	2.14431	8.98482	1.28862	6.75987	11.2098	1.34021	0.0146378	1.10307	1.57734	2338.99	509078	940.538	3737.45	579.937	24700	271.899	887.976	149.712	321.71	114.557	184.867	50273.2	3.43219e+08	13962	86584.5	266.807	4978.41	128.513	405.1	0.18981	0.000549787	0.143852	0.235767	0.707055
								82	5.13184	0.122583	4.44561	5.81807	1.99745	0.0287727	1.66499	2.32992	10.4157	0.966483	8.48885	12.3426	1.24662	0.0109786	1.04125	1.45198	1788.47	381815	577.363	2999.58	780.519	18525.4	513.748	1047.29	146.858	241.287	116.413	177.304	41593.8	2.57419e+08	10147	73040.6	227.836	3733.87	108.069	347.603	0.212074	0.000412348	0.172274	0.251875	0.669052
								83	4.99233	0.104489	4.35876	5.62589	2.05954	0.0245257	1.75259	2.36649	10.8193	0.823826	9.04028	12.5983	1.2213	0.00935809	1.0317	1.41091	1706.37	325458	588.212	2824.53	792.452	15790.9	546.155	1038.75	147.862	205.672	119.753	175.971	39104.2	2.19423e+08	10070.9	68137.5	229.857	3182.74	119.282	340.432	0.209878	0.000351484	0.173133	0.246624	0.669163
								84	5.49072	0.095612	4.88466	6.09677	1.89961	0.0224421	1.60599	2.19323	9.73488	0.753836	8.03314	11.4366	1.28775	0.00856306	1.10638	1.46912	1820.8	297808	751.195	2890.41	825.169	14449.4	589.566	1060.77	142.541	188.199	115.653	169.43	45854.7	2.00781e+08	18082	73627.3	205.542	2912.34	99.7688	311.316	0.22808	0.000321623	0.19293	0.26323	0.65315
								85	5.57779	0.0965996	4.96861	6.18697	1.84375	0.0226739	1.54862	2.13889	9.41258	0.761623	7.70207	11.1231	1.28377	0.00865151	1.10146	1.46607	1884.78	300884	809.661	2959.89	759.738	14598.6	522.921	996.555	148.79	190.143	121.763	175.816	52963.3	2.02855e+08	25047.6	80879.1	242.909	2942.42	136.59	349.227	0.226496	0.000324945	0.191165	0.261828	0.641629
								86	5.14309	0.101154	4.51972	5.76646	1.62075	0.0237429	1.31874	1.92276	8.30788	0.79753	6.55751	10.0583	1.31186	0.00905939	1.12531	1.49841	2060.35	315069	960.18	3160.52	545.812	15286.9	303.477	788.147	142.178	199.107	114.521	169.835	38255.8	2.12419e+08	9689.59	66822	244.494	3081.15	135.698	353.29	0.18347	0.000340265	0.147315	0.219624	0.72488
								87	4.90707	0.051838	4.46082	5.35332	1.50648	0.0121674	1.29028	1.72268	8.22646	0.408708	6.97343	9.4795	1.28649	0.00464264	1.15294	1.42004	1971.63	161463	1184.05	2759.2	496.057	7834.03	322.577	669.536	137.213	102.036	117.414	157.011	34221.8	1.08858e+08	13772.2	54671.5	252.742	1578.99	174.859	330.625	0.171588	0.000174374	0.145706	0.19747	0.747902
								88	4.44874	0.0380121	4.06661	4.83088	1.62288	0.00892221	1.43774	1.80802	8.52732	0.2997	7.45432	9.60032	1.34175	0.00340438	1.22739	1.45611	1937.88	118398	1263.46	2612.3	412.121	5744.59	263.566	560.675	119.674	74.8215	102.721	136.628	28458.7	7.98238e+07	10947.2	45970.2	239.937	1157.85	173.243	306.63	0.164162	0.000127866	0.141999	0.186326	0.762353
								89	5.27004	0.0283503	4.94002	5.60006	1.28135	0.00665438	1.12146	1.44124	7.80785	0.223523	6.88119	8.7345	1.20165	0.00253906	1.10288	1.30041	1943.92	88304.1	1361.49	2526.35	557.546	4284.44	429.253	685.839	154.205	55.8035	139.563	168.846	37972.4	5.95344e+07	22849.3	53095.4	274.209	863.549	216.612	331.806	0.171321	9.53655e-05	0.15218	0.190461	0.748346
								90	5.40459	0.13874	4.67453	6.13465	1.69812	0.032565	1.34442	2.05181	7.81291	1.09387	5.76298	9.86284	1.33157	0.0124256	1.11309	1.55005	1958.25	432140	669.801	3246.71	604.916	20967.1	321.108	888.725	144.144	273.09	111.754	176.533	34235	2.91348e+08	779.909	67690	208.051	4226.01	80.6354	335.466	0.199307	0.000466697	0.156965	0.241649	0.699471
								91	5.14379	0.074009	4.61058	5.677	1.8167	0.0173714	1.55837	2.07503	7.89536	0.583511	6.39816	9.39257	1.41645	0.00662828	1.25688	1.57603	1591.12	230520	650.077	2532.17	969.584	11184.6	762.3	1176.87	135.233	145.676	111.577	158.89	30314.7	1.55416e+08	5880.16	54749.2	187.415	2254.31	94.3545	280.475	0.195896	0.000248954	0.164971	0.226821	0.68809
								92	5.10683	0.113385	4.44684	5.76681	1.70021	0.0266138	1.38046	2.01996	7.5533	0.893965	5.70013	9.40648	1.35687	0.0101548	1.15936	1.55438	1184.09	353167	19.3097	2348.88	527.763	17135.4	271.195	784.332	122.457	223.183	93.1762	151.738	25882.7	2.38104e+08	-4361.34	56126.7	183.729	3453.71	68.5429	298.915	0.182521	0.000381408	0.144243	0.220799	0.703705
								93	5.03654	0.16626	4.23735	5.83573	1.69382	0.0390246	1.30663	2.08101	7.79827	1.31085	5.55422	10.0423	1.26222	0.0148903	1.02305	1.50139	1015.33	517859	-395.134	2425.79	388.657	25126.1	77.9733	699.341	116.918	327.26	81.4606	152.375	27654.4	3.49139e+08	-8968.74	64277.5	166.196	5064.28	26.7154	305.677	0.179619	0.000559271	0.133268	0.225971	0.708529
								94	5.37798	0.151167	4.61593	6.14003	1.65355	0.035482	1.28435	2.02275	8.57804	1.19185	6.43827	10.7178	1.2178	0.0135386	0.98974	1.44585	1223.13	470848	-121.792	2568.05	358.925	22845.2	62.6784	655.172	118.674	297.551	84.8648	152.484	33938.3	3.17445e+08	-983.011	68859.5	207.298	4604.55	74.2982	340.297	0.184401	0.000508501	0.140203	0.228599	0.707567
								95	5.89482	0.116188	5.22673	6.56291	1.61291	0.0272717	1.28924	1.93659	9.23796	0.916065	7.36202	11.1139	1.16988	0.0104059	0.969944	1.36982	1457.84	361897	278.747	2636.94	358.575	17559	98.8553	618.295	129.442	228.7	99.801	159.082	43574.7	2.4399e+08	12959.2	74190.3	205.822	3539.09	89.221	322.423	0.201735	0.000390837	0.162987	0.240484	0.677048
								96	6.16105	0.00898778	5.97523	6.34686	1.58356	0.00210962	1.49353	1.67358	9.72845	0.0708626	9.20669	10.2502	1.14639	0.00080495	1.09079	1.202	1568.66	27994.7	1240.72	1896.6	352.54	1358.28	280.304	424.775	135.233	17.6912	126.989	143.477	46154.5	1.8874e+07	37639.4	54669.6	200.258	273.768	167.828	232.688	0.216621	3.02334e-05	0.205844	0.227398	0.647834
								97	4.89611	0.0393921	4.5071	5.28512	1.67089	0.00924611	1.48242	1.85936	8.48925	0.31058	7.39695	9.58155	1.24292	0.00352797	1.1265	1.35933	1085.05	122697	398.499	1771.6	314.075	5953.14	162.848	465.302	100.432	77.5377	83.1731	117.691	24827.5	8.27216e+07	7001.02	42654	273.106	1199.88	205.213	340.999	0.158026	0.000132508	0.135464	0.180588	0.765423
								98	4.97343	0.0137452	4.74363	5.20322	1.68134	0.00322628	1.57001	1.79267	8.51787	0.108372	7.87264	9.1631	1.24363	0.00123103	1.17486	1.3124	1042.9	42813	637.347	1448.45	294.247	2077.25	204.917	383.578	95.4325	27.0555	85.2376	105.627	23507	2.88644e+07	12976.8	34037.2	270.998	418.679	230.893	311.103	0.162926	4.62366e-05	0.149598	0.176253	0.74809
[truncated: 7 more columns]

## Sheet: 3.AAPPRS_quant_traits_variance
NodeID	Spore.average.diameter point estimates	Spore.average.diameter variance	Spore.average.diameter CI95 lower bound	Spore.average.diameter CI95 upper bound	Spore.eccentricity point estimates	Spore.eccentricity variance	Spore.eccentricity CI95 lower bound	Spore.eccentricity CI95 upper bound	Amoeba.diameter point estimates	Amoeba.diameter variance	Amoeba.diameter CI95 lower bound	Amoeba.diameter CI95 upper bound	amoeba.eccentricity point estimates	amoeba.eccentricity variance	amoeba.eccentricity CI95 lower bound	amoeba.eccentricity CI95 upper bound	aggregate.diameter point estimates	aggregate.diameter variance	aggregate.diameter CI95 lower bound	aggregate.diameter CI95 upper bound	sorogen.length point estimates	sorogen.length variance	sorogen.length CI95 lower bound	sorogen.length CI95 upper bound	sorus.diameter point estimates	sorus.diameter variance	sorus.diameter CI95 lower bound	sorus.diameter CI95 upper bound	stalk.area point estimates	stalk.area variance	stalk.area CI95 lower bound	stalk.area CI95 upper bound	stalk.eccentricity point estimates	stalk.eccentricity variance	stalk.eccentricity CI95 lower bound	stalk.eccentricity CI95 upper bound	Anterior.unstained point estimates	Anterior.unstained variance	Anterior.unstained CI95 lower bound	Anterior.unstained CI95 upper bound	Posterior.stained point estimates	Posterior.stained variance	Posterior.stained CI95 lower bound	Posterior.stained CI95 upper bound	Rearguard.unstained point estimates	Rearguard.unstained variance	Rearguard.unstained CI95 lower bound	Rearguard.unstained CI95 upper bound
52	5.05768	0.401191	3.81622	6.29913	1.89382	0.090584	1.30392	2.48373	8.54224	3.31073	4.97594	12.1085	1.2756	0.0215326	0.98799	1.56321	887.672	1.15661e+06	-1220.22	2995.57	730.217	146751	-20.6231	1481.06	62.5872	923.335	3.02982	122.145	14898.6	7.9593e+08	-40397.4	70194.6	258.885	21554.8	-28.8737	546.643	0.0283232	0.00183752	-0.0556948	0.112341	0.956774	0.00631105	0.801067	1.11248	0.0149029	0.00323201	-0.0965246	0.12633
53	5.00925	0.291399	3.95121	6.06729	1.98865	0.0657944	1.4859	2.4914	8.18859	2.4047	5.1492	11.228	1.23399	0.0156399	0.988874	1.47911	711.78	840085	-1084.68	2508.24	430.985	106591	-208.921	1070.89	59.1623	670.651	8.40436	109.92	13730.6	5.78112e+08	-33395.6	60856.7	274.145	15656	28.9016	519.388	0.0162071	0.00133466	-0.0553976	0.0878117	0.976866	0.00458394	0.844165	1.10957	0.00692677	0.00234752	-0.0880376	0.101891
54	5.1682	0.280486	4.13017	6.20624	1.94429	0.0633302	1.45105	2.43753	8.16178	2.31464	5.17985	11.1437	1.21892	0.0150541	0.978441	1.45941	711.741	808622	-1050.76	2474.24	362.719	102599	-265.089	990.528	57.4678	645.533	7.66937	107.266	13419.4	5.5646e+08	-32815.9	59654.6	304.742	15069.7	64.1353	545.349	0.0143669	0.00128467	-0.055884	0.0846179	0.980599	0.00441226	0.850407	1.11079	0.00503389	0.0022596	-0.0881352	0.098203
55	5.39558	0.25069	4.41423	6.37693	1.80923	0.0566028	1.34292	2.27554	8.15357	2.06876	5.33446	10.9727	1.20589	0.013455	0.97854	1.43324	765.135	722724	-901.123	2431.39	290.915	91699.9	-302.612	884.442	49.0497	576.96	1.97054	96.1289	14386.2	4.97349e+08	-29324.4	58096.8	380.817	13468.9	153.349	608.286	0.0144968	0.0011482	-0.0519182	0.0809117	0.982955	0.00394355	0.859872	1.10604	0.00254816	0.00201957	-0.0855335	0.0906298
56	5.58895	0.2202	4.66921	6.50868	1.69203	0.0497183	1.255	2.12907	8.493	1.81714	5.8509	11.1351	1.20854	0.0118185	0.995459	1.42161	856.071	634821	-705.572	2417.71	280.308	80546.6	-275.954	836.571	48.3783	506.786	4.25502	92.5017	16216.2	4.36858e+08	-24750	57182.4	438.745	11830.7	225.558	651.932	0.0160044	0.00100855	-0.0462407	0.0782495	0.982254	0.00346391	0.866899	1.09761	0.00174116	0.00177393	-0.0808103	0.0842926
57	5.75733	0.185745	4.91261	6.60206	1.7619	0.0419389	1.36051	2.16328	9.50341	1.53281	7.07679	11.93	1.21266	0.00996923	1.01696	1.40836	1288.57	535491	-145.702	2722.84	350.662	67943.5	-160.232	861.555	60.4982	427.489	19.9736	101.023	29596	3.68503e+08	-8029.02	67220.9	591.755	9979.53	395.956	787.554	0.0286375	0.000850744	-0.0285308	0.0858059	0.970666	0.00292191	0.864718	1.07661	0.000696773	0.00149637	-0.0751217	0.0765152
58	5.7026	0.133096	4.98754	6.41765	1.72416	0.0300515	1.38439	2.06394	10.2059	1.09834	8.15179	12.26	1.20996	0.00714349	1.0443	1.37562	1631.96	383708	417.851	2846.06	408.459	48685.2	-24.0094	840.928	74.7869	306.319	40.483	109.091	37477.5	2.64052e+08	5628.11	69326.9	639.24	7150.87	473.497	804.983	0.032731	0.000609604	-0.0156617	0.0811237	0.966946	0.00209371	0.877262	1.05663	0.000323006	0.00107223	-0.063857	0.064503
59	5.52941	0.107016	4.88823	6.17059	1.74872	0.0241628	1.44405	2.05339	11.4001	0.883121	9.55817	13.242	1.18233	0.00574371	1.03378	1.33087	1926.3	308520	837.623	3014.97	399.92	39145.2	12.1314	787.71	72.2486	246.295	41.4888	103.008	33547.6	2.1231e+08	4988.71	62106.6	573.951	5749.64	425.331	722.57	0.0255636	0.000490151	-0.0178295	0.0689567	0.974266	0.00168344	0.893847	1.05468	0.00017063	0.000862122	-0.0573787	0.05772
60	5.8794	0.221293	4.95739	6.80142	1.3566	0.0499651	0.918483	1.79472	8.34014	1.82616	5.69148	10.9888	1.21082	0.0118771	0.997215	1.42443	665.098	637972	-900.416	2230.61	190.585	80946.5	-367.056	748.226	35.5911	509.301	-8.64156	79.8238	8037.75	4.39026e+08	-33030	49105.5	430.667	11889.4	216.951	644.382	0.00777372	0.00101356	-0.0546257	0.0701731	0.991381	0.0034811	0.875739	1.10702	0.000845723	0.00178274	-0.0819104	0.0836018
61	4.47806	0.298204	3.40774	5.54838	2.2328	0.0673307	1.72422	2.74139	7.85147	2.46085	4.7768	10.9261	1.22985	0.0160051	0.981889	1.47781	504.447	859702	-1312.87	2321.76	281.661	109080	-365.673	928.994	60.1769	686.311	8.82973	111.524	13281.1	5.91612e+08	-34392.1	60954.3	200.887	16021.6	-47.2028	448.977	0.00740522	0.00136582	-0.0650306	0.0798411	0.98943	0.00469098	0.855188	1.12367	0.00316493	0.00240234	-0.0929018	0.0992317
62	4.62721	0.26352	3.62106	5.63335	2.1163	0.0594995	1.63821	2.59439	7.98893	2.17463	5.09859	10.8793	1.24039	0.0141435	1.00729	1.47348	486.5	759710	-1221.86	2194.86	249.999	96392.7	-358.525	858.523	68.7612	606.486	20.4924	117.03	15703.4	5.22801e+08	-29111.7	60518.5	194.907	14158.1	-38.3096	428.123	0.00422321	0.00120697	-0.0638699	0.0723164	0.993972	0.00414537	0.867778	1.12017	0.00180496	0.00212292	-0.0885024	0.0921123
63	4.61902	0.152007	3.85485	5.38319	1.97184	0.0343213	1.60873	2.33495	8.24474	1.2544	6.04954	10.4399	1.20404	0.00815845	1.02701	1.38108	640.95	438226	-656.543	1938.44	273.289	55602.5	-188.883	735.46	93.8586	349.841	57.1987	130.519	25997.9	3.01569e+08	-8038.95	60034.8	236.892	8166.88	59.765	414.019	0.0011297	0.000696218	-0.0505867	0.0528461	0.998387	0.00239119	0.902544	1.09423	0.000482825	0.00122457	-0.0681052	0.0690708
64	4.55003	0.109204	3.90232	5.19773	2.00594	0.024657	1.69817	2.31371	8.51931	0.901183	6.65866	10.3799	1.22163	0.00586118	1.07157	1.37168	776.427	314829	-323.322	1876.18	286.866	39945.8	-104.868	678.601	97.925	251.332	66.8522	128.998	32788.4	2.16653e+08	3938.94	61637.9	302.704	5867.24	152.572	452.836	0.000536566	0.000500175	-0.0432981	0.0443712	0.999234	0.00171787	0.917998	1.08047	0.000229324	0.000879754	-0.0579056	0.0583642
65	5.10014	0.298612	4.02909	6.17119	1.81067	0.0674229	1.30174	2.3196	8.85235	2.46422	5.77557	11.9291	1.31209	0.016027	1.06395	1.56022	1041.91	860878	-776.648	2860.47	992.609	109229	344.832	1640.38	65.5905	687.25	14.2082	116.973	15922.8	5.92421e+08	-31783	63628.6	245.504	16043.5	-2.75582	493.763	0.0389477	0.00136769	-0.0335377	0.111433	0.939155	0.0046974	0.804822	1.07349	0.0218971	0.00240562	-0.0742354	0.11803
66	5.06813	0.243495	4.10097	6.0353	1.79424	0.0549781	1.33467	2.25381	8.99355	2.00938	6.2152	11.7719	1.33215	0.0130687	1.10809	1.55622	930.037	701979	-712.133	2572.21	665.127	89067.7	80.1803	1250.07	74.922	560.399	28.5235	121.321	19889.5	4.83073e+08	-23189.2	62968.2	285.19	13082.2	61.0099	509.37	0.0565257	0.00111525	-0.00892908	0.121981	0.910956	0.00383036	0.789652	1.03226	0.0325185	0.0019616	-0.0542898	0.119327
67	4.95472	0.271514	3.93342	5.97601	1.73309	0.0613044	1.2478	2.21839	8.94508	2.2406	6.01123	11.8789	1.31003	0.0145726	1.07343	1.54664	671.246	782756	-1062.83	2405.33	453.766	99316.8	-163.92	1071.45	66.4267	624.884	17.4312	115.422	15177.1	5.3866e+08	-30312.7	60666.8	268.928	14587.6	32.201	505.656	0.0385189	0.00124358	-0.0305993	0.107637	0.939936	0.00427112	0.811843	1.06803	0.0215446	0.00218732	-0.0701222	0.113211
68	5.01218	0.255551	4.02136	6.003	1.61408	0.0577002	1.14327	2.08489	8.6696	2.10887	5.8233	11.5159	1.25002	0.0137158	1.02048	1.47956	555.392	736736	-1126.94	2237.73	319.328	93477.7	-279.925	918.581	65.8935	588.146	18.3601	113.427	11691.5	5.06991e+08	-32440.8	55823.8	293.574	13730	63.9114	523.238	0.0304405	0.00117047	-0.0366151	0.0974962	0.953983	0.00402001	0.829712	1.07825	0.0155765	0.00205872	-0.0733549	0.104508
69	5.0549	0.159478	4.27218	5.83762	1.70844	0.0360081	1.33651	2.08036	8.47571	1.31605	6.22722	10.7242	1.22728	0.00855942	1.04595	1.40861	575.616	459764	-753.379	1904.61	258.831	58335.2	-214.562	732.224	73.7224	367.035	36.1724	111.272	10803	3.1639e+08	-24060.3	45666.2	288.412	8568.26	106.985	469.839	0.0343962	0.000730435	-0.0185759	0.0873683	0.949174	0.00250871	0.851003	1.04734	0.0164299	0.00128476	-0.0538233	0.0866832
70	4.95535	0.13346	4.23932	5.67138	1.70755	0.0301337	1.36731	2.04779	8.47634	1.10135	6.41941	10.5333	1.22257	0.00716304	1.05668	1.38845	551.185	384758	-664.581	1766.95	236.979	48818.4	-196.08	670.039	76.0557	307.157	41.705	110.406	10607.5	2.64775e+08	-21285.4	42500.4	266.233	7170.44	100.263	432.202	0.0412984	0.000611272	-0.00716047	0.0897573	0.939296	0.00209944	0.84949	1.0291	0.0194053	0.00107516	-0.0448624	0.083673
71	5.10798	0.137144	4.38214	5.83383	1.8447	0.0309655	1.4998	2.1896	9.00899	1.13175	6.92387	11.0941	1.18717	0.00736076	1.01901	1.35533	577.581	395378	-654.85	1810.01	222.37	50166	-216.626	661.366	90.6392	315.636	55.8176	125.461	15825.7	2.72083e+08	-16504.4	48155.8	223.446	7368.37	55.2011	391.691	0.0928034	0.000628145	0.0436803	0.141927	0.864279	0.00215739	0.773242	0.955316	0.0429176	0.00110484	-0.0222311	0.108066
72	4.75585	0.125104	4.06259	5.4491	1.63949	0.0282469	1.31008	1.96891	8.2171	1.03239	6.22561	10.2086	1.23393	0.00671452	1.07332	1.39454	507.624	360666	-669.463	1684.71	216.675	45761.6	-202.608	635.957	71.8663	287.924	38.6084	105.124	7814.84	2.48196e+08	-23063.4	38693.1	259.271	6721.46	98.5814	419.961	0.0248219	0.000572997	-0.0220953	0.0717391	0.963515	0.00196798	0.876565	1.05046	0.0116633	0.00100784	-0.0505598	0.0738864
73	5.62801	0.087971	5.04668	6.20935	1.86171	0.0198628	1.58548	2.13794	8.16681	0.725959	6.49683	9.8368	1.21537	0.00472154	1.08069	1.35005	731.629	253615	-255.431	1718.69	274.449	32178.8	-77.1447	626.043	74.2135	202.464	46.3247	102.102	10394.7	1.74527e+08	-15498.6	36288	392.953	4726.42	258.205	527.701	0.00556776	0.000402922	-0.0337752	0.0449107	0.991773	0.00138385	0.91886	1.06469	0.00265953	0.000708697	-0.0495183	0.0548374
74	5.11033	0.24782	4.13461	6.08605	1.81751	0.0559547	1.35388	2.28114	9.10908	2.04507	6.30616	11.912	1.35695	0.0133009	1.1309	1.58299	1001.86	714450	-654.829	2658.56	575.139	90650	-14.9807	1165.26	85.4668	570.354	38.6579	132.276	24977.2	4.91655e+08	-18482.5	68436.8	319.115	13314.7	92.9518	545.277	0.0774907	0.00113506	0.011457	0.143524	0.877272	0.00389841	0.754895	0.999649	0.0452377	0.00199645	-0.0423382	0.132814
75	5.21128	0.151259	4.449	5.97357	1.81472	0.0341524	1.45251	2.17694	10.6057	1.24822	8.41593	12.7955	1.53025	0.0081183	1.35365	1.70685	549.547	436069	-744.75	1843.84	253.958	55328.8	-207.075	714.991	81.9139	348.119	45.3443	118.483	25170.7	3.00085e+08	-8782.33	59123.7	474.103	8126.69	297.413	650.794	0.050576	0.000692791	-0.00101305	0.102165	0.942388	0.00237942	0.84678	1.038	0.0070363	0.00121854	-0.0613827	0.0754553
76	5.16624	0.209279	4.2696	6.06288	1.87492	0.0472527	1.44887	2.30098	8.70749	1.72703	6.13173	11.2832	1.33799	0.0112324	1.13027	1.54572	1380.78	603339	-141.648	2903.21	504.024	76552.2	-38.2699	1046.32	112.524	481.653	69.5087	155.539	37164.6	4.15193e+08	-2772.96	77102.1	330.51	11244	122.676	538.343	0.140309	0.000958536	0.0796272	0.200991	0.766398	0.00329213	0.653939	0.878858	0.0932923	0.00168596	0.0128138	0.173771
77	5.4001	0.127233	4.70097	6.09922	1.76819	0.0287277	1.43598	2.10039	8.6942	1.04996	6.68583	10.7026	1.28674	0.00682881	1.12477	1.44871	1595.27	366805	408.203	2782.33	486.035	46540.6	63.1994	908.871	128.746	292.825	95.2058	162.285	42869.7	2.5242e+08	11729.8	74009.7	280.208	6835.87	118.157	442.26	0.177509	0.00058275	0.130194	0.224824	0.716391	0.00200148	0.628705	0.804078	0.1061	0.001025	0.0433492	0.16885
78	5.48036	0.113743	4.81933	6.14138	1.7081	0.0256817	1.394	2.0222	8.689	0.938634	6.79009	10.5879	1.26085	0.00610476	1.10771	1.41399	1520.52	327913	398.149	2642.89	458.644	41605.9	58.8521	858.435	126.535	261.777	94.8229	158.247	42472.6	2.25656e+08	13029.7	71915.4	261.596	6111.07	108.376	414.816	0.178512	0.000520962	0.133776	0.223248	0.722841	0.00178926	0.639934	0.805749	0.098647	0.000916315	0.0393164	0.157978
79	5.29344	0.114281	4.63086	5.95603	1.70407	0.0258031	1.38923	2.01891	8.54215	0.943072	6.63876	10.4455	1.2827	0.00613362	1.1292	1.4362	1424.5	329463	299.482	2549.52	462.11	41802.6	61.3743	862.845	122.259	263.015	90.4719	154.045	37296.8	2.26723e+08	7784.47	66809.2	260.336	6139.96	106.755	413.918	0.174918	0.000523425	0.130076	0.219759	0.731463	0.00179772	0.64836	0.814567	0.093619	0.000920647	0.0341483	0.15309
80	4.89264	0.117203	4.22164	5.56365	1.6877	0.0264629	1.36886	2.00654	8.76637	0.967185	6.8388	10.6939	1.26827	0.00629045	1.11282	1.42372	1272.98	337887	133.665	2412.29	376.747	42871.5	-29.0797	782.573	109.642	269.74	77.451	141.832	30566.2	2.3252e+08	678.904	60453.5	295.527	6296.95	139.994	451.059	0.160483	0.000536808	0.115071	0.205894	0.771772	0.00184369	0.687613	0.855931	0.0677453	0.000944187	0.00751914	0.127971
81	4.87447	0.0783678	4.32579	5.42316	1.67582	0.0176945	1.4151	1.93654	9.11824	0.646711	7.54204	10.6944	1.23889	0.00420613	1.11178	1.36601	1309.38	225929	377.753	2241.01	290.786	28666.1	-41.0627	622.635	96.064	180.362	69.7414	122.387	25287.9	1.55475e+08	848.752	49727.1	313.365	4210.47	186.184	440.545	0.158257	0.000358938	0.121124	0.195391	0.76813	0.00123279	0.699313	0.836948	0.0736123	0.000631333	0.0243647	0.12286
82	4.71441	0.0262792	4.39667	5.03214	1.69259	0.00593353	1.54161	1.84356	10.4589	0.216863	9.54619	11.3717	1.24704	0.00141045	1.17343	1.32065	1745.6	75761.4	1206.11	2285.08	221.657	9612.67	29.4901	413.823	83.7992	60.4813	68.5563	99.0421	21451.3	5.21358e+07	7299.1	35603.5	395.059	1411.91	321.411	468.707	0.147639	0.000120363	0.126136	0.169143	0.780964	0.000413393	0.741114	0.820815	0.0713962	0.000211706	0.0428779	0.0999145
83	4.96676	0.0556831	4.50426	5.42927	1.6583	0.0125726	1.43853	1.87807	8.4589	0.459511	7.13027	9.78753	1.21694	0.0029886	1.10979	1.32409	1050.39	160531	265.093	1835.69	286.161	20368.3	6.43463	565.887	96.1964	128.154	74.0082	118.385	24742.2	1.10471e+08	4141.61	45342.8	271.137	2991.69	163.932	378.342	0.163798	0.000255038	0.132497	0.195099	0.757827	0.000875939	0.699818	0.815836	0.0783747	0.000448585	0.0368622	0.119887
84	4.93894	0.0317903	4.58948	5.28841	1.62715	0.00717787	1.4611	1.79321	7.94969	0.262342	6.94579	8.95359	1.19813	0.00170624	1.11717	1.27909	896.105	91649.5	302.741	1489.47	256.448	11628.6	45.09	467.806	96.3534	73.1649	79.5883	113.119	21491.9	6.30694e+07	5926.33	37057.5	260.054	1708	179.051	341.056	0.162099	0.000145605	0.138448	0.18575	0.771202	0.000500087	0.727371	0.815033	0.0666988	0.000256104	0.0353324	0.0980652
85	5.13043	0.0243707	4.82445	5.43641	1.71359	0.0055026	1.5682	1.85898	7.5056	0.201113	6.62663	8.38457	1.40503	0.00130801	1.33414	1.47591	1249.16	70259.1	729.632	1768.68	621.503	8914.54	436.446	806.56	124.34	56.0888	109.661	139.018	25423.1	4.83495e+07	11794.5	39051.7	195.386	1309.37	124.463	266.309	0.18312	0.000111622	0.162413	0.203828	0.702214	0.00038337	0.663837	0.74059	0.114666	0.000196331	0.0872027	0.142129
86	6.13174	0.110383	5.48055	6.78293	1.63794	0.0249232	1.32851	1.94737	9.10783	0.910911	7.23717	10.9785	1.16223	0.00592445	1.01136	1.31309	1697.19	318228	591.52	2802.86	411.289	40377.1	17.446	805.133	135.926	254.046	104.686	167.166	56942.3	2.18991e+08	27937.5	85947	239.903	5930.57	88.9627	390.843	0.190302	0.000505575	0.146231	0.234372	0.706618	0.00173642	0.624945	0.788292	0.10308	0.000889251	0.0446322	0.161528
87	6.14575	0.0937083	5.54576	6.74574	1.60366	0.0211582	1.31856	1.88876	9.41079	0.773305	7.68721	11.1344	1.14952	0.00502948	1.01052	1.28852	1638.97	270155	620.23	2657.71	377.293	34277.5	14.4146	740.171	135.507	215.668	106.723	164.291	51024.7	1.8591e+08	24300.3	77749	219.63	5034.67	80.5573	358.703	0.204894	0.0004292	0.164288	0.2455	0.673329	0.00147411	0.598077	0.748582	0.121777	0.000754917	0.0679242	0.175629
88	5.42122	0.114507	4.75798	6.08447	1.77382	0.0258543	1.45867	2.08898	8.69341	0.944943	6.78813	10.5987	1.28751	0.00614579	1.13386	1.44117	1711.29	330117	585.16	2837.43	498.233	41885.5	97.0999	899.365	135.278	263.537	103.46	167.096	44919.4	2.27173e+08	15377.8	74461.1	276.543	6152.14	122.809	430.276	0.188533	0.000524463	0.143647	0.23342	0.696491	0.00180129	0.613306	0.779677	0.114975	0.000922474	0.0554457	0.174505
89	5.42308	0.114251	4.76058	6.08557	1.76222	0.0257964	1.44742	2.07702	8.59165	0.942826	6.68851	10.4948	1.29503	0.00613202	1.14154	1.44851	1738.59	329377	613.715	2863.46	479.585	41791.7	78.9014	880.268	136.958	262.946	105.175	168.74	43167.3	2.26664e+08	13658.7	72675.8	273.225	6138.36	119.663	426.786	0.190585	0.000523288	0.145749	0.235421	0.690062	0.00179725	0.60697	0.773155	0.119352	0.000920407	0.0598892	0.178815
90	5.58358	0.0734243	5.05248	6.11468	1.82238	0.0165783	1.57002	2.07475	9.20459	0.605915	7.67892	10.7303	1.37586	0.0039408	1.25282	1.4989	1927.46	211677	1025.69	2829.22	498.712	26857.8	177.501	819.924	145.227	168.985	119.748	170.706	47735.2	1.45668e+08	24079.4	71391	335.903	3944.87	212.799	459.007	0.194601	0.000336296	0.158658	0.230544	0.641427	0.00115502	0.574815	0.708038	0.163972	0.000591508	0.116303	0.211641
91	5.70386	0.0550617	5.24394	6.16378	2.10149	0.0124323	1.88295	2.32003	9.23162	0.454383	7.91042	10.5528	1.42655	0.00295525	1.32	1.5331	2413.17	158739	1632.27	3194.08	413.302	20141	135.141	691.463	164.18	126.724	142.116	186.244	55364.9	1.09238e+08	34879.5	75850.2	330.04	2958.31	223.435	436.645	0.215876	0.000252192	0.18475	0.247001	0.612857	0.000866164	0.555172	0.670541	0.171268	0.000443579	0.129988	0.212548
92	6.11706	0.0239381	5.81381	6.42031	1.88139	0.00540492	1.73729	2.02548	9.05354	0.197543	8.18241	9.92468	1.57613	0.00128479	1.50587	1.64638	4195.55	69011.9	3680.66	4710.45	379.397	8756.29	195.99	562.804	218.539	55.0931	203.99	233.087	100627	4.74912e+07	87119.5	114134	255.54	1286.12	185.25	325.831	0.203696	0.00010964	0.183173	0.224219	0.653374	0.000376565	0.61534	0.691409	0.14293	0.000192846	0.115711	0.170148
93	5.32041	0.108739	4.67408	5.96673	1.68522	0.024552	1.37811	1.99234	7.85876	0.897344	6.00209	9.71543	1.26392	0.00583621	1.11419	1.41366	1696.42	313488	599.013	2793.82	408.259	39775.7	17.3597	799.158	136.63	250.262	105.623	167.636	34593	2.1573e+08	5805.06	63381	220.476	5842.24	70.6642	370.288	0.194298	0.000498045	0.150557	0.238039	0.702797	0.00171055	0.621734	0.783861	0.102904	0.000876007	0.0448934	0.160915
94	4.85032	0.0759183	4.31027	5.39036	1.61296	0.0171414	1.35634	1.86957	7.85925	0.626497	6.30788	9.41062	1.23715	0.00407466	1.11204	1.36226	1474.8	218868	557.85	2391.75	398.797	27770.1	72.175	725.418	127.204	174.725	101.296	153.112	30560.5	1.50616e+08	6506.29	54614.7	212.252	4078.87	87.0747	337.429	0.178727	0.000347719	0.142178	0.215275	0.730701	0.00119425	0.662967	0.798434	0.0905725	0.0006116	0.0421006	0.139044
95	4.56736	0.0650177	4.06758	5.06713	1.66452	0.0146802	1.42704	1.90199	7.90754	0.536542	6.47186	9.34323	1.24134	0.0034896	1.12555	1.35712	1292.25	187442	443.674	2140.82	351.154	23782.8	48.8898	653.419	115.166	149.637	91.1902	139.142	27270.9	1.2899e+08	5010.46	49531.3	195.682	3493.21	79.8395	311.525	0.174439	0.000297792	0.140616	0.208262	0.740404	0.00102278	0.677722	0.803087	0.0851566	0.000523784	0.0402994	0.130014
96	4.32711	0.0530146	3.87582	4.7784	1.69542	0.01197	1.48098	1.90985	7.5759	0.43749	6.2795	8.8723	1.27507	0.00284538	1.17052	1.37962	1231.7	152838	465.45	1997.95	274.882	19392.2	1.94028	547.823	115.753	122.012	94.1028	137.403	23091.4	1.05177e+08	2990.48	43192.3	134.286	2848.32	29.6817	238.891	0.160628	0.000242816	0.130086	0.19117	0.737683	0.000833961	0.681082	0.794285	0.101689	0.000427087	0.0611834	0.142194
97	5.20099	0.056666	4.73442	5.66756	1.3497	0.0127945	1.128	1.5714	7.69873	0.467622	6.35843	9.03904	1.18938	0.00304135	1.08129	1.29748	1804.14	163364	1011.94	2596.34	545.813	20727.8	263.629	827.998	155.471	130.416	133.088	177.854	36445.7	1.12421e+08	15664.1	57227.3	257.157	3044.5	149.01	365.304	0.173375	0.00025954	0.141799	0.204951	0.73355	0.0008914	0.675032	0.792068	0.0930748	0.000456503	0.0511976	0.134952
98	5.48737	0.0540324	5.03177	5.94297	1.86174	0.0121998	1.64525	2.07822	9.28147	0.445889	7.97268	10.5903	1.2467	0.0029	1.14115	1.35225	1975.15	155772	1201.58	2748.72	650.929	19764.5	375.38	926.477	149.303	124.355	127.446	171.16	62556.3	1.07196e+08	42263.3	82849.2	282.468	2903	176.864	388.072	0.216746	0.000247478	0.185912	0.24758	0.661388	0.000849971	0.604246	0.718531	0.121866	0.000435286	0.0809733	0.162758
99	5.44648	0.0312678	5.0999	5.79306	1.89921	0.00705988	1.73452	2.06389	9.79413	0.25803	8.79851	10.7897	1.27502	0.00167819	1.19473	1.35532	1728.56	90143	1140.09	2317.02	784.046	11437.4	574.432	993.66	146.143	71.9623	129.516	162.769	42831.1	6.20327e+07	27393.9	58268.2	222.508	1679.93	142.173	302.842	0.226423	0.000143212	0.202968	0.249879	0.639991	0.000491867	0.596522	0.68346	0.133586	0.000251894	0.102478	0.164693
100	5.17828	0.038439	4.79401	5.56256	2.00301	0.00867906	1.82041	2.1856	10.3744	0.317209	9.27048	11.4783	1.23328	0.00206308	1.14426	1.32231	1669.85	110817	1017.38	2322.32	767.643	14060.6	535.231	1000.05	146.33	88.4668	127.895	164.765	39437.7	7.62599e+07	22321.7	56553.8	226.977	2065.22	137.906	316.049	0.220087	0.000176057	0.194081	0.246094	0.651968	0.000604676	0.603771	0.700164	0.127945	0.000309666	0.0934544	0.162436
Average	5.2058	0.142695	4.50429	5.9073	1.77669	0.0322188	1.44335	2.11002	8.76832	1.17756	6.75312	10.7835	1.2655	0.00765867	1.10299	1.42802	1248.69	411380	57.591	2439.8	412.434	52196.3	-11.8412	836.709	100.557	328.41	66.9026	134.211	29442.6	2.83095e+08	-1803.34	60688.6	299.813	7666.58	137.21	462.416	0.107523	0.000653568	0.0600474	0.154999	0.832598	0.0022447	0.744613	0.920583	0.0598787	0.00114956	-0.00308533	0.122843

## Sheet: 4.SSU_quant_traits_variance
NodeID	Spore.average.diameter point estimates	Spore.average.diameter variance	Spore.average.diameter CI95 lower bound	Spore.average.diameter CI95 upper bound	Spore.eccentricity point estimates	Spore.eccentricity variance	Spore.eccentricity CI95 lower bound	Spore.eccentricity CI95 upper bound	Amoeba.diameter point estimates	Amoeba.diameter variance	Amoeba.diameter CI95 lower bound	Amoeba.diameter CI95 upper bound	amoeba.eccentricity point estimates	amoeba.eccentricity variance	amoeba.eccentricity CI95 lower bound	amoeba.eccentricity CI95 upper bound	aggregate.diameter point estimates	aggregate.diameter variance	aggregate.diameter CI95 lower bound	aggregate.diameter CI95 upper bound	sorogen.length point estimates	sorogen.length variance	sorogen.length CI95 lower bound	sorogen.length CI95 upper bound	sorus.diameter point estimates	sorus.diameter variance	sorus.diameter CI95 lower bound	sorus.diameter CI95 upper bound	stalk.area point estimates	stalk.area variance	stalk.area CI95 lower bound	stalk.area CI95 upper bound	stalk.eccentricity point estimates	stalk.eccentricity variance	stalk.eccentricity CI95 lower bound	stalk.eccentricity CI95 upper bound	Anterior.unstained point estimates	Anterior.unstained variance	Anterior.unstained CI95 lower bound	Anterior.unstained CI95 upper bound	Posterior.stained point estimates	Posterior.stained variance	Posterior.stained CI95 lower bound	Posterior.stained CI95 upper bound	Rearguard.unstained point estimates	Rearguard.unstained variance	Rearguard.unstained CI95 lower bound	Rearguard.unstained CI95 upper bound
52	5.00931	4.83063	0.701483	9.31713	1.9991	1.13385	-0.0879489	4.08616	8.41674	38.0863	-3.67922	20.5127	1.2392	0.432634	-0.0499933	2.52838	847.077	1.50462e+07	-6755.66	8449.81	519.179	730031	-1155.48	2193.84	59.3117	9508.42	-131.81	250.434	14676.1	1.01441e+10	-182731	212083	288.118	147141	-463.718	1039.95	0.0186005	0.0162494	-0.231247	0.268448	0.974328	0.0890739	0.389361	1.55929	0.00707159	0.0572371	-0.461844	0.475987
53	3.54377	2.77686	0.277638	6.80989	2.75505	0.651786	1.17268	4.33742	7.21166	21.8937	-1.95932	16.3826	1.20873	0.248697	0.231285	2.18617	286.486	8.64924e+06	-5477.79	6050.76	160.492	419654	-1109.21	1430.19	45.3411	5465.86	-99.5645	190.247	8484.72	5.83129e+09	-141187	158156	121.868	84583.2	-448.162	691.899	0.00235009	0.00934089	-0.187081	0.191781	0.996756	0.0512036	0.553244	1.44027	0.000893464	0.0329024	-0.354631	0.356418
54	4.50988	1.96977	1.75905	7.26071	2.17176	0.462345	0.83904	3.50448	7.93789	15.5303	0.213822	15.662	1.24912	0.176414	0.425884	2.07235	401.951	6.13534e+06	-4452.9	5256.8	192.795	297682	-876.586	1262.18	69.582	3877.21	-52.4618	191.626	16310.9	4.13643e+09	-109747	142369	172.412	59999.2	-307.685	652.509	0.000596705	0.00662597	-0.158947	0.160141	0.999176	0.0363213	0.625637	1.37272	0.000226857	0.0233393	-0.299207	0.29966
55	4.59575	0.55088	3.14101	6.05048	1.96565	0.129303	1.26086	2.67044	8.3297	4.34332	4.24493	12.4145	1.20372	0.0493371	0.768361	1.63907	654.986	1.71586e+06	-1912.43	3222.4	273.129	83252	-292.398	838.656	97.8983	1084.33	33.3571	162.439	29523.4	1.15683e+09	-37140.4	96187.2	254.71	16779.8	0.817385	508.602	7.91136e-05	0.00185307	-0.0842936	0.0844518	0.999891	0.0101579	0.80235	1.19743	3.00776e-05	0.00652726	-0.158321	0.158381
56	4.51509	0.209241	3.61853	5.41165	2.02866	0.049113	1.5943	2.46303	8.68986	1.64972	6.17241	11.2073	1.23297	0.0187397	0.964662	1.50128	819.657	651733	-762.65	2401.96	295.792	31621.6	-52.7443	644.328	99.8389	411.861	60.062	139.616	38078.9	4.39396e+08	-3006.16	79164	345.721	6373.47	189.246	502.195	1.95097e-05	0.00070385	-0.0519796	0.0520187	0.999973	0.00385827	0.878228	1.12172	7.41725e-06	0.00247924	-0.0975849	0.0975998
57	5.23112	2.53086	2.11302	8.34922	1.88469	0.594043	0.374035	3.39534	8.59914	19.9541	-0.156186	17.3545	1.24381	0.226665	0.310664	2.17695	931.924	7.88299e+06	-4571.1	6434.95	573.467	382477	-638.689	1785.62	61.4262	4981.63	-76.912	199.764	15613.1	5.31469e+09	-127275	158501	313.281	77089.9	-230.915	857.476	0.0210601	0.00851338	-0.159785	0.201905	0.970933	0.0466674	0.547521	1.39435	0.00800667	0.0299875	-0.331405	0.347418
58	5.37805	1.76873	2.77137	7.98472	1.86377	0.415157	0.600892	3.12665	8.50934	13.9453	1.19004	15.8286	1.21075	0.158409	0.430657	1.99084	845.213	5.50917e+06	-3755.22	5445.65	389.59	267300	-623.752	1402.93	59.7895	3481.5	-55.8589	175.438	14762	3.71426e+09	-104690	134214	346.814	53875.6	-108.124	801.752	0.0154441	0.00594972	-0.135739	0.166628	0.980421	0.0326143	0.626456	1.33439	0.00413495	0.0209573	-0.279607	0.287877
59	5.46271	1.35294	3.18291	7.74251	1.76284	0.317564	0.658329	2.86736	8.60035	10.6671	2.19889	15.0018	1.19987	0.12117	0.517606	1.88214	877.169	4.21409e+06	-3146.37	4900.71	315.097	204464	-571.17	1201.36	52.956	2663.08	-48.1899	154.102	16406.6	2.84113e+09	-88065.7	120879	408.141	41210.7	10.2533	806.03	0.0155011	0.00455108	-0.116724	0.147726	0.982479	0.0249475	0.672901	1.29206	0.00202038	0.0160307	-0.24614	0.250181
60	5.40054	1.23866	3.21915	7.58192	1.82699	0.290739	0.770151	2.88382	8.71035	9.76601	2.58523	14.8355	1.19259	0.110935	0.539776	1.84541	952.813	3.85812e+06	-2897.04	4802.67	314.606	187193	-533.404	1162.62	54.4383	2438.13	-42.3415	151.218	19502.9	2.60114e+09	-80459.7	119466	431.798	37729.6	51.0858	812.511	0.0178326	0.00416665	-0.108685	0.14435	0.980748	0.0228401	0.684534	1.27696	0.00141979	0.0146766	-0.236028	0.238868
61	5.64023	0.400512	4.39983	6.88064	1.7668	0.0940083	1.16585	2.36775	10.8209	3.15777	7.33793	14.3038	1.2009	0.0358701	0.82969	1.57211	1571.14	1.2475e+06	-618.007	3760.3	412.969	60527.5	-69.237	895.175	74.395	788.352	19.3629	129.427	37569.4	8.41058e+08	-19272.6	94411.4	640.041	12199.6	423.556	856.527	0.0329199	0.00134726	-0.0390218	0.104862	0.966867	0.00738519	0.79843	1.1353	0.000212781	0.00474558	-0.134808	0.135234
62	5.43372	0.276459	4.40316	6.46428	1.77503	0.0648906	1.27575	2.27431	12.3455	2.17969	9.45179	15.2392	1.17037	0.0247598	0.861963	1.47878	1830.18	861102	11.3861	3648.97	406.553	41780	5.92608	807.18	72.5736	544.171	26.8517	118.295	33473.9	5.80553e+08	-13751.6	80699.4	570.819	8420.95	390.959	750.68	0.0251929	0.000929962	-0.0345778	0.0849637	0.97471	0.00509774	0.834769	1.11465	9.66957e-05	0.0032757	-0.112081	0.112275
63	5.93906	0.34351	4.79031	7.08781	1.74442	0.0806287	1.18787	2.30096	9.41755	2.70834	6.19197	12.6431	1.23946	0.0307649	0.895682	1.58325	1386.46	1.06995e+06	-640.927	3413.85	441.064	51913	-5.51083	887.639	80.7224	676.15	29.7568	131.688	46250.2	7.21356e+08	-6391.63	98892	766.67	10463.3	566.181	967.159	0.045367	0.00115551	-0.0212588	0.111993	0.95453	0.0063341	0.798539	1.11052	0.000103139	0.00407017	-0.124941	0.125147
64	5.8124	1.65809	3.28857	8.33622	1.38147	0.389187	0.158726	2.60421	8.3469	13.0729	1.26023	15.4336	1.20929	0.148499	0.45399	1.96459	656.436	5.16453e+06	-3797.78	5110.66	203.847	250579	-777.287	1184.98	37.315	3263.71	-74.6576	149.288	7882.16	3.48191e+09	-107773	123537	416.978	50505.3	-23.5008	857.456	0.00729016	0.00557753	-0.139088	0.153669	0.99176	0.0305741	0.649045	1.33447	0.000950184	0.0196463	-0.273774	0.275674
65	5.22678	1.73978	2.64152	7.81203	1.74414	0.408362	0.491634	2.99664	9.14366	13.717	1.88451	16.4028	1.3377	0.155816	0.564017	2.11138	1302.18	5.41899e+06	-3260.45	5864.81	1144.52	262925	139.502	2149.53	69.2891	3424.52	-45.4088	183.987	19425.3	3.65347e+09	-99044.8	137895	268.895	52993.8	-182.304	720.094	0.039867	0.00585234	-0.110074	0.189808	0.940457	0.0320805	0.589401	1.29151	0.0196762	0.0206143	-0.261734	0.301087
66	5.17756	1.10154	3.12046	7.23466	1.73099	0.258553	0.734365	2.72761	9.3419	8.68488	3.56576	15.118	1.37461	0.0986542	0.758993	1.99024	1202.16	3.43102e+06	-2428.35	4832.67	623.496	166470	-176.198	1423.19	84.9412	2168.22	-6.32459	176.207	27307.4	2.31318e+09	-66959.9	121575	337.509	33552.8	-21.513	696.53	0.0629392	0.00370539	-0.0563697	0.182248	0.905065	0.0203117	0.625728	1.1844	0.0319954	0.0130519	-0.191924	0.255915
67	5.04616	1.33444	2.78201	7.31031	1.65678	0.31322	0.559847	2.75372	9.13171	10.5212	2.77419	15.4892	1.33362	0.119513	0.656035	2.0112	924.423	4.15645e+06	-3071.5	4920.35	487.473	201667	-392.712	1367.66	74.9662	2626.65	-25.4856	175.418	21424.5	2.80226e+09	-82330.9	125180	330.694	40647	-64.4632	725.852	0.0460506	0.00448883	-0.0852668	0.177368	0.930654	0.0246062	0.623201	1.23811	0.0232958	0.0158115	-0.223162	0.269753
68	4.91652	1.03211	2.9253	6.90775	1.48215	0.242258	0.51744	2.44685	8.67275	8.13752	3.08158	14.2639	1.24732	0.0924366	0.65141	1.84322	572.02	3.21478e+06	-2942.22	4086.26	319.106	155979	-454.979	1093.19	63.2294	2031.57	-25.1136	151.572	13155.2	2.1674e+09	-78093.1	104404	355.119	31438.2	7.59547	702.643	0.0238826	0.00347186	-0.0916054	0.139371	0.964344	0.0190315	0.693953	1.23474	0.0117731	0.0122293	-0.204976	0.228522
69	4.73997	0.591578	3.23246	6.24749	1.66922	0.138855	0.938864	2.39959	8.21328	4.66419	3.98032	12.4462	1.20828	0.052982	0.757133	1.65943	515.158	1.84262e+06	-2145.41	3175.72	233.618	89402.4	-352.427	819.662	72.0609	1164.44	5.17814	138.944	10365.7	1.24229e+09	-58716.7	79448.1	370.658	18019.5	107.555	633.762	0.022709	0.00198997	-0.0647248	0.110143	0.966634	0.0109083	0.761925	1.17134	0.0106575	0.00700947	-0.153439	0.174754
70	5.26971	0.413943	4.00868	6.53075	1.96544	0.0971609	1.3545	2.57639	9.19361	3.26366	5.65275	12.7345	1.16451	0.037073	0.787128	1.5419	649.784	1.28933e+06	-1575.77	2875.34	208.193	62557.3	-282.031	698.418	101.009	814.789	45.0613	156.956	19402.3	8.69263e+08	-38384.9	77189.5	214.28	12608.7	-5.8053	434.366	0.0888394	0.00139244	0.0157013	0.161977	0.870203	0.00763286	0.698965	1.04144	0.0409576	0.00490472	-0.0963084	0.178224
71	4.60777	0.363015	3.42685	5.78868	1.66007	0.085207	1.08794	2.2322	7.93854	2.86213	4.62265	11.2544	1.20705	0.0325118	0.853645	1.56046	478.842	1.1307e+06	-1605.31	2563	218.669	54860.7	-240.41	677.747	69.0245	714.544	16.6318	121.417	8160.87	7.62316e+08	-45954.9	62276.6	401.395	11057.4	195.293	607.498	0.010934	0.00122112	-0.0575573	0.0794253	0.983935	0.00669377	0.823576	1.14429	0.00513143	0.00430128	-0.123414	0.133676
72	4.7898	0.373706	3.59163	5.98798	1.67674	0.0877164	1.09625	2.25723	7.94118	2.94642	4.57681	11.3055	1.22452	0.0334693	0.865942	1.58309	523.776	1.164e+06	-1590.85	2638.4	224.855	56476.5	-240.934	690.645	69.1054	735.588	15.9468	122.264	7645.97	7.84767e+08	-47260.9	62552.8	366.597	11383.1	157.482	575.713	0.00739106	0.00125708	-0.0621015	0.0768836	0.98914	0.00689091	0.826438	1.15184	0.00346869	0.00442796	-0.126955	0.133893
73	5.40542	0.1465	4.65523	6.15562	1.87633	0.0343865	1.51287	2.23978	7.85671	1.15505	5.75023	9.96319	1.21788	0.0131206	0.993372	1.44239	671.542	456311	-652.454	1995.54	272.092	22139.9	-19.5457	563.729	71.1999	288.364	37.9166	104.483	10108.9	3.07644e+08	-24269.1	44486.9	487.875	4462.39	356.945	618.806	0.000974501	0.000492801	-0.0425358	0.0444848	0.998568	0.00270137	0.896698	1.10044	0.000457342	0.00173584	-0.0812031	0.0821177
74	5.29515	0.686922	3.67069	6.91961	1.80624	0.161235	1.01923	2.59326	9.69739	5.41592	5.13606	14.2587	1.44289	0.0615211	0.956746	1.92904	1453.12	2.13959e+06	-1413.84	4320.08	461.084	103811	-170.423	1092.59	105.586	1352.11	33.5149	177.657	38667.8	1.44251e+09	-35773.7	113109	386.622	20923.6	103.108	670.136	0.0958209	0.00231069	0.00160445	0.190037	0.854983	0.0126664	0.634395	1.07557	0.0491958	0.00813918	-0.12763	0.226022
75	5.23616	0.0882	4.65407	5.81825	1.81135	0.0207023	1.52934	2.09336	10.824	0.695398	9.18953	12.4584	1.55343	0.00789924	1.37923	1.72763	521.03	274721	-506.282	1548.34	209.419	13329.3	-16.868	435.705	82.6418	173.609	56.8166	108.467	25960.9	1.85216e+08	-713.575	52635.3	496.654	2686.57	395.063	598.245	0.0479359	0.00029669	0.0141755	0.0816963	0.949417	0.00162635	0.870374	1.02846	0.00264677	0.00104506	-0.060715	0.0660085
76	5.46109	0.349455	4.30244	6.61974	1.87756	0.0820243	1.31622	2.4389	9.13694	2.75522	5.88356	12.3903	1.4214	0.0312974	1.07465	1.76814	2463.43	1.08847e+06	418.572	4508.29	503.046	52811.5	52.6229	953.469	144.965	687.853	93.5601	196.37	60403	7.33841e+08	7307.61	113498	346.317	10644.4	144.101	548.534	0.167771	0.00117551	0.100571	0.234971	0.727896	0.00644374	0.570561	0.885231	0.104333	0.00414062	-0.0217887	0.230454
77	5.65368	0.162205	4.86429	6.44306	1.8349	0.0380727	1.45246	2.21734	9.21527	1.27887	6.99876	11.4318	1.42091	0.0145271	1.18468	1.65715	2961.28	505227	1568.13	4354.44	532.103	24513.2	225.231	838.974	160.969	319.277	125.947	195.991	70139.3	3.40623e+08	33965.6	106313	314.27	4940.75	176.501	452.04	0.187866	0.000545629	0.142082	0.233649	0.701138	0.00299095	0.593946	0.808329	0.110997	0.00192192	0.0250707	0.196923
78	5.95916	0.0857505	5.38521	6.53311	1.86099	0.0201274	1.58292	2.13906	9.40103	0.676085	7.78944	11.0126	1.47202	0.00767986	1.30026	1.64379	3605.93	267092	2592.98	4618.87	516.179	12959.1	293.057	739.302	176.126	168.788	150.662	201.59	87643.5	1.80072e+08	61342	113945	328.464	2611.96	228.294	428.635	0.196666	0.00028845	0.163378	0.229954	0.684006	0.00158119	0.606069	0.761944	0.119328	0.00101604	0.0568521	0.181803
79	5.61217	0.0430062	5.20571	6.01864	1.84315	0.0100944	1.64623	2.04007	9.42151	0.339075	8.2802	10.5628	1.38256	0.00385166	1.26092	1.5042	1944.52	133954	1227.16	2661.87	524.928	6499.32	366.916	682.94	141.594	84.6516	123.561	159.627	48221.8	9.03112e+07	29595.5	66848.1	363.297	1309.97	292.358	434.237	0.195075	0.000144666	0.171501	0.21865	0.635418	0.000793007	0.580224	0.690613	0.169506	0.000509571	0.125262	0.213751
80	6.45926	0.0280838	6.1308	6.78772	1.89482	0.00659184	1.73569	2.05396	9.53096	0.221422	8.60868	10.4533	1.57932	0.0025152	1.48103	1.67762	5360.44	87474.2	4780.75	5940.13	497.138	4244.18	369.45	624.827	213.967	55.279	199.395	228.54	131002	5.89748e+07	115950	146054	313.358	855.433	256.032	370.684	0.204748	9.44692e-05	0.185698	0.223798	0.707164	0.000517848	0.662562	0.751766	0.0880883	0.000332759	0.0523346	0.123842
81	5.32477	0.163441	4.53239	6.11716	1.76042	0.0383629	1.37653	2.14431	8.98482	1.28862	6.75987	11.2098	1.34021	0.0146378	1.10307	1.57734	2338.99	509078	940.538	3737.45	579.937	24700	271.899	887.976	149.712	321.71	114.557	184.867	50273.2	3.43219e+08	13962	86584.5	266.807	4978.41	128.513	405.1	0.18981	0.000549787	0.143852	0.235767	0.707055	0.00301375	0.599456	0.814655	0.103135	0.00193657	0.0168822	0.189388
82	5.13184	0.122583	4.44561	5.81807	1.99745	0.0287727	1.66499	2.32992	10.4157	0.966483	8.48885	12.3426	1.24662	0.0109786	1.04125	1.45198	1788.47	381815	577.363	2999.58	780.519	18525.4	513.748	1047.29	146.858	241.287	116.413	177.304	41593.8	2.57419e+08	10147	73040.6	227.836	3733.87	108.069	347.603	0.212074	0.000412348	0.172274	0.251875	0.669052	0.00226035	0.575868	0.762237	0.118873	0.00145246	0.0441755	0.193571
83	4.99233	0.104489	4.35876	5.62589	2.05954	0.0245257	1.75259	2.36649	10.8193	0.823826	9.04028	12.5983	1.2213	0.00935809	1.0317	1.41091	1706.37	325458	588.212	2824.53	792.452	15790.9	546.155	1038.75	147.862	205.672	119.753	175.971	39104.2	2.19423e+08	10070.9	68137.5	229.857	3182.74	119.282	340.432	0.209878	0.000351484	0.173133	0.246624	0.669163	0.00192671	0.58313	0.755196	0.120959	0.00123807	0.0519937	0.189924
84	5.49072	0.095612	4.88466	6.09677	1.89961	0.0224421	1.60599	2.19323	9.73488	0.753836	8.03314	11.4366	1.28775	0.00856306	1.10638	1.46912	1820.8	297808	751.195	2890.41	825.169	14449.4	589.566	1060.77	142.541	188.199	115.653	169.43	45854.7	2.00781e+08	18082	73627.3	205.542	2912.34	99.7688	311.316	0.22808	0.000321623	0.19293	0.26323	0.65315	0.00176303	0.570853	0.735447	0.11877	0.00113288	0.0527999	0.184741
85	5.57779	0.0965996	4.96861	6.18697	1.84375	0.0226739	1.54862	2.13889	9.41258	0.761623	7.70207	11.1231	1.28377	0.00865151	1.10146	1.46607	1884.78	300884	809.661	2959.89	759.738	14598.6	522.921	996.555	148.79	190.143	121.763	175.816	52963.3	2.02855e+08	25047.6	80879.1	242.909	2942.42	136.59	349.227	0.226496	0.000324945	0.191165	0.261828	0.641629	0.00178124	0.558908	0.724351	0.131874	0.00114459	0.0655643	0.198185
86	5.14309	0.101154	4.51972	5.76646	1.62075	0.0237429	1.31874	1.92276	8.30788	0.79753	6.55751	10.0583	1.31186	0.00905939	1.12531	1.49841	2060.35	315069	960.18	3160.52	545.812	15286.9	303.477	788.147	142.178	199.107	114.521	169.835	38255.8	2.12419e+08	9689.59	66822	244.494	3081.15	135.698	353.29	0.18347	0.000340265	0.147315	0.219624	0.72488	0.00186521	0.640231	0.809529	0.0916503	0.00119855	0.0237949	0.159506
87	4.90707	0.051838	4.46082	5.35332	1.50648	0.0121674	1.29028	1.72268	8.22646	0.408708	6.97343	9.4795	1.28649	0.00464264	1.15294	1.42004	1971.63	161463	1184.05	2759.2	496.057	7834.03	322.577	669.536	137.213	102.036	117.414	157.011	34221.8	1.08858e+08	13772.2	54671.5	252.742	1578.99	174.859	330.625	0.171588	0.000174374	0.145706	0.19747	0.747902	0.00095586	0.687304	0.808499	0.08051	0.000614217	0.0319346	0.129085
88	4.44874	0.0380121	4.06661	4.83088	1.62288	0.00892221	1.43774	1.80802	8.52732	0.2997	7.45432	9.60032	1.34175	0.00340438	1.22739	1.45611	1937.88	118398	1263.46	2612.3	412.121	5744.59	263.566	560.675	119.674	74.8215	102.721	136.628	28458.7	7.98238e+07	10947.2	45970.2	239.937	1157.85	173.243	306.63	0.164162	0.000127866	0.141999	0.186326	0.762353	0.00070092	0.710462	0.814244	0.0734845	0.000450397	0.0318883	0.115081
89	5.27004	0.0283503	4.94002	5.60006	1.28135	0.00665438	1.12146	1.44124	7.80785	0.223523	6.88119	8.7345	1.20165	0.00253906	1.10288	1.30041	1943.92	88304.1	1361.49	2526.35	557.546	4284.44	429.253	685.839	154.205	55.8035	139.563	168.846	37972.4	5.95344e+07	22849.3	53095.4	274.209	863.549	216.612	331.806	0.171321	9.53655e-05	0.15218	0.190461	0.748346	0.000522761	0.703532	0.793159	0.0803337	0.000335916	0.0444108	0.116257
90	5.40459	0.13874	4.67453	6.13465	1.69812	0.032565	1.34442	2.05181	7.81291	1.09387	5.76298	9.86284	1.33157	0.0124256	1.11309	1.55005	1958.25	432140	669.801	3246.71	604.916	20967.1	321.108	888.725	144.144	273.09	111.754	176.533	34235	2.91348e+08	779.909	67690	208.051	4226.01	80.6354	335.466	0.199307	0.000466697	0.156965	0.241649	0.699471	0.00255828	0.600336	0.798607	0.101222	0.0016439	0.0217535	0.18069
91	5.14379	0.074009	4.61058	5.677	1.8167	0.0173714	1.55837	2.07503	7.89536	0.583511	6.39816	9.39257	1.41645	0.00662828	1.25688	1.57603	1591.12	230520	650.077	2532.17	969.584	11184.6	762.3	1176.87	135.233	145.676	111.577	158.89	30314.7	1.55416e+08	5880.16	54749.2	187.415	2254.31	94.3545	280.475	0.195896	0.000248954	0.164971	0.226821	0.68809	0.00136468	0.615684	0.760495	0.116014	0.000876915	0.0579733	0.174055
92	5.10683	0.113385	4.44684	5.76681	1.70021	0.0266138	1.38046	2.01996	7.5533	0.893965	5.70013	9.40648	1.35687	0.0101548	1.15936	1.55438	1184.09	353167	19.3097	2348.88	527.763	17135.4	271.195	784.332	122.457	223.183	93.1762	151.738	25882.7	2.38104e+08	-4361.34	56126.7	183.729	3453.71	68.5429	298.915	0.182521	0.000381408	0.144243	0.220799	0.703705	0.00209075	0.614085	0.793325	0.113774	0.00134347	0.0419335	0.185615
93	5.03654	0.16626	4.23735	5.83573	1.69382	0.0390246	1.30663	2.08101	7.79827	1.31085	5.55422	10.0423	1.26222	0.0148903	1.02305	1.50139	1015.33	517859	-395.134	2425.79	388.657	25126.1	77.9733	699.341	116.918	327.26	81.4606	152.375	27654.4	3.49139e+08	-8968.74	64277.5	166.196	5064.28	26.7154	305.677	0.179619	0.000559271	0.133268	0.225971	0.708529	0.00306573	0.600005	0.817052	0.111852	0.00196998	0.0248584	0.198845
94	5.37798	0.151167	4.61593	6.14003	1.65355	0.035482	1.28435	2.02275	8.57804	1.19185	6.43827	10.7178	1.2178	0.0135386	0.98974	1.44585	1223.13	470848	-121.792	2568.05	358.925	22845.2	62.6784	655.172	118.674	297.551	84.8648	152.484	33938.3	3.17445e+08	-983.011	68859.5	207.298	4604.55	74.2982	340.297	0.184401	0.000508501	0.140203	0.228599	0.707567	0.00278743	0.604086	0.811047	0.108032	0.00179114	0.0250811	0.190983
95	5.89482	0.116188	5.22673	6.56291	1.61291	0.0272717	1.28924	1.93659	9.23796	0.916065	7.36202	11.1139	1.16988	0.0104059	0.969944	1.36982	1457.84	361897	278.747	2636.94	358.575	17559	98.8553	618.295	129.442	228.7	99.801	159.082	43574.7	2.4399e+08	12959.2	74190.3	205.822	3539.09	89.221	322.423	0.201735	0.000390837	0.162987	0.240484	0.677048	0.00214244	0.586326	0.767769	0.121217	0.00137669	0.0484937	0.19394
96	6.16105	0.00898778	5.97523	6.34686	1.58356	0.00210962	1.49353	1.67358	9.72845	0.0708626	9.20669	10.2502	1.14639	0.00080495	1.09079	1.202	1568.66	27994.7	1240.72	1896.6	352.54	1358.28	280.304	424.775	135.233	17.6912	126.989	143.477	46154.5	1.8874e+07	37639.4	54669.6	200.258	273.768	167.828	232.688	0.216621	3.02334e-05	0.205844	0.227398	0.647834	0.000165729	0.622602	0.673066	0.135545	0.000106494	0.115319	0.155772
97	4.89611	0.0393921	4.5071	5.28512	1.67089	0.00924611	1.48242	1.85936	8.48925	0.31058	7.39695	9.58155	1.24292	0.00352797	1.1265	1.35933	1085.05	122697	398.499	1771.6	314.075	5953.14	162.848	465.302	100.432	77.5377	83.1731	117.691	24827.5	8.27216e+07	7001.02	42654	273.106	1199.88	205.213	340.999	0.158026	0.000132508	0.135464	0.180588	0.765423	0.000726365	0.712599	0.818247	0.0765511	0.000466747	0.0342066	0.118896
98	4.97343	0.0137452	4.74363	5.20322	1.68134	0.00322628	1.57001	1.79267	8.51787	0.108372	7.87264	9.1631	1.24363	0.00123103	1.17486	1.3124	1042.9	42813	637.347	1448.45	294.247	2077.25	204.917	383.578	95.4325	27.0555	85.2376	105.627	23507	2.88644e+07	12976.8	34037.2	270.998	418.679	230.893	311.103	0.162926	4.62366e-05	0.149598	0.176253	0.74809	0.000253453	0.716886	0.779294	0.0889842	0.000162864	0.063971	0.113997
average	5.22573	0.639816	3.96763	6.48384	1.78767	0.150178	1.17814	2.3972	8.90307	5.04452	5.37043	12.4357	1.28293	0.0573022	0.906426	1.65944	1421.08	1.99287e+06	-799.311	3641.47	455.173	96692.3	-33.9139	944.26	105.389	1259.39	49.5711	161.206	33113.9	1.34359e+09	-24539.2	90767	315.885	19488.8	96.31	535.459	0.107227	0.00215223	0.0342584	0.180195	0.835125	0.0117978	0.664285	1.00597	0.0576482	0.00758103	-0.0792993	0.194596

## Sheet: 5.RatioAAPPRSoverSSUvariance
	Spore.average.diameter variance	Spore.eccentricity variance	Amoeba.diameter variance	amoeba.eccentricity variance	aggregate.diameter variance	sorogen.length variance	sorus.diameter variance	stalk.area variance	stalk.eccentricity variance	Anterior.unstained variance	Posterior.stained variance	Rearguard.unstained variance
MeanVarianceAAPPRS	0.142695	0.0322188	1.17756	0.00765867	411380	52196.3	328.41	2.83095e+08	7666.58	0.000653568	0.0022447	0.00114956
MeanVarianceSSU	0.639816	0.150178	5.04452	0.0573022	1.99287e+06	96692.3	1259.39	1.34359e+09	19488.8	0.00215223	0.0117978	0.00758103
Ratio AAPPRS/SSU	0.223025	0.214538	0.233433	0.133654	0.206426	0.539818	0.26077	0.210701	0.393384	0.30367	0.190265	0.151636	used in Table 1
